# Supplementary material for: Synthesis of Terpyridine End-Modified Polystyrenes through ATRP for Facile Construction of Metallo-Supramolecular P3HT-b-PS Diblock Copolymers
Source: Polymers (Basel). 2020 Nov 29;12(12):2842. doi: 10.3390/polym12122842 (PMC7760035; doi:10.3390/polym12122842)
Supplement: Supplementary file 1 [file polymers-12-02842-s001.zip]

Archive with 6 entries (6 files):
- ic20502.cif
- __MACOSX/._ic20502.cif
- ic20571.cif
- __MACOSX/._ic20571.cif
- MDPI_SI_R1.pdf
- __MACOSX/._MDPI_SI_R1.pdf
