# Supplementary material for: Synthesis of Terpyridine End-Modified Polystyrenes through ATRP for Facile Construction of Metallo-Supramolecular P3HT-b-PS Diblock Copolymers
Source: Polymers (Basel). 2020 Nov 29;12(12):2842. doi: 10.3390/polym12122842 (PMC7760035; doi:10.3390/polym12122842)
Supplement: Supplementary file 1 [file polymers-12-02842-s001.zip › ic20502.cif]

 
data_ic20502 
  
_audit_creation_method            'SHELXL-2018/3' 
_shelx_SHELXL_version_number      '2018/3' 
_chemical_name_systematic         ? 
_chemical_name_common             ? 
_chemical_melting_point           ? 
_chemical_formula_moiety          ? 
_chemical_formula_sum 
 'C78 H60 F6 N6 O9 S2 Zn' 
_chemical_formula_weight          1468.81 
  
loop_ 
 _atom_type_symbol 
 _atom_type_description 
 _atom_type_scat_dispersion_real 
 _atom_type_scat_dispersion_imag 
 _atom_type_scat_source 
 'C'  'C'   0.0033   0.0016 
 'International Tables Vol C Tables 4.2.6.8 and 6.1.1.4' 
 'H'  'H'   0.0000   0.0000 
 'International Tables Vol C Tables 4.2.6.8 and 6.1.1.4' 
 'N'  'N'   0.0061   0.0033 
 'International Tables Vol C Tables 4.2.6.8 and 6.1.1.4' 
 'O'  'O'   0.0106   0.0060 
 'International Tables Vol C Tables 4.2.6.8 and 6.1.1.4' 
 'F'  'F'   0.0171   0.0103 
 'International Tables Vol C Tables 4.2.6.8 and 6.1.1.4' 
 'S'  'S'   0.1246   0.1234 
 'International Tables Vol C Tables 4.2.6.8 and 6.1.1.4' 
 'Zn'  'Zn'   0.2839   1.4301 
 'International Tables Vol C Tables 4.2.6.8 and 6.1.1.4' 
  
_space_group_crystal_system       monoclinic 
_space_group_IT_number            9 
_space_group_name_H-M_alt         'C c' 
_space_group_name_Hall            'C -2yc' 
  
_shelx_space_group_comment 
; 
The symmetry employed for this shelxl refinement is uniquely defined 
by the following loop, which should always be used as a source of 
symmetry information in preference to the above space-group names. 
They are only intended as comments. 
; 
  
loop_ 
 _space_group_symop_operation_xyz 
 'x, y, z' 
 'x, -y, z+1/2' 
 'x+1/2, y+1/2, z' 
 'x+1/2, -y+1/2, z+1/2' 
  
_cell_length_a                    24.443(4) 
_cell_length_b                    17.210(3) 
_cell_length_c                    20.276(4) 
_cell_angle_alpha                 90 
_cell_angle_beta                  124.58(3) 
_cell_angle_gamma                 90 
_cell_volume                      7023(3) 
_cell_formula_units_Z             4 
_cell_measurement_temperature     110(2) 
_cell_measurement_reflns_used     3806 
_cell_measurement_theta_min       4.0900 
_cell_measurement_theta_max       26.5370 
  
_exptl_crystal_description        plate 
_exptl_crystal_colour             ? 
_exptl_crystal_density_meas       ? 
_exptl_crystal_density_method     ? 
_exptl_crystal_density_diffrn     1.389 
_exptl_crystal_F_000              3032 
_exptl_transmission_factor_min    ? 
_exptl_transmission_factor_max    ? 
_exptl_crystal_size_max           0.20 
_exptl_crystal_size_mid           0.15 
_exptl_crystal_size_min           0.10 
_exptl_absorpt_coefficient_mu     0.489 
_shelx_estimated_absorpt_T_min    ? 
_shelx_estimated_absorpt_T_max    ? 
_exptl_absorpt_correction_type    multi-scan 
_exptl_absorpt_correction_T_min   0.76530 
_exptl_absorpt_correction_T_max   1.00000 
_exptl_absorpt_process_details     
; 
CrysAlisPro 1.171.39.46 (Rigaku Oxford Diffraction, 2018) 
Empirical absorption correction using spherical harmonics, 
 implemented in SCALE3 ABSPACK scaling algorithm. 
; 
_exptl_absorpt_special_details    ? 
_diffrn_ambient_temperature       110(2) 
_diffrn_radiation_wavelength      0.71073 
_diffrn_radiation_type            MoK\a 
_diffrn_source                    'fine-focus sealed X-ray tube' 
_diffrn_measurement_device_type   'Xcalibur, Atlas, Gemini' 
_diffrn_measurement_method        '\w scans' 
_diffrn_detector_area_resol_mean  10.2496 
_diffrn_reflns_number             16379 
_diffrn_reflns_av_unetI/netI      0.0770 
_diffrn_reflns_av_R_equivalents   0.0415 
_diffrn_reflns_limit_h_min        -31 
_diffrn_reflns_limit_h_max        23 
_diffrn_reflns_limit_k_min        -22 
_diffrn_reflns_limit_k_max        15 
_diffrn_reflns_limit_l_min        -23 
_diffrn_reflns_limit_l_max        26 
_diffrn_reflns_theta_min          3.115 
_diffrn_reflns_theta_max          27.498 
_diffrn_reflns_theta_full         25.242 
_diffrn_measured_fraction_theta_max   0.993 
_diffrn_measured_fraction_theta_full  0.995 
_diffrn_reflns_Laue_measured_fraction_max    0.993 
_diffrn_reflns_Laue_measured_fraction_full   0.995 
_diffrn_reflns_point_group_measured_fraction_max   0.675 
_diffrn_reflns_point_group_measured_fraction_full  0.709 
_reflns_number_total              10909 
_reflns_number_gt                 6767 
_reflns_threshold_expression      'I > 2\s(I)' 
_reflns_Friedel_coverage          0.358 
_reflns_Friedel_fraction_max      0.356 
_reflns_Friedel_fraction_full     0.423 
  
_reflns_special_details 
; 
 Reflections were merged by SHELXL according to the crystal 
 class for the calculation of statistics and refinement. 
  
 _reflns_Friedel_fraction is defined as the number of unique 
 Friedel pairs measured divided by the number that would be 
 possible theoretically, ignoring centric projections and 
 systematic absences. 
; 
  
_computing_data_collection        'CrysAlisPro 1.171.39.46 (Rigaku OD, 2018)' 
_computing_cell_refinement        'CrysAlisPro 1.171.39.46 (Rigaku OD, 2018)' 
_computing_data_reduction         'CrysAlisPro 1.171.39.46 (Rigaku OD, 2018)' 
_computing_structure_solution     ? 
_computing_structure_refinement 'SHELXL-2018/3 (Sheldrick, 2018)' 
_computing_molecular_graphics     ? 
_computing_publication_material   ? 
_refine_special_details           ? 
_refine_ls_structure_factor_coef  Fsqd 
_refine_ls_matrix_type            full 
_refine_ls_weighting_scheme       calc 
_refine_ls_weighting_details 
'w=1/[\s^2^(Fo^2^)+(0.1000P)^2^+8.0610P] where P=(Fo^2^+2Fc^2^)/3' 
_atom_sites_solution_primary      ? 
_atom_sites_solution_secondary    ? 
_atom_sites_solution_hydrogens    geom 
_refine_ls_hydrogen_treatment     constr 
_refine_ls_extinction_method      none 
_refine_ls_extinction_coef        . 
_refine_ls_abs_structure_details 
; 
 Flack x determined using 1694 quotients [(I+)-(I-)]/[(I+)+(I-)] 
 (Parsons, Flack and Wagner, Acta Cryst. B69 (2013) 249-259). 
; 
_refine_ls_abs_structure_Flack    0.015(13) 
_chemical_absolute_configuration  ? 
_refine_ls_number_reflns          10909 
_refine_ls_number_parameters      919 
_refine_ls_number_restraints      50 
_refine_ls_R_factor_all           0.1281 
_refine_ls_R_factor_gt            0.0754 
_refine_ls_wR_factor_ref          0.2309 
_refine_ls_wR_factor_gt           0.1860 
_refine_ls_goodness_of_fit_ref    1.130 
_refine_ls_restrained_S_all       1.135 
_refine_ls_shift/su_max           0.052 
_refine_ls_shift/su_mean          0.005 
  
loop_ 
 _atom_site_label 
 _atom_site_type_symbol 
 _atom_site_fract_x 
 _atom_site_fract_y 
 _atom_site_fract_z 
 _atom_site_U_iso_or_equiv 
 _atom_site_adp_type 
 _atom_site_occupancy 
 _atom_site_site_symmetry_order 
 _atom_site_calc_flag 
 _atom_site_refinement_flags_posn 
 _atom_site_refinement_flags_adp 
 _atom_site_refinement_flags_occupancy 
 _atom_site_disorder_assembly 
 _atom_site_disorder_group 
Zn1 Zn 0.51691(6) 0.70783(5) 0.49382(7) 0.0471(3) Uani 1 1 d . . . . . 
O1 O 0.9590(3) 0.6787(6) 0.5239(5) 0.086(3) Uani 1 1 d . U . . . 
O2 O 0.0918(4) 0.6281(5) 0.4930(6) 0.089(3) Uani 1 1 d . . . . . 
N1 N 0.5863(4) 0.6239(5) 0.6058(4) 0.050(2) Uani 1 1 d . . . . . 
N2 N 0.6090(4) 0.7085(5) 0.5109(5) 0.046(2) Uani 1 1 d . . . . . 
N3 N 0.5051(4) 0.7925(5) 0.4016(5) 0.046(2) Uani 1 1 d . . . . . 
N4 N 0.5197(4) 0.8023(5) 0.5649(6) 0.052(2) Uani 1 1 d . . . . . 
N5 N 0.4293(4) 0.6956(5) 0.4854(5) 0.043(2) Uani 1 1 d . . . . . 
N6 N 0.4698(3) 0.6101(5) 0.4160(4) 0.0440(18) Uani 1 1 d . . . . . 
C1 C 0.5715(5) 0.5820(6) 0.6509(6) 0.053(2) Uani 1 1 d . . . . . 
C2 C 0.6160(6) 0.5258(7) 0.7043(7) 0.069(3) Uani 1 1 d . . . . . 
H2A H 0.605697 0.496774 0.735816 0.083 Uiso 1 1 calc R U . . . 
C3 C 0.6752(6) 0.5121(8) 0.7114(7) 0.075(3) Uani 1 1 d . . . . . 
H3A H 0.705814 0.474096 0.747636 0.090 Uiso 1 1 calc R U . . . 
C4 C 0.6880(6) 0.5543(7) 0.6654(7) 0.073(3) Uani 1 1 d . . . . . 
H4A H 0.727910 0.545783 0.668906 0.088 Uiso 1 1 calc R U . . . 
C5 C 0.6425(5) 0.6110(6) 0.6124(5) 0.049(2) Uani 1 1 d . . . . . 
C6 C 0.6571(4) 0.6595(6) 0.5637(6) 0.044(2) Uani 1 1 d . . . . . 
C7 C 0.7175(5) 0.6542(6) 0.5691(6) 0.056(3) Uani 1 1 d . . . . . 
H7A H 0.750515 0.617731 0.604655 0.067 Uiso 1 1 calc R U . . . 
C8 C 0.7285(5) 0.7018(7) 0.5228(7) 0.060(3) Uani 1 1 d . . . . . 
C9 C 0.6774(5) 0.7529(7) 0.4712(7) 0.063(3) Uani 1 1 d . . . . . 
H9A H 0.683975 0.787544 0.439801 0.076 Uiso 1 1 calc R U . . . 
C10 C 0.6178(5) 0.7551(6) 0.4636(6) 0.045(2) Uani 1 1 d . . . . . 
C11 C 0.5626(5) 0.8053(6) 0.4091(6) 0.046(3) Uani 1 1 d . . . . . 
C12 C 0.5686(5) 0.8606(7) 0.3648(7) 0.061(3) Uani 1 1 d . . . . . 
H12A H 0.609553 0.867213 0.370185 0.073 Uiso 1 1 calc R U . . . 
C13 C 0.5138(6) 0.9071(7) 0.3116(8) 0.063(3) Uani 1 1 d . . . . . 
H13A H 0.517351 0.946895 0.281707 0.076 Uiso 1 1 calc R U . . . 
C14 C 0.4563(5) 0.8944(7) 0.3037(6) 0.055(3) Uani 1 1 d . . . . . 
H14A H 0.418638 0.925386 0.267605 0.066 Uiso 1 1 calc R U . . . 
C15 C 0.4510(4) 0.8375(6) 0.3467(6) 0.050(2) Uani 1 1 d . . . . . 
C16 C 0.7904(5) 0.6944(8) 0.5251(8) 0.069(3) Uani 1 1 d . . . . . 
C17 C 0.8460(5) 0.6601(8) 0.5867(7) 0.072(3) Uani 1 1 d . . . . . 
H17A H 0.845173 0.637468 0.628860 0.086 Uiso 1 1 calc R U . . . 
C18 C 0.9046(5) 0.6571(9) 0.5900(7) 0.080(4) Uani 1 1 d . . . . . 
H18A H 0.944173 0.636866 0.636017 0.096 Uiso 1 1 calc R U . . . 
C19 C 0.9046(5) 0.6835(8) 0.5263(9) 0.079(4) Uani 1 1 d . . . . . 
C20 C 0.8489(7) 0.7134(11) 0.4631(11) 0.110(6) Uani 1 1 d . . . . . 
H20A H 0.850017 0.732071 0.419765 0.132 Uiso 1 1 calc R U . . . 
C21 C 0.7897(8) 0.7188(11) 0.4568(11) 0.106(6) Uani 1 1 d . . . . . 
H21A H 0.750350 0.737731 0.409535 0.127 Uiso 1 1 calc R U . . . 
C22 C 1.0205(8) 0.6481(19) 0.5951(12) 0.188(12) Uani 1 1 d . U . . . 
H22A H 1.055638 0.647566 0.585794 0.283 Uiso 1 1 calc R U . . . 
H22B H 1.033967 0.681196 0.641339 0.283 Uiso 1 1 calc R U . . . 
H22C H 1.012773 0.595067 0.605801 0.283 Uiso 1 1 calc R U . . . 
C23 C 0.5152(5) 0.5978(7) 0.6546(6) 0.060(3) Uani 1 1 d . . . . . 
C24 C 0.5194(5) 0.6596(8) 0.7045(6) 0.068(3) Uani 1 1 d . . . . . 
C25 C 0.5752(6) 0.7061(9) 0.7482(7) 0.094(5) Uani 1 1 d . . . . . 
H25A H 0.611081 0.698732 0.742905 0.113 Uiso 1 1 calc R U . . . 
C26 C 0.5800(8) 0.7627(13) 0.7991(10) 0.137(8) Uani 1 1 d . . . . . 
H26A H 0.618269 0.794814 0.828030 0.164 Uiso 1 1 calc R U . . . 
C27 C 0.5273(9) 0.7722(13) 0.8076(11) 0.145(8) Uani 1 1 d . . . . . 
H27A H 0.529872 0.813236 0.840539 0.174 Uiso 1 1 calc R U . . . 
C28 C 0.4708(7) 0.7241(12) 0.7697(9) 0.126(7) Uani 1 1 d . . . . . 
H28A H 0.437617 0.727913 0.780214 0.151 Uiso 1 1 calc R U . . . 
C29 C 0.4669(6) 0.6710(9) 0.7164(7) 0.080(4) Uani 1 1 d . . . . . 
C30 C 0.4110(7) 0.6252(10) 0.6765(7) 0.092(5) Uani 1 1 d . . . . . 
H30A H 0.375421 0.635497 0.681655 0.110 Uiso 1 1 calc R U . . . 
C31 C 0.4055(6) 0.5581(10) 0.6242(8) 0.092(5) Uani 1 1 d . . . . . 
C32 C 0.3501(7) 0.5097(14) 0.5872(12) 0.130(8) Uani 1 1 d . . . . . 
H32A H 0.315237 0.516036 0.594389 0.156 Uiso 1 1 calc R U . . . 
C33 C 0.3491(12) 0.4501(15) 0.5378(14) 0.146(10) Uani 1 1 d . . . . . 
H33A H 0.312016 0.415970 0.510594 0.175 Uiso 1 1 calc R U . . . 
C34 C 0.3982(9) 0.4409(12) 0.5288(12) 0.131(8) Uani 1 1 d . . . . . 
H34A H 0.394944 0.400613 0.494655 0.157 Uiso 1 1 calc R U . . . 
C35 C 0.4527(7) 0.4866(8) 0.5662(8) 0.087(4) Uani 1 1 d . . . . . 
H35A H 0.486852 0.476593 0.558428 0.105 Uiso 1 1 calc R U . . . 
C36 C 0.4609(5) 0.5494(8) 0.6172(7) 0.071(3) Uani 1 1 d . . . . . 
C37 C 0.3868(4) 0.8225(6) 0.3365(6) 0.055(2) Uani 1 1 d . . . . . 
C38 C 0.3665(5) 0.8731(7) 0.3747(7) 0.067(3) Uani 1 1 d . . . . . 
C39 C 0.4052(6) 0.9360(8) 0.4223(7) 0.082(4) Uani 1 1 d . . . . . 
H39A H 0.446384 0.945908 0.429204 0.098 Uiso 1 1 calc R U . . . 
C40 C 0.3862(8) 0.9818(11) 0.4580(9) 0.109(5) Uani 1 1 d . . . . . 
H40A H 0.412749 1.025306 0.487879 0.131 Uiso 1 1 calc R U . . . 
C41 C 0.3297(10) 0.9674(15) 0.4522(10) 0.141(8) Uani 1 1 d . . . . . 
H41A H 0.318106 0.999880 0.480418 0.169 Uiso 1 1 calc R U . . . 
C42 C 0.2888(8) 0.9084(12) 0.4078(10) 0.105(5) Uani 1 1 d . . . . . 
H42A H 0.248886 0.900262 0.404599 0.126 Uiso 1 1 calc R U . . . 
C43 C 0.3055(6) 0.8571(10) 0.3647(7) 0.084(4) Uani 1 1 d . . . . . 
C44 C 0.2660(5) 0.7976(9) 0.3177(7) 0.079(4) Uani 1 1 d . . . . . 
H44A H 0.225310 0.789047 0.312433 0.095 Uiso 1 1 calc R U . . . 
C45 C 0.2828(5) 0.7480(9) 0.2763(7) 0.076(4) Uani 1 1 d . . . . . 
C46 C 0.2444(7) 0.6854(11) 0.2260(10) 0.107(5) Uani 1 1 d . U . . . 
H46A H 0.203485 0.674297 0.219521 0.128 Uiso 1 1 calc R U . . . 
C47 C 0.2619(7) 0.6409(10) 0.1871(10) 0.108(5) Uani 1 1 d . U . . . 
H47A H 0.233788 0.599701 0.153781 0.130 Uiso 1 1 calc R U . . . 
C48 C 0.3214(7) 0.6552(8) 0.1956(9) 0.093(4) Uani 1 1 d . . . . . 
H48A H 0.333925 0.623915 0.167644 0.111 Uiso 1 1 calc R U . . . 
C49 C 0.3612(5) 0.7124(6) 0.2428(6) 0.063(3) Uani 1 1 d . . . . . 
H49A H 0.401713 0.720674 0.247634 0.076 Uiso 1 1 calc R U . . . 
C50 C 0.3459(4) 0.7607(7) 0.2854(6) 0.058(3) Uani 1 1 d . . . . . 
C51 C 0.5666(5) 0.8554(7) 0.6020(7) 0.068(3) Uani 1 1 d . . . . . 
H51A H 0.601554 0.854440 0.594509 0.082 Uiso 1 1 calc R U . . . 
C52 C 0.5682(6) 0.9121(8) 0.6510(9) 0.087(5) Uani 1 1 d . . . . . 
H52A H 0.603789 0.948200 0.678282 0.105 Uiso 1 1 calc R U . . . 
C53 C 0.5145(6) 0.9140(9) 0.6586(9) 0.089(5) Uani 1 1 d . . . . . 
H53A H 0.513126 0.952773 0.691065 0.106 Uiso 1 1 calc R U . . . 
C54 C 0.4641(6) 0.8607(8) 0.6198(8) 0.076(4) Uani 1 1 d . . . . . 
H54A H 0.427715 0.861376 0.624845 0.092 Uiso 1 1 calc R U . . . 
C55 C 0.4684(5) 0.8050(7) 0.5723(7) 0.050(3) Uani 1 1 d . . . . . 
C56 C 0.4149(5) 0.7430(6) 0.5247(6) 0.044(2) Uani 1 1 d . . . . . 
C57 C 0.3578(5) 0.7372(7) 0.5237(6) 0.047(2) Uani 1 1 d . . . . . 
H57A H 0.349462 0.772219 0.553196 0.056 Uiso 1 1 calc R U . . . 
C58 C 0.3130(5) 0.6779(6) 0.4777(6) 0.048(2) Uani 1 1 d . . . . . 
C59 C 0.3291(5) 0.6284(6) 0.4353(5) 0.047(2) Uani 1 1 d . . . . . 
H59A H 0.299379 0.588098 0.402463 0.056 Uiso 1 1 calc R U . . . 
C60 C 0.3870(4) 0.6384(6) 0.4417(5) 0.042(2) Uani 1 1 d . . . . . 
C61 C 0.4097(4) 0.5900(6) 0.4012(6) 0.047(2) Uani 1 1 d . . . . . 
C62 C 0.3738(5) 0.5273(7) 0.3524(7) 0.066(3) Uani 1 1 d . . . . . 
H62A H 0.331927 0.514031 0.342283 0.080 Uiso 1 1 calc R U . . . 
C63 C 0.4000(6) 0.4847(8) 0.3189(8) 0.077(4) Uani 1 1 d . . . . . 
H63A H 0.377224 0.440402 0.286834 0.093 Uiso 1 1 calc R U . . . 
C64 C 0.4605(6) 0.5076(7) 0.3329(7) 0.070(3) Uani 1 1 d . . . . . 
H64A H 0.478590 0.480562 0.308553 0.084 Uiso 1 1 calc R U . . . 
C65 C 0.4932(5) 0.5690(6) 0.3818(6) 0.055(3) Uani 1 1 d . . . . . 
H65A H 0.534890 0.583264 0.392091 0.066 Uiso 1 1 calc R U . . . 
C66 C 0.2533(4) 0.6661(7) 0.4780(6) 0.051(3) Uani 1 1 d . . . . . 
C67 C 0.2375(5) 0.7147(7) 0.5190(7) 0.057(3) Uani 1 1 d . . . . . 
H67A H 0.263652 0.759983 0.543480 0.068 Uiso 1 1 calc R U . . . 
C68 C 0.1851(6) 0.7004(8) 0.5261(8) 0.065(3) Uani 1 1 d . . . . . 
H68A H 0.177397 0.733496 0.557482 0.078 Uiso 1 1 calc R U . . . 
C69 C 0.1431(6) 0.6350(7) 0.4854(8) 0.070(3) Uani 1 1 d . . . . . 
C70 C 0.1569(6) 0.5867(8) 0.4444(9) 0.086(4) Uani 1 1 d . . . . . 
H70A H 0.128365 0.543879 0.416646 0.103 Uiso 1 1 calc R U . . . 
C71 C 0.2128(6) 0.5982(7) 0.4415(7) 0.070(3) Uani 1 1 d . . . . . 
H71A H 0.223555 0.561287 0.415693 0.084 Uiso 1 1 calc R U . . . 
C72 C 0.0486(9) 0.5617(10) 0.4538(16) 0.152(9) Uani 1 1 d . . . . . 
H72A H 0.013315 0.562301 0.462920 0.228 Uiso 1 1 calc R U . . . 
H72B H 0.028781 0.564228 0.396098 0.228 Uiso 1 1 calc R U . . . 
H72C H 0.074505 0.513783 0.475715 0.228 Uiso 1 1 calc R U . . . 
S1 S 0.84708(13) 0.42513(19) 0.68173(18) 0.0634(8) Uani 1 1 d . . . . . 
F1 F 0.8406(8) 0.3034(8) 0.7551(11) 0.201(7) Uani 1 1 d . . . . . 
F2 F 0.8251(7) 0.4141(9) 0.7939(7) 0.182(6) Uani 1 1 d . . . . . 
F3 F 0.7491(6) 0.3672(6) 0.6831(8) 0.131(4) Uani 1 1 d . . . . . 
O3 O 0.9183(4) 0.4282(6) 0.7378(6) 0.092(3) Uani 1 1 d . . . . . 
O4 O 0.8263(4) 0.3769(7) 0.6144(6) 0.099(4) Uani 1 1 d . . . . . 
O5 O 0.8146(4) 0.4981(5) 0.6648(6) 0.081(3) Uani 1 1 d . . . . . 
C73 C 0.8167(11) 0.3764(12) 0.7339(15) 0.121(7) Uani 1 1 d . . . . . 
S2 S 0.18818(14) 0.4228(2) 0.29986(19) 0.0681(9) Uani 1 1 d . . . . . 
F4 F 0.2839(5) 0.3562(6) 0.3032(7) 0.120(3) Uani 1 1 d . . . . . 
F5 F 0.1971(7) 0.2900(6) 0.2473(10) 0.180(6) Uani 1 1 d . . . . . 
F6 F 0.1955(8) 0.3852(10) 0.1864(7) 0.194(7) Uani 1 1 d . . . . . 
O6 O 0.2107(4) 0.3837(6) 0.3723(6) 0.096(3) Uani 1 1 d . . . . . 
O7 O 0.2183(4) 0.4953(5) 0.3055(5) 0.066(2) Uani 1 1 d . . . . . 
O8 O 0.1167(4) 0.4228(7) 0.2434(7) 0.118(5) Uani 1 1 d . . . . . 
C74 C 0.2199(9) 0.3643(10) 0.2572(11) 0.114(7) Uani 1 1 d . . . . . 
O9 O 0.6095(13) 0.5628(18) 0.3433(16) 0.303(12) Uani 1 1 d D U . . . 
C75 C 0.6530(15) 0.446(2) 0.449(2) 0.259(16) Uani 1 1 d D U . . . 
H75A H 0.699313 0.430182 0.488493 0.388 Uiso 1 1 calc R U . . . 
H75B H 0.632575 0.459837 0.477591 0.388 Uiso 1 1 calc R U . . . 
H75C H 0.628554 0.402024 0.413150 0.388 Uiso 1 1 calc R U . . . 
C76 C 0.6510(17) 0.512(2) 0.403(2) 0.270(14) Uani 1 1 d D U . . . 
H76A H 0.681244 0.548928 0.446499 0.324 Uiso 1 1 calc R U . . . 
H76B H 0.677312 0.492390 0.383478 0.324 Uiso 1 1 calc R U . . . 
C77 C 0.5893(17) 0.633(2) 0.299(2) 0.300(13) Uani 1 1 d D U . . . 
H77A H 0.614496 0.631672 0.274486 0.360 Uiso 1 1 calc R U . . . 
H77B H 0.613126 0.672284 0.342671 0.360 Uiso 1 1 calc R U . . . 
C78 C 0.5297(16) 0.678(2) 0.2385(17) 0.264(14) Uani 1 1 d D U . . . 
H78A H 0.543312 0.726787 0.227308 0.395 Uiso 1 1 calc R U . . . 
H78B H 0.503849 0.647136 0.189149 0.395 Uiso 1 1 calc R U . . . 
H78C H 0.502449 0.688628 0.258812 0.395 Uiso 1 1 calc R U . . . 
  
loop_ 
 _atom_site_aniso_label 
 _atom_site_aniso_U_11 
 _atom_site_aniso_U_22 
 _atom_site_aniso_U_33 
 _atom_site_aniso_U_23 
 _atom_site_aniso_U_13 
 _atom_site_aniso_U_12 
Zn1 0.0284(4) 0.0560(6) 0.0548(5) -0.0059(7) 0.0223(4) -0.0014(6) 
O1 0.041(4) 0.119(7) 0.111(6) 0.005(6) 0.051(4) 0.007(4) 
O2 0.090(6) 0.085(6) 0.143(7) -0.033(6) 0.097(6) -0.028(5) 
N1 0.032(4) 0.061(5) 0.048(4) 0.007(4) 0.017(3) 0.010(4) 
N2 0.018(4) 0.052(5) 0.056(5) 0.004(4) 0.015(4) 0.004(3) 
N3 0.032(4) 0.049(5) 0.058(5) 0.004(4) 0.026(4) 0.006(3) 
N4 0.031(4) 0.052(5) 0.066(5) -0.011(4) 0.023(4) 0.000(3) 
N5 0.032(4) 0.046(5) 0.043(4) -0.001(4) 0.017(4) 0.002(3) 
N6 0.030(4) 0.054(5) 0.048(4) -0.009(4) 0.023(3) -0.002(3) 
C1 0.054(6) 0.059(6) 0.054(5) 0.014(5) 0.036(5) 0.013(5) 
C2 0.071(7) 0.084(8) 0.061(6) 0.020(6) 0.044(6) 0.026(6) 
C3 0.068(7) 0.096(9) 0.083(7) 0.035(7) 0.055(6) 0.035(7) 
C4 0.071(8) 0.079(9) 0.082(8) 0.013(7) 0.050(7) 0.025(6) 
C5 0.041(5) 0.055(6) 0.048(5) 0.009(5) 0.024(4) 0.018(4) 
C6 0.029(4) 0.054(6) 0.048(5) 0.003(4) 0.021(4) 0.008(4) 
C7 0.033(5) 0.064(7) 0.067(6) 0.012(5) 0.026(5) 0.008(4) 
C8 0.039(5) 0.065(7) 0.075(7) 0.012(6) 0.031(5) 0.006(5) 
C9 0.041(6) 0.066(7) 0.079(8) 0.015(6) 0.032(6) 0.008(5) 
C10 0.034(5) 0.049(6) 0.068(6) 0.011(5) 0.037(5) 0.003(4) 
C11 0.035(5) 0.049(6) 0.052(5) 0.001(5) 0.023(5) 0.000(4) 
C12 0.033(5) 0.065(8) 0.083(8) 0.001(7) 0.031(6) 0.003(5) 
C13 0.054(7) 0.051(6) 0.078(7) 0.017(6) 0.034(6) 0.009(5) 
C14 0.039(5) 0.055(6) 0.067(6) 0.008(5) 0.028(5) 0.010(4) 
C15 0.034(5) 0.054(6) 0.054(5) 0.014(5) 0.020(4) 0.012(4) 
C16 0.040(6) 0.079(8) 0.084(8) 0.019(7) 0.033(6) 0.013(5) 
C17 0.041(5) 0.105(9) 0.076(7) 0.015(7) 0.038(5) 0.017(6) 
C18 0.035(5) 0.126(11) 0.072(7) -0.009(8) 0.027(5) 0.023(6) 
C19 0.033(5) 0.097(9) 0.101(9) 0.019(8) 0.035(6) 0.014(6) 
C20 0.055(9) 0.162(17) 0.127(13) 0.052(12) 0.061(9) 0.034(9) 
C21 0.072(10) 0.151(16) 0.125(13) 0.060(12) 0.075(10) 0.039(10) 
C22 0.064(10) 0.36(4) 0.123(13) 0.031(18) 0.043(9) 0.011(14) 
C23 0.044(5) 0.076(7) 0.055(5) 0.011(6) 0.026(5) 0.007(5) 
C24 0.039(5) 0.101(9) 0.057(5) 0.011(6) 0.023(5) 0.019(5) 
C25 0.048(7) 0.141(13) 0.070(7) -0.032(8) 0.020(6) 0.017(7) 
C26 0.065(9) 0.21(2) 0.101(10) -0.060(13) 0.030(8) 0.024(11) 
C27 0.085(12) 0.21(2) 0.112(12) -0.043(13) 0.038(10) 0.057(12) 
C28 0.055(8) 0.21(2) 0.089(9) -0.039(11) 0.030(7) 0.050(10) 
C29 0.047(7) 0.123(11) 0.059(6) 0.013(7) 0.024(6) 0.028(7) 
C30 0.073(9) 0.138(13) 0.064(7) 0.041(9) 0.038(7) 0.037(9) 
C31 0.066(8) 0.129(12) 0.088(8) 0.074(9) 0.048(7) 0.023(8) 
C32 0.048(8) 0.18(2) 0.132(14) 0.088(14) 0.034(9) -0.006(10) 
C33 0.105(16) 0.141(18) 0.140(17) 0.048(14) 0.039(14) -0.038(15) 
C34 0.087(12) 0.112(13) 0.129(14) 0.045(11) 0.023(11) -0.024(10) 
C35 0.073(8) 0.078(9) 0.092(9) 0.020(8) 0.035(7) -0.002(7) 
C36 0.051(6) 0.084(8) 0.070(7) 0.031(7) 0.030(6) 0.015(6) 
C37 0.038(5) 0.067(6) 0.056(5) 0.007(5) 0.024(4) 0.014(4) 
C38 0.049(6) 0.087(8) 0.068(6) 0.017(6) 0.036(5) 0.028(6) 
C39 0.070(7) 0.099(10) 0.074(7) -0.012(7) 0.040(6) 0.020(7) 
C40 0.094(11) 0.130(13) 0.097(9) -0.007(10) 0.050(9) 0.045(10) 
C41 0.090(12) 0.23(2) 0.089(10) -0.021(14) 0.044(10) 0.050(14) 
C42 0.068(9) 0.168(16) 0.100(10) 0.017(11) 0.061(8) 0.043(10) 
C43 0.049(7) 0.138(12) 0.068(7) 0.032(8) 0.036(6) 0.044(8) 
C44 0.037(6) 0.123(12) 0.075(7) 0.040(8) 0.031(6) 0.019(7) 
C45 0.035(6) 0.107(10) 0.069(6) 0.026(7) 0.020(5) -0.002(6) 
C46 0.047(7) 0.121(13) 0.122(13) 0.018(9) 0.029(8) -0.022(8) 
C47 0.064(9) 0.100(12) 0.113(12) -0.004(9) 0.022(8) -0.029(8) 
C48 0.077(9) 0.078(9) 0.099(9) -0.009(8) 0.035(7) -0.013(7) 
C49 0.050(6) 0.066(7) 0.064(6) -0.001(6) 0.026(5) -0.004(5) 
C50 0.029(4) 0.077(7) 0.054(5) 0.021(5) 0.016(4) 0.003(4) 
C51 0.027(5) 0.074(8) 0.084(7) -0.027(6) 0.020(5) -0.008(5) 
C52 0.050(7) 0.083(9) 0.127(11) -0.062(9) 0.049(7) -0.023(6) 
C53 0.052(7) 0.105(11) 0.112(10) -0.061(9) 0.048(7) -0.014(7) 
C54 0.046(7) 0.085(9) 0.095(9) -0.043(8) 0.039(7) -0.006(6) 
C55 0.033(5) 0.054(7) 0.066(6) -0.021(5) 0.030(5) -0.008(4) 
C56 0.032(5) 0.050(6) 0.041(5) -0.007(5) 0.014(4) -0.003(4) 
C57 0.029(5) 0.062(6) 0.047(5) -0.003(5) 0.020(4) -0.004(4) 
C58 0.034(5) 0.056(6) 0.051(5) 0.003(5) 0.023(4) -0.001(4) 
C59 0.036(5) 0.065(6) 0.043(4) -0.006(5) 0.025(4) -0.002(4) 
C60 0.033(4) 0.049(5) 0.042(4) 0.000(4) 0.021(4) -0.002(4) 
C61 0.037(5) 0.057(6) 0.053(5) -0.009(5) 0.028(4) -0.010(4) 
C62 0.056(6) 0.073(8) 0.088(8) -0.027(7) 0.051(6) -0.019(5) 
C63 0.065(7) 0.091(9) 0.097(8) -0.045(8) 0.058(7) -0.029(6) 
C64 0.061(7) 0.083(8) 0.081(7) -0.034(7) 0.049(6) -0.015(6) 
C65 0.038(5) 0.066(7) 0.059(5) -0.016(5) 0.026(5) -0.008(4) 
C66 0.030(5) 0.073(7) 0.052(5) -0.005(5) 0.025(4) -0.003(4) 
C67 0.035(5) 0.076(8) 0.060(6) -0.025(6) 0.027(5) -0.013(5) 
C68 0.071(8) 0.073(8) 0.082(8) -0.008(6) 0.061(7) -0.002(6) 
C69 0.077(8) 0.067(7) 0.110(9) -0.016(7) 0.078(8) -0.013(6) 
C70 0.079(8) 0.085(9) 0.128(11) -0.037(8) 0.080(8) -0.034(7) 
C71 0.066(7) 0.067(7) 0.094(8) -0.018(7) 0.055(6) -0.019(6) 
C72 0.141(14) 0.116(13) 0.30(3) -0.057(16) 0.188(18) -0.049(11) 
S1 0.0430(15) 0.0623(19) 0.0817(19) -0.0147(16) 0.0335(14) 0.0021(13) 
F1 0.259(16) 0.129(10) 0.34(2) 0.112(12) 0.248(16) 0.109(10) 
F2 0.214(13) 0.253(15) 0.120(8) 0.033(9) 0.119(9) 0.126(11) 
F3 0.140(9) 0.098(7) 0.238(13) 0.000(8) 0.156(10) 0.000(6) 
O3 0.048(5) 0.087(7) 0.109(7) -0.033(6) 0.026(5) -0.002(4) 
O4 0.065(6) 0.125(8) 0.119(7) -0.075(7) 0.059(5) -0.025(5) 
O5 0.059(5) 0.065(5) 0.127(7) 0.006(5) 0.058(5) 0.021(4) 
C73 0.133(16) 0.099(13) 0.182(19) 0.035(13) 0.120(16) 0.054(11) 
S2 0.0540(18) 0.062(2) 0.081(2) 0.0088(17) 0.0344(16) -0.0063(14) 
F4 0.102(8) 0.109(7) 0.163(9) -0.018(7) 0.085(7) 0.009(5) 
F5 0.156(11) 0.090(7) 0.220(13) -0.051(8) 0.062(10) -0.013(7) 
F6 0.228(14) 0.251(16) 0.089(7) -0.042(9) 0.082(8) 0.052(12) 
O6 0.063(5) 0.123(8) 0.103(6) 0.058(7) 0.047(5) 0.025(6) 
O7 0.062(5) 0.059(5) 0.082(5) 0.005(4) 0.045(4) -0.011(4) 
O8 0.053(6) 0.105(8) 0.147(9) 0.053(7) 0.027(6) -0.012(5) 
C74 0.100(13) 0.084(11) 0.105(12) -0.043(10) 0.026(10) 0.000(9) 
O9 0.193(14) 0.36(3) 0.24(2) -0.110(19) 0.056(13) 0.085(15) 
C75 0.125(14) 0.35(3) 0.25(2) -0.12(2) 0.082(16) 0.065(18) 
C76 0.159(13) 0.35(3) 0.23(2) -0.12(2) 0.064(14) 0.106(15) 
C77 0.191(14) 0.35(3) 0.24(2) -0.12(2) 0.048(14) 0.093(15) 
C78 0.192(18) 0.30(3) 0.19(2) -0.10(2) 0.040(16) 0.106(17) 
  
_geom_special_details 
; 
 All esds (except the esd in the dihedral angle between two l.s. planes) 
 are estimated using the full covariance matrix.  The cell esds are taken 
 into account individually in the estimation of esds in distances, angles 
 and torsion angles; correlations between esds in cell parameters are only 
 used when they are defined by crystal symmetry.  An approximate (isotropic) 
 treatment of cell esds is used for estimating esds involving l.s. planes. 
; 
  
loop_ 
 _geom_bond_atom_site_label_1 
 _geom_bond_atom_site_label_2 
 _geom_bond_distance 
 _geom_bond_site_symmetry_2 
 _geom_bond_publ_flag 
Zn1 N5 2.061(9) . ? 
Zn1 N2 2.073(8) . ? 
Zn1 N6 2.140(7) . ? 
Zn1 N4 2.147(9) . ? 
Zn1 N3 2.255(9) . ? 
Zn1 N1 2.397(8) . ? 
O1 C19 1.359(13) . ? 
O1 C22 1.47(2) . ? 
O2 C69 1.352(12) . ? 
O2 C72 1.449(17) . ? 
N1 C5 1.322(13) . ? 
N1 C1 1.365(12) . ? 
N2 C6 1.346(12) . ? 
N2 C10 1.358(13) . ? 
N3 C11 1.344(14) . ? 
N3 C15 1.385(12) . ? 
N4 C51 1.317(13) . ? 
N4 C55 1.346(14) . ? 
N5 C56 1.319(13) . ? 
N5 C60 1.336(12) . ? 
N6 C65 1.325(12) . ? 
N6 C61 1.367(12) . ? 
C1 C2 1.399(14) . ? 
C1 C23 1.446(14) . ? 
C2 C3 1.391(16) . ? 
C3 C4 1.352(17) . ? 
C4 C5 1.409(14) . ? 
C5 C6 1.482(15) . ? 
C6 C7 1.421(14) . ? 
C7 C8 1.382(16) . ? 
C8 C9 1.394(15) . ? 
C8 C16 1.494(17) . ? 
C9 C10 1.377(15) . ? 
C10 C11 1.447(14) . ? 
C11 C12 1.374(16) . ? 
C12 C13 1.399(15) . ? 
C13 C14 1.340(17) . ? 
C14 C15 1.366(15) . ? 
C15 C37 1.482(14) . ? 
C16 C17 1.352(15) . ? 
C16 C21 1.44(2) . ? 
C17 C18 1.398(15) . ? 
C18 C19 1.370(18) . ? 
C19 C20 1.334(18) . ? 
C20 C21 1.38(2) . ? 
C23 C36 1.374(16) . ? 
C23 C24 1.430(16) . ? 
C24 C25 1.384(18) . ? 
C24 C29 1.445(17) . ? 
C25 C26 1.38(2) . ? 
C26 C27 1.40(3) . ? 
C27 C28 1.41(3) . ? 
C28 C29 1.378(19) . ? 
C29 C30 1.37(2) . ? 
C30 C31 1.52(2) . ? 
C31 C32 1.39(2) . ? 
C31 C36 1.446(17) . ? 
C32 C33 1.42(3) . ? 
C33 C34 1.32(3) . ? 
C34 C35 1.35(2) . ? 
C35 C36 1.429(19) . ? 
C37 C50 1.425(15) . ? 
C37 C38 1.429(15) . ? 
C38 C39 1.402(17) . ? 
C38 C43 1.411(17) . ? 
C39 C40 1.319(18) . ? 
C40 C41 1.34(3) . ? 
C41 C42 1.35(3) . ? 
C42 C43 1.45(2) . ? 
C43 C44 1.36(2) . ? 
C44 C45 1.411(19) . ? 
C45 C46 1.41(2) . ? 
C45 C50 1.462(15) . ? 
C46 C47 1.33(2) . ? 
C47 C48 1.39(2) . ? 
C48 C49 1.332(16) . ? 
C49 C50 1.394(16) . ? 
C51 C52 1.378(16) . ? 
C52 C53 1.406(18) . ? 
C53 C54 1.371(17) . ? 
C54 C55 1.405(16) . ? 
C55 C56 1.531(14) . ? 
C56 C57 1.389(15) . ? 
C57 C58 1.395(14) . ? 
C58 C59 1.415(15) . ? 
C58 C66 1.478(14) . ? 
C59 C60 1.357(13) . ? 
C60 C61 1.482(14) . ? 
C61 C62 1.388(14) . ? 
C62 C63 1.380(16) . ? 
C63 C64 1.396(16) . ? 
C64 C65 1.356(15) . ? 
C66 C67 1.379(15) . ? 
C66 C71 1.435(15) . ? 
C67 C68 1.390(16) . ? 
C68 C69 1.428(17) . ? 
C69 C70 1.348(16) . ? 
C70 C71 1.414(15) . ? 
S1 O5 1.420(9) . ? 
S1 O4 1.423(9) . ? 
S1 O3 1.442(8) . ? 
S1 C73 1.81(2) . ? 
F1 C73 1.349(19) . ? 
F2 C73 1.29(2) . ? 
F3 C73 1.37(2) . ? 
S2 O6 1.413(10) . ? 
S2 O7 1.420(8) . ? 
S2 O8 1.446(9) . ? 
S2 C74 1.77(2) . ? 
F4 C74 1.296(19) . ? 
F5 C74 1.36(2) . ? 
F6 C74 1.26(2) . ? 
O9 C76 1.36(2) . ? 
O9 C77 1.42(2) . ? 
C75 C76 1.47(2) . ? 
C77 C78 1.48(2) . ? 
  
loop_ 
 _geom_angle_atom_site_label_1 
 _geom_angle_atom_site_label_2 
 _geom_angle_atom_site_label_3 
 _geom_angle 
 _geom_angle_site_symmetry_1 
 _geom_angle_site_symmetry_3 
 _geom_angle_publ_flag 
N5 Zn1 N2 173.2(3) . . ? 
N5 Zn1 N6 76.1(3) . . ? 
N2 Zn1 N6 101.9(3) . . ? 
N5 Zn1 N4 76.6(3) . . ? 
N2 Zn1 N4 105.4(3) . . ? 
N6 Zn1 N4 152.7(3) . . ? 
N5 Zn1 N3 111.0(3) . . ? 
N2 Zn1 N3 75.6(3) . . ? 
N6 Zn1 N3 97.7(3) . . ? 
N4 Zn1 N3 90.4(3) . . ? 
N5 Zn1 N1 99.2(3) . . ? 
N2 Zn1 N1 74.2(3) . . ? 
N6 Zn1 N1 91.2(3) . . ? 
N4 Zn1 N1 94.9(3) . . ? 
N3 Zn1 N1 149.7(3) . . ? 
C19 O1 C22 117.5(12) . . ? 
C69 O2 C72 116.1(10) . . ? 
C5 N1 C1 120.0(8) . . ? 
C5 N1 Zn1 109.5(7) . . ? 
C1 N1 Zn1 129.7(6) . . ? 
C6 N2 C10 121.0(9) . . ? 
C6 N2 Zn1 120.3(7) . . ? 
C10 N2 Zn1 118.5(6) . . ? 
C11 N3 C15 117.3(9) . . ? 
C11 N3 Zn1 112.2(7) . . ? 
C15 N3 Zn1 130.0(7) . . ? 
C51 N4 C55 118.4(10) . . ? 
C51 N4 Zn1 126.5(8) . . ? 
C55 N4 Zn1 115.1(7) . . ? 
C56 N5 C60 119.0(9) . . ? 
C56 N5 Zn1 120.5(7) . . ? 
C60 N5 Zn1 120.5(7) . . ? 
C65 N6 C61 118.5(8) . . ? 
C65 N6 Zn1 126.4(6) . . ? 
C61 N6 Zn1 115.0(6) . . ? 
N1 C1 C2 119.9(9) . . ? 
N1 C1 C23 123.9(9) . . ? 
C2 C1 C23 115.8(10) . . ? 
C3 C2 C1 120.3(11) . . ? 
C4 C3 C2 118.1(10) . . ? 
C3 C4 C5 120.6(11) . . ? 
N1 C5 C4 121.1(10) . . ? 
N1 C5 C6 117.8(8) . . ? 
C4 C5 C6 121.0(10) . . ? 
N2 C6 C7 120.2(10) . . ? 
N2 C6 C5 116.8(9) . . ? 
C7 C6 C5 123.0(8) . . ? 
C8 C7 C6 120.2(9) . . ? 
C7 C8 C9 116.7(11) . . ? 
C7 C8 C16 120.8(10) . . ? 
C9 C8 C16 122.5(12) . . ? 
C10 C9 C8 122.8(12) . . ? 
N2 C10 C9 119.1(10) . . ? 
N2 C10 C11 116.1(9) . . ? 
C9 C10 C11 124.8(11) . . ? 
N3 C11 C12 122.3(10) . . ? 
N3 C11 C10 116.8(10) . . ? 
C12 C11 C10 120.9(10) . . ? 
C11 C12 C13 119.3(11) . . ? 
C14 C13 C12 118.6(12) . . ? 
C13 C14 C15 121.0(10) . . ? 
C14 C15 N3 121.5(9) . . ? 
C14 C15 C37 120.8(8) . . ? 
N3 C15 C37 117.8(9) . . ? 
C17 C16 C21 118.3(12) . . ? 
C17 C16 C8 122.4(12) . . ? 
C21 C16 C8 119.2(11) . . ? 
C16 C17 C18 121.7(12) . . ? 
C19 C18 C17 119.5(10) . . ? 
C20 C19 O1 118.4(14) . . ? 
C20 C19 C18 119.2(12) . . ? 
O1 C19 C18 122.4(10) . . ? 
C19 C20 C21 124.0(17) . . ? 
C20 C21 C16 116.8(15) . . ? 
C36 C23 C24 120.0(10) . . ? 
C36 C23 C1 120.4(11) . . ? 
C24 C23 C1 119.2(9) . . ? 
C25 C24 C23 122.1(10) . . ? 
C25 C24 C29 117.4(12) . . ? 
C23 C24 C29 120.2(11) . . ? 
C26 C25 C24 121.5(13) . . ? 
C25 C26 C27 118.8(17) . . ? 
C26 C27 C28 123.4(16) . . ? 
C29 C28 C27 115.3(14) . . ? 
C30 C29 C28 116.3(14) . . ? 
C30 C29 C24 120.3(13) . . ? 
C28 C29 C24 123.3(14) . . ? 
C29 C30 C31 120.7(13) . . ? 
C32 C31 C36 124.3(18) . . ? 
C32 C31 C30 120.3(16) . . ? 
C36 C31 C30 115.4(13) . . ? 
C31 C32 C33 115.8(19) . . ? 
C34 C33 C32 122(2) . . ? 
C33 C34 C35 122(3) . . ? 
C34 C35 C36 122.5(18) . . ? 
C23 C36 C35 123.6(12) . . ? 
C23 C36 C31 123.2(14) . . ? 
C35 C36 C31 113.2(13) . . ? 
C50 C37 C38 122.0(10) . . ? 
C50 C37 C15 118.9(9) . . ? 
C38 C37 C15 118.9(10) . . ? 
C39 C38 C43 119.6(12) . . ? 
C39 C38 C37 122.5(11) . . ? 
C43 C38 C37 117.9(12) . . ? 
C40 C39 C38 122.0(15) . . ? 
C39 C40 C41 120.5(19) . . ? 
C40 C41 C42 122.2(18) . . ? 
C41 C42 C43 120.2(15) . . ? 
C44 C43 C38 121.3(12) . . ? 
C44 C43 C42 123.2(13) . . ? 
C38 C43 C42 115.5(14) . . ? 
C43 C44 C45 122.8(11) . . ? 
C44 C45 C46 126.3(13) . . ? 
C44 C45 C50 118.4(11) . . ? 
C46 C45 C50 115.2(14) . . ? 
C47 C46 C45 124.1(14) . . ? 
C46 C47 C48 119.4(15) . . ? 
C49 C48 C47 120.5(16) . . ? 
C48 C49 C50 122.9(12) . . ? 
C49 C50 C37 124.8(9) . . ? 
C49 C50 C45 117.9(11) . . ? 
C37 C50 C45 117.4(11) . . ? 
N4 C51 C52 124.3(11) . . ? 
C51 C52 C53 116.7(11) . . ? 
C54 C53 C52 120.8(12) . . ? 
C53 C54 C55 117.2(12) . . ? 
N4 C55 C54 122.5(10) . . ? 
N4 C55 C56 114.9(10) . . ? 
C54 C55 C56 122.5(10) . . ? 
N5 C56 C57 123.7(10) . . ? 
N5 C56 C55 112.8(9) . . ? 
C57 C56 C55 123.5(10) . . ? 
C56 C57 C58 117.6(11) . . ? 
C57 C58 C59 117.6(10) . . ? 
C57 C58 C66 120.0(10) . . ? 
C59 C58 C66 122.3(9) . . ? 
C60 C59 C58 119.9(9) . . ? 
N5 C60 C59 122.0(10) . . ? 
N5 C60 C61 112.9(8) . . ? 
C59 C60 C61 125.0(9) . . ? 
N6 C61 C62 121.4(9) . . ? 
N6 C61 C60 115.4(8) . . ? 
C62 C61 C60 123.2(9) . . ? 
C63 C62 C61 118.7(10) . . ? 
C62 C63 C64 119.0(10) . . ? 
C65 C64 C63 119.0(11) . . ? 
N6 C65 C64 123.3(9) . . ? 
C67 C66 C71 117.2(10) . . ? 
C67 C66 C58 122.3(10) . . ? 
C71 C66 C58 120.2(10) . . ? 
C66 C67 C68 123.0(11) . . ? 
C67 C68 C69 118.9(11) . . ? 
C70 C69 O2 126.2(11) . . ? 
C70 C69 C68 119.4(10) . . ? 
O2 C69 C68 114.4(10) . . ? 
C69 C70 C71 121.8(11) . . ? 
C70 C71 C66 119.4(11) . . ? 
O5 S1 O4 116.0(7) . . ? 
O5 S1 O3 114.7(6) . . ? 
O4 S1 O3 113.0(6) . . ? 
O5 S1 C73 101.2(7) . . ? 
O4 S1 C73 104.5(10) . . ? 
O3 S1 C73 105.6(9) . . ? 
F2 C73 F1 111.1(19) . . ? 
F2 C73 F3 104.2(14) . . ? 
F1 C73 F3 104.5(19) . . ? 
F2 C73 S1 114.9(17) . . ? 
F1 C73 S1 111.8(13) . . ? 
F3 C73 S1 109.6(14) . . ? 
O6 S2 O7 117.2(6) . . ? 
O6 S2 O8 114.0(7) . . ? 
O7 S2 O8 113.7(6) . . ? 
O6 S2 C74 102.5(9) . . ? 
O7 S2 C74 100.8(8) . . ? 
O8 S2 C74 106.3(9) . . ? 
F6 C74 F4 117(2) . . ? 
F6 C74 F5 102.2(15) . . ? 
F4 C74 F5 103.3(15) . . ? 
F6 C74 S2 110.0(14) . . ? 
F4 C74 S2 113.2(11) . . ? 
F5 C74 S2 110.5(17) . . ? 
C76 O9 C77 157(3) . . ? 
O9 C76 C75 144(4) . . ? 
O9 C77 C78 142(4) . . ? 
  
_refine_diff_density_max    0.862 
_refine_diff_density_min   -0.638 
_refine_diff_density_rms    0.085 
  
_shelx_res_file 
; 
TITL ic20502 in Cc 
    ic20502.res 
    created by SHELXL-2018/3 at 16:21:57 on 13-Oct-2020 
CELL 0.71073  24.4427  17.2099  20.2761  90.000 124.576  90.000 
ZERR    4.00   0.0044   0.0025   0.0038   0.000   0.027   0.000 
LATT -7 
SYMM X, -Y, 0.5+Z 
SFAC C H N O F S ZN 
UNIT 312 240 24 36 24 8 4 
TEMP -163 
OMIT -3 55 
ACTA 
  
SIMU O9 > C78 0.01 0.02 2.8 
  
DELU 0.01 O1 C22 
DELU 0.01 C46 C47 
  
L.S. 4 
BOND 
FMAP 2 
PLAN 20 
  
DFIX 1.3 O9 C76 
DFIX 1.3 O9 C77 
DFIX 1.48 C75 C76 
DFIX 1.48 C77 C78 
WGHT    0.100000    8.061005 
FVAR       0.09386 
ZN1   7    0.516915    0.707831    0.493820    11.00000    0.02837    0.05597 = 
         0.05477   -0.00593    0.02226   -0.00138 
O1    4    0.958979    0.678659    0.523899    11.00000    0.04131    0.11897 = 
         0.11053    0.00474    0.05092    0.00663 
O2    4    0.091774    0.628144    0.492980    11.00000    0.08964    0.08506 = 
         0.14329   -0.03310    0.09697   -0.02811 
N1    3    0.586297    0.623916    0.605792    11.00000    0.03190    0.06144 = 
         0.04758    0.00696    0.01654    0.01029 
N2    3    0.608965    0.708468    0.510902    11.00000    0.01837    0.05176 = 
         0.05640    0.00358    0.01525    0.00411 
N3    3    0.505060    0.792454    0.401643    11.00000    0.03186    0.04913 = 
         0.05795    0.00374    0.02623    0.00577 
N4    3    0.519706    0.802295    0.564875    11.00000    0.03094    0.05245 = 
         0.06623   -0.01051    0.02329   -0.00023 
N5    3    0.429302    0.695590    0.485430    11.00000    0.03207    0.04592 = 
         0.04297   -0.00071    0.01666    0.00173 
N6    3    0.469791    0.610135    0.415969    11.00000    0.03032    0.05407 = 
         0.04806   -0.00879    0.02252   -0.00171 
C1    1    0.571463    0.582039    0.650878    11.00000    0.05378    0.05909 = 
         0.05364    0.01423    0.03560    0.01325 
C2    1    0.615974    0.525758    0.704298    11.00000    0.07092    0.08414 = 
         0.06141    0.02006    0.04353    0.02606 
AFIX  43 
H2A   2    0.605697    0.496774    0.735816    11.00000   -1.20000 
AFIX   0 
C3    1    0.675193    0.512073    0.711444    11.00000    0.06781    0.09642 = 
         0.08250    0.03492    0.05516    0.03528 
AFIX  43 
H3A   2    0.705814    0.474096    0.747636    11.00000   -1.20000 
AFIX   0 
C4    1    0.687951    0.554344    0.665431    11.00000    0.07111    0.07886 = 
         0.08185    0.01300    0.05043    0.02509 
AFIX  43 
H4A   2    0.727910    0.545783    0.668906    11.00000   -1.20000 
AFIX   0 
C5    1    0.642526    0.610977    0.612369    11.00000    0.04105    0.05481 = 
         0.04844    0.00937    0.02444    0.01758 
C6    1    0.657070    0.659472    0.563692    11.00000    0.02915    0.05417 = 
         0.04759    0.00324    0.02059    0.00774 
C7    1    0.717536    0.654151    0.569128    11.00000    0.03327    0.06366 = 
         0.06668    0.01211    0.02596    0.00785 
AFIX  43 
H7A   2    0.750515    0.617731    0.604655    11.00000   -1.20000 
AFIX   0 
C8    1    0.728466    0.701841    0.522848    11.00000    0.03868    0.06486 = 
         0.07468    0.01190    0.03092    0.00605 
C9    1    0.677377    0.752873    0.471153    11.00000    0.04122    0.06581 = 
         0.07906    0.01518    0.03175    0.00836 
AFIX  43 
H9A   2    0.683975    0.787544    0.439801    11.00000   -1.20000 
AFIX   0 
C10   1    0.617762    0.755132    0.463631    11.00000    0.03379    0.04857 = 
         0.06768    0.01134    0.03700    0.00274 
C11   1    0.562569    0.805278    0.409129    11.00000    0.03468    0.04945 = 
         0.05173    0.00083    0.02293   -0.00039 
C12   1    0.568602    0.860603    0.364788    11.00000    0.03260    0.06479 = 
         0.08280    0.00143    0.03131    0.00322 
AFIX  43 
H12A  2    0.609553    0.867213    0.370185    11.00000   -1.20000 
AFIX   0 
C13   1    0.513825    0.907121    0.311595    11.00000    0.05392    0.05098 = 
         0.07792    0.01732    0.03368    0.00946 
AFIX  43 
H13A  2    0.517351    0.946895    0.281707    11.00000   -1.20000 
AFIX   0 
C14   1    0.456292    0.894398    0.303691    11.00000    0.03898    0.05525 = 
         0.06735    0.00837    0.02809    0.00963 
AFIX  43 
H14A  2    0.418638    0.925386    0.267605    11.00000   -1.20000 
AFIX   0 
C15   1    0.450990    0.837544    0.346744    11.00000    0.03359    0.05442 = 
         0.05379    0.01394    0.02002    0.01184 
C16   1    0.790409    0.694424    0.525108    11.00000    0.03999    0.07904 = 
         0.08359    0.01946    0.03251    0.01340 
C17   1    0.845999    0.660114    0.586704    11.00000    0.04118    0.10480 = 
         0.07625    0.01495    0.03771    0.01707 
AFIX  43 
H17A  2    0.845173    0.637468    0.628860    11.00000   -1.20000 
AFIX   0 
C18   1    0.904640    0.657094    0.589979    11.00000    0.03476    0.12599 = 
         0.07232   -0.00907    0.02650    0.02298 
AFIX  43 
H18A  2    0.944173    0.636866    0.636017    11.00000   -1.20000 
AFIX   0 
C19   1    0.904637    0.683540    0.526261    11.00000    0.03278    0.09663 = 
         0.10135    0.01923    0.03452    0.01449 
C20   1    0.848924    0.713385    0.463090    11.00000    0.05499    0.16233 = 
         0.12702    0.05160    0.06071    0.03354 
AFIX  43 
H20A  2    0.850017    0.732071    0.419765    11.00000   -1.20000 
AFIX   0 
C21   1    0.789675    0.718803    0.456775    11.00000    0.07197    0.15090 = 
         0.12532    0.06007    0.07470    0.03872 
AFIX  43 
H21A  2    0.750350    0.737731    0.409535    11.00000   -1.20000 
AFIX   0 
C22   1    1.020455    0.648077    0.595136    11.00000    0.06359    0.36142 = 
         0.12312    0.03085    0.04284    0.01117 
AFIX  33 
H22A  2    1.055638    0.647566    0.585794    11.00000   -1.50000 
H22B  2    1.033967    0.681196    0.641339    11.00000   -1.50000 
H22C  2    1.012773    0.595067    0.605801    11.00000   -1.50000 
AFIX   0 
C23   1    0.515176    0.597832    0.654602    11.00000    0.04418    0.07606 = 
         0.05521    0.01105    0.02576    0.00668 
C24   1    0.519384    0.659620    0.704482    11.00000    0.03892    0.10090 = 
         0.05659    0.01130    0.02263    0.01907 
C25   1    0.575214    0.706089    0.748182    11.00000    0.04772    0.14120 = 
         0.07023   -0.03216    0.02003    0.01721 
AFIX  43 
H25A  2    0.611081    0.698732    0.742905    11.00000   -1.20000 
AFIX   0 
C26   1    0.579965    0.762714    0.799110    11.00000    0.06494    0.21497 = 
         0.10099   -0.05970    0.02958    0.02425 
AFIX  43 
H26A  2    0.618269    0.794814    0.828030    11.00000   -1.20000 
AFIX   0 
C27   1    0.527290    0.772186    0.807553    11.00000    0.08505    0.20728 = 
         0.11175   -0.04277    0.03806    0.05685 
AFIX  43 
H27A  2    0.529872    0.813236    0.840539    11.00000   -1.20000 
AFIX   0 
C28   1    0.470782    0.724069    0.769722    11.00000    0.05496    0.21343 = 
         0.08947   -0.03904    0.02977    0.05011 
AFIX  43 
H28A  2    0.437617    0.727913    0.780214    11.00000   -1.20000 
AFIX   0 
C29   1    0.466945    0.670955    0.716360    11.00000    0.04727    0.12296 = 
         0.05920    0.01304    0.02427    0.02827 
C30   1    0.411005    0.625151    0.676492    11.00000    0.07285    0.13761 = 
         0.06432    0.04140    0.03818    0.03720 
AFIX  43 
H30A  2    0.375421    0.635497    0.681655    11.00000   -1.20000 
AFIX   0 
C31   1    0.405518    0.558065    0.624193    11.00000    0.06587    0.12909 = 
         0.08763    0.07359    0.04763    0.02310 
C32   1    0.350130    0.509681    0.587168    11.00000    0.04819    0.18308 = 
         0.13172    0.08758    0.03446   -0.00578 
AFIX  43 
H32A  2    0.315237    0.516036    0.594389    11.00000   -1.20000 
AFIX   0 
C33   1    0.349063    0.450106    0.537828    11.00000    0.10462    0.14143 = 
         0.14035    0.04782    0.03942   -0.03811 
AFIX  43 
H33A  2    0.312016    0.415970    0.510594    11.00000   -1.20000 
AFIX   0 
C34   1    0.398162    0.440858    0.528765    11.00000    0.08651    0.11201 = 
         0.12947    0.04479    0.02276   -0.02391 
AFIX  43 
H34A  2    0.394944    0.400613    0.494655    11.00000   -1.20000 
AFIX   0 
C35   1    0.452680    0.486558    0.566246    11.00000    0.07290    0.07768 = 
         0.09157    0.01953    0.03461   -0.00202 
AFIX  43 
H35A  2    0.486852    0.476593    0.558428    11.00000   -1.20000 
AFIX   0 
C36   1    0.460903    0.549368    0.617247    11.00000    0.05114    0.08410 = 
         0.07039    0.03056    0.03000    0.01548 
C37   1    0.386849    0.822514    0.336470    11.00000    0.03827    0.06679 = 
         0.05563    0.00734    0.02392    0.01367 
C38   1    0.366473    0.873053    0.374658    11.00000    0.04932    0.08745 = 
         0.06847    0.01747    0.03643    0.02779 
C39   1    0.405208    0.935974    0.422338    11.00000    0.07025    0.09946 = 
         0.07352   -0.01192    0.03984    0.01987 
AFIX  43 
H39A  2    0.446384    0.945908    0.429204    11.00000   -1.20000 
AFIX   0 
C40   1    0.386225    0.981803    0.457956    11.00000    0.09416    0.12981 = 
         0.09665   -0.00720    0.04960    0.04460 
AFIX  43 
H40A  2    0.412749    1.025306    0.487879    11.00000   -1.20000 
AFIX   0 
C41   1    0.329695    0.967425    0.452234    11.00000    0.08974    0.23237 = 
         0.08888   -0.02071    0.04356    0.04953 
AFIX  43 
H41A  2    0.318106    0.999880    0.480418    11.00000   -1.20000 
AFIX   0 
C42   1    0.288756    0.908376    0.407758    11.00000    0.06791    0.16767 = 
         0.10038    0.01670    0.06063    0.04265 
AFIX  43 
H42A  2    0.248886    0.900262    0.404599    11.00000   -1.20000 
AFIX   0 
C43   1    0.305548    0.857144    0.364661    11.00000    0.04868    0.13823 = 
         0.06817    0.03235    0.03561    0.04390 
C44   1    0.266004    0.797623    0.317673    11.00000    0.03747    0.12268 = 
         0.07529    0.03990    0.03083    0.01934 
AFIX  43 
H44A  2    0.225310    0.789047    0.312433    11.00000   -1.20000 
AFIX   0 
C45   1    0.282788    0.748018    0.276340    11.00000    0.03538    0.10717 = 
         0.06918    0.02636    0.01963   -0.00182 
C46   1    0.244356    0.685365    0.226005    11.00000    0.04708    0.12117 = 
         0.12154    0.01792    0.02907   -0.02246 
AFIX  43 
H46A  2    0.203485    0.674297    0.219521    11.00000   -1.20000 
AFIX   0 
C47   1    0.261853    0.640859    0.187084    11.00000    0.06432    0.09991 = 
         0.11295   -0.00421    0.02235   -0.02863 
AFIX  43 
H47A  2    0.233788    0.599701    0.153781    11.00000   -1.20000 
AFIX   0 
C48   1    0.321389    0.655164    0.195632    11.00000    0.07658    0.07816 = 
         0.09923   -0.00879    0.03531   -0.01306 
AFIX  43 
H48A  2    0.333925    0.623915    0.167644    11.00000   -1.20000 
AFIX   0 
C49   1    0.361154    0.712413    0.242808    11.00000    0.05021    0.06554 = 
         0.06369   -0.00123    0.02591   -0.00419 
AFIX  43 
H49A  2    0.401713    0.720674    0.247634    11.00000   -1.20000 
AFIX   0 
C50   1    0.345851    0.760726    0.285401    11.00000    0.02903    0.07701 = 
         0.05428    0.02143    0.01579    0.00342 
C51   1    0.566557    0.855355    0.601998    11.00000    0.02690    0.07422 = 
         0.08355   -0.02696    0.01994   -0.00825 
AFIX  43 
H51A  2    0.601554    0.854440    0.594509    11.00000   -1.20000 
AFIX   0 
C52   1    0.568171    0.912137    0.651006    11.00000    0.04983    0.08320 = 
         0.12705   -0.06196    0.04936   -0.02319 
AFIX  43 
H52A  2    0.603789    0.948200    0.678282    11.00000   -1.20000 
AFIX   0 
C53   1    0.514483    0.914047    0.658632    11.00000    0.05161    0.10486 = 
         0.11229   -0.06107    0.04830   -0.01429 
AFIX  43 
H53A  2    0.513126    0.952773    0.691065    11.00000   -1.20000 
AFIX   0 
C54   1    0.464066    0.860697    0.619830    11.00000    0.04644    0.08534 = 
         0.09498   -0.04332    0.03888   -0.00589 
AFIX  43 
H54A  2    0.427715    0.861376    0.624845    11.00000   -1.20000 
AFIX   0 
C55   1    0.468422    0.804976    0.572335    11.00000    0.03321    0.05362 = 
         0.06593   -0.02089    0.02967   -0.00753 
C56   1    0.414934    0.743047    0.524682    11.00000    0.03155    0.05003 = 
         0.04144   -0.00655    0.01449   -0.00340 
C57   1    0.357790    0.737159    0.523661    11.00000    0.02865    0.06189 = 
         0.04743   -0.00273    0.01978   -0.00430 
AFIX  43 
H57A  2    0.349462    0.772219    0.553196    11.00000   -1.20000 
AFIX   0 
C58   1    0.313046    0.677926    0.477721    11.00000    0.03409    0.05580 = 
         0.05149    0.00266    0.02304   -0.00111 
C59   1    0.329096    0.628361    0.435335    11.00000    0.03595    0.06544 = 
         0.04313   -0.00552    0.02453   -0.00189 
AFIX  43 
H59A  2    0.299379    0.588098    0.402463    11.00000   -1.20000 
AFIX   0 
C60   1    0.386976    0.638413    0.441704    11.00000    0.03338    0.04917 = 
         0.04177    0.00013    0.02097   -0.00231 
C61   1    0.409692    0.589976    0.401154    11.00000    0.03734    0.05661 = 
         0.05251   -0.00859    0.02798   -0.00969 
C62   1    0.373778    0.527322    0.352412    11.00000    0.05592    0.07281 = 
         0.08826   -0.02691    0.05146   -0.01856 
AFIX  43 
H62A  2    0.331927    0.514031    0.342283    11.00000   -1.20000 
AFIX   0 
C63   1    0.400012    0.484668    0.318915    11.00000    0.06473    0.09084 = 
         0.09725   -0.04488    0.05822   -0.02864 
AFIX  43 
H63A  2    0.377224    0.440402    0.286834    11.00000   -1.20000 
AFIX   0 
C64   1    0.460530    0.507584    0.332912    11.00000    0.06078    0.08306 = 
         0.08103   -0.03431    0.04942   -0.01483 
AFIX  43 
H64A  2    0.478590    0.480562    0.308553    11.00000   -1.20000 
AFIX   0 
C65   1    0.493165    0.569000    0.381805    11.00000    0.03791    0.06624 = 
         0.05922   -0.01575    0.02602   -0.00774 
AFIX  43 
H65A  2    0.534890    0.583264    0.392091    11.00000   -1.20000 
AFIX   0 
C66   1    0.253277    0.666141    0.477997    11.00000    0.03014    0.07264 = 
         0.05239   -0.00527    0.02549   -0.00263 
C67   1    0.237512    0.714684    0.518983    11.00000    0.03512    0.07636 = 
         0.05988   -0.02538    0.02724   -0.01264 
AFIX  43 
H67A  2    0.263652    0.759983    0.543480    11.00000   -1.20000 
AFIX   0 
C68   1    0.185121    0.700358    0.526088    11.00000    0.07108    0.07292 = 
         0.08167   -0.00808    0.06097   -0.00192 
AFIX  43 
H68A  2    0.177397    0.733496    0.557482    11.00000   -1.20000 
AFIX   0 
C69   1    0.143092    0.635016    0.485430    11.00000    0.07749    0.06658 = 
         0.10956   -0.01611    0.07827   -0.01301 
C70   1    0.156931    0.586750    0.444391    11.00000    0.07866    0.08549 = 
         0.12773   -0.03703    0.07963   -0.03354 
AFIX  43 
H70A  2    0.128365    0.543879    0.416646    11.00000   -1.20000 
AFIX   0 
C71   1    0.212847    0.598218    0.441528    11.00000    0.06641    0.06679 = 
         0.09361   -0.01815    0.05538   -0.01915 
AFIX  43 
H71A  2    0.223555    0.561287    0.415693    11.00000   -1.20000 
AFIX   0 
C72   1    0.048600    0.561741    0.453754    11.00000    0.14064    0.11581 = 
         0.30418   -0.05681    0.18837   -0.04865 
AFIX  33 
H72A  2    0.013315    0.562301    0.462920    11.00000   -1.50000 
H72B  2    0.028781    0.564228    0.396098    11.00000   -1.50000 
H72C  2    0.074505    0.513783    0.475715    11.00000   -1.50000 
AFIX   0 
S1    6    0.847085    0.425127    0.681725    11.00000    0.04303    0.06230 = 
         0.08167   -0.01472    0.03347    0.00205 
F1    5    0.840607    0.303418    0.755084    11.00000    0.25852    0.12857 = 
         0.34409    0.11198    0.24843    0.10919 
F2    5    0.825140    0.414120    0.793903    11.00000    0.21372    0.25283 = 
         0.11990    0.03314    0.11858    0.12590 
F3    5    0.749091    0.367236    0.683117    11.00000    0.14000    0.09824 = 
         0.23759   -0.00026    0.15601    0.00013 
O3    4    0.918317    0.428153    0.737834    11.00000    0.04771    0.08745 = 
         0.10875   -0.03280    0.02588   -0.00162 
O4    4    0.826350    0.376868    0.614374    11.00000    0.06490    0.12546 = 
         0.11920   -0.07533    0.05897   -0.02536 
O5    4    0.814648    0.498134    0.664769    11.00000    0.05871    0.06538 = 
         0.12657    0.00648    0.05765    0.02085 
C73   1    0.816722    0.376430    0.733868    11.00000    0.13317    0.09936 = 
         0.18230    0.03525    0.12001    0.05422 
S2    6    0.188179    0.422847    0.299865    11.00000    0.05401    0.06243 = 
         0.08128    0.00884    0.03437   -0.00626 
F4    5    0.283897    0.356184    0.303241    11.00000    0.10171    0.10926 = 
         0.16341   -0.01799    0.08470    0.00921 
F5    5    0.197091    0.290034    0.247330    11.00000    0.15589    0.08959 = 
         0.21971   -0.05133    0.06218   -0.01332 
F6    5    0.195535    0.385186    0.186362    11.00000    0.22794    0.25126 = 
         0.08882   -0.04150    0.08175    0.05170 
O6    4    0.210729    0.383681    0.372286    11.00000    0.06266    0.12280 = 
         0.10302    0.05783    0.04675    0.02522 
O7    4    0.218301    0.495339    0.305461    11.00000    0.06241    0.05931 = 
         0.08227    0.00492    0.04481   -0.01133 
O8    4    0.116713    0.422832    0.243412    11.00000    0.05312    0.10476 = 
         0.14688    0.05326    0.02719   -0.01220 
C74   1    0.219912    0.364305    0.257213    11.00000    0.09954    0.08358 = 
         0.10472   -0.04304    0.02624    0.00033 
O9    4    0.609459    0.562773    0.343275    11.00000    0.19342    0.35982 = 
         0.24349   -0.10959    0.05643    0.08539 
C75   1    0.653021    0.445547    0.449423    11.00000    0.12527    0.35355 = 
         0.25488   -0.12061    0.08220    0.06533 
AFIX  33 
H75A  2    0.699313    0.430182    0.488493    11.00000   -1.50000 
H75B  2    0.632575    0.459837    0.477591    11.00000   -1.50000 
H75C  2    0.628554    0.402024    0.413150    11.00000   -1.50000 
AFIX   0 
C76   1    0.650956    0.512381    0.403021    11.00000    0.15904    0.34915 = 
         0.22626   -0.12327    0.06398    0.10558 
AFIX  23 
H76A  2    0.681244    0.548928    0.446499    11.00000   -1.20000 
H76B  2    0.677312    0.492390    0.383478    11.00000   -1.20000 
AFIX   0 
C77   1    0.589301    0.633492    0.299157    11.00000    0.19130    0.34982 = 
         0.23566   -0.11929    0.04809    0.09295 
AFIX  23 
H77A  2    0.614496    0.631672    0.274486    11.00000   -1.20000 
H77B  2    0.613126    0.672284    0.342671    11.00000   -1.20000 
AFIX   0 
C78   1    0.529719    0.677730    0.238507    11.00000    0.19248    0.30024 = 
         0.18574   -0.09710    0.04031    0.10596 
AFIX  33 
H78A  2    0.543312    0.726787    0.227308    11.00000   -1.50000 
H78B  2    0.503849    0.647136    0.189149    11.00000   -1.50000 
H78C  2    0.502449    0.688628    0.258812    11.00000   -1.50000 
  
AFIX   0 
HKLF 4 
  
  
  
  
REM  ic20502 in Cc 
REM wR2 = 0.2309, GooF = S = 1.130, Restrained GooF = 1.135 for all data 
REM R1 = 0.0754 for 6767 Fo > 4sig(Fo) and 0.1281 for all 10909 data 
REM 919 parameters refined using 50 restraints 
  
END 
  
WGHT      0.1327      8.5808 
  
REM Highest difference peak  0.862,  deepest hole -0.638,  1-sigma level  0.085 
Q1    1   0.5392  0.6574  0.1241  11.00000  0.05    0.86 
Q2    1   1.0842  0.8265  0.5957  11.00000  0.05    0.75 
Q3    1   0.5673  0.3771  0.5333  11.00000  0.05    0.75 
Q4    1   0.5355  0.3338  0.5078  11.00000  0.05    0.62 
Q5    1   0.9624  0.7056  0.4578  11.00000  0.05    0.58 
Q6    1   0.4976  0.6613  0.8666  11.00000  0.05    0.50 
Q7    1   0.5571  0.6916  0.1856  11.00000  0.05    0.46 
Q8    1   0.4568  0.6772  0.8975  11.00000  0.05    0.44 
Q9    1   0.5794  0.7083  0.4984  11.00000  0.05    0.44 
Q10   1   0.1755  0.4326  0.1523  11.00000  0.05    0.39 
Q11   1   0.4691  0.3697  0.4502  11.00000  0.05    0.39 
Q12   1   0.4828  0.6847  0.9336  11.00000  0.05    0.39 
Q13   1   0.5417  0.6757  0.4491  11.00000  0.05    0.38 
Q14   1   0.4897  0.6378  0.4490  11.00000  0.05    0.37 
Q15   1   0.5563  0.6473  0.4873  11.00000  0.05    0.37 
Q16   1   0.5105  0.6627  0.4310  11.00000  0.05    0.37 
Q17   1   0.4519  0.7034  0.4828  11.00000  0.05    0.37 
Q18   1   0.7759  0.4664  0.6343  11.00000  0.05    0.35 
Q19   1   0.6487  0.5480  0.3940  11.00000  0.05    0.35 
Q20   1   0.5777  0.6890  0.4451  11.00000  0.05    0.33 
; 
_shelx_res_checksum   90760 
  
_shelx_hkl_file 
; 
   0 -24  -2    0.00    1.10 
   0 -22   0    0.08    0.88 
   0 -22   1    0.32    0.90 
   0 -22  -1    0.69    1.33 
   0 -22   2   -0.37    1.06 
   0 -22  -2   -0.66    0.99 
   0 -22   3   -0.89    1.40 
   0 -22  -3    2.01    1.39 
   0 -22   4   -2.93    1.54 
   0 -22  -4    0.84    1.03 
   0 -22  -5    2.57    1.70 
   0 -22   5   -1.50    1.21 
   0 -20   0    1.12    0.89 
   0 -20   1    4.61    1.74 
   0 -20  -1    0.06    0.85 
   0 -20  -2    0.36    0.72 
   0 -20   2    1.38    1.00 
   0 -20  -3   -1.64    1.16 
   0 -20   3    1.20    1.05 
   0 -20  -4   -0.07    0.76 
   0 -20   4   -0.30    0.83 
   0 -20  -5    0.63    0.74 
   0 -20   5    0.44    1.03 
   0 -20   6   -0.96    1.13 
   0 -20  -6   -0.28    0.71 
   0 -20   7   -0.01    0.97 
   0 -20  -7    1.72    1.15 
   0 -20   8   -0.18    0.81 
   0 -20   9    0.12    1.03 
   0 -18   0    6.60    1.88 
   0 -18   1    6.47    1.64 
   0 -18  -1    5.88    1.77 
   0 -18   2    0.88    0.76 
   0 -18  -2    0.46    0.71 
   0 -18   3    2.78    1.23 
   0 -18  -3    1.26    0.89 
   0 -18  -4    1.76    1.02 
   0 -18   4   -0.53    0.94 
   0 -18   5    4.41    1.57 
   0 -18  -5    5.50    1.53 
   0 -18  -6    0.22    0.58 
   0 -18   6   -1.71    1.19 
   0 -18  -7    0.57    0.61 
   0 -18   7    0.27    0.91 
   0 -18  -8    0.74    0.66 
   0 -18   8    1.47    1.13 
   0 -18   9    0.87    1.42 
   0 -18  10   -0.40    0.96 
   0 -18  11    0.52    0.73 
   0 -18  12   -0.17    1.30 
   0 -18  13    0.19    1.00 
   0 -16   0    0.66    0.80 
   0 -16   1    0.63    0.71 
   0 -16  -1    0.33    0.60 
   0 -16  -2   -0.14    0.66 
   0 -16   2    0.11    0.60 
   0 -16  -3   32.88    3.55 
   0 -16   3   26.43    3.34 
   0 -16   4    0.67    0.64 
   0 -16  -4   -0.37    0.70 
   0 -16   5    3.81    1.07 
   0 -16  -5    5.69    1.47 
   0 -16   6   -0.60    0.97 
   0 -16  -6    1.69    0.93 
   0 -16  -7   11.56    2.08 
   0 -16   7    8.56    1.96 
   0 -16   8   -0.79    1.26 
   0 -16  -8    1.95    1.07 
   0 -16   9    0.79    1.08 
   0 -16  10   -0.37    0.70 
   0 -16  11    1.07    1.24 
   0 -16  12   -0.60    1.45 
   0 -16  13    0.04    1.26 
   0 -16  14    0.34    0.77 
   0 -16  15    0.70    1.05 
   0 -16  16    0.04    1.04 
   0 -14   0   83.69    5.19 
   0 -14  -1    4.14    1.32 
   0 -14   1    4.89    1.35 
   0 -14   2    0.92    0.71 
   0 -14  -2   -0.14    0.71 
   0 -14   3    2.25    0.79 
   0 -14  -3    2.09    0.94 
   0 -14   4    7.25    1.71 
   0 -14  -4    9.94    1.73 
   0 -14  -5   35.94    3.31 
   0 -14   5   29.65    3.37 
   0 -14  -6    8.30    1.60 
   0 -14   6    8.81    1.85 
   0 -14   7   11.64    2.16 
   0 -14  -7   14.57    2.12 
   0 -14  -8    1.51    0.78 
   0 -14   8    1.30    0.93 
   0 -14   9    2.94    1.24 
   0 -14  10    4.34    1.45 
   0 -14  11    3.55    1.51 
   0 -14  12    4.11    1.46 
   0 -14  13    1.94    0.92 
   0 -14  14    1.90    1.31 
   0 -14  15    2.28    1.32 
   0 -14  16    0.15    1.09 
   0 -14  17   -3.37    1.58 
   0 -14  18   -0.65    0.99 
   0 -12   0    4.15    1.07 
   0 -12   1    2.69    1.03 
   0 -12  -1    1.96    0.75 
   0 -12   2   84.05    4.83 
   0 -12  -2   69.22    4.35 
   0 -12   3    5.78    1.33 
   0 -12  -3    6.23    1.25 
   0 -12  -4   19.57    2.19 
   0 -12   4   17.72    2.43 
   0 -12  -5   15.16    1.92 
   0 -12   5   12.89    2.10 
   0 -12   6    5.73    1.65 
   0 -12  -6    1.90    0.84 
   0 -12   7    3.12    0.92 
   0 -12   7    3.03    1.22 
   0 -12  -7    4.81    1.13 
   0 -12   8   63.33    4.75 
   0 -12   8   53.88    3.30 
   0 -12   9    7.10    1.64 
   0 -12   9    4.00    0.93 
   0 -12  10    9.15    1.95 
   0 -12  10    6.48    1.12 
   0 -12  11    1.39    0.55 
   0 -12  11    5.39    1.77 
   0 -12  12    6.25    1.64 
   0 -12  13    0.56    0.88 
   0 -12  14    0.93    0.85 
   0 -12  15    0.85    0.73 
   0 -12  16    3.23    1.56 
   0 -12  17    0.55    0.76 
   0 -12  18    0.68    0.90 
   0 -12  19    0.52    0.68 
   0 -12  20    3.54    1.60 
   0 -10   0  112.76    4.94 
   0 -10   1   13.74    1.75 
   0 -10  -1   15.11    1.80 
   0 -10  -2   24.58    2.28 
   0 -10   2   16.75    2.03 
   0 -10  -3    2.30    0.74 
   0 -10   3    1.21    0.50 
   0 -10   4   41.00    3.26 
   0 -10  -4   46.75    2.98 
   0 -10  -5   41.42    2.80 
   0 -10   5   39.08    3.24 
   0 -10  -6    6.96    1.24 
   0 -10   6    8.14    1.11 
   0 -10   6    8.62    1.52 
   0 -10   7    2.37    1.04 
   0 -10   7    1.13    0.60 
   0 -10  -7    2.41    0.75 
   0 -10   8   15.89    2.28 
   0 -10   8   14.53    1.69 
   0 -10   9    0.98    0.70 
   0 -10   9    1.35    0.55 
   0 -10  10   16.05    2.34 
   0 -10  10   15.05    1.80 
   0 -10  11   22.42    2.74 
   0 -10  11   24.61    2.12 
   0 -10  12   32.66    2.65 
   0 -10  12   40.74    3.92 
   0 -10  13    1.60    0.78 
   0 -10  13    1.64    1.07 
   0 -10  14    0.97    0.64 
   0 -10  15    2.47    1.20 
   0 -10  16    3.00    1.21 
   0 -10  17   -0.88    0.81 
   0 -10  18   -0.51    1.21 
   0 -10  19    0.27    1.18 
   0 -10  20    0.02    0.83 
   0 -10  21    0.71    1.29 
   0  -8   0   18.65    1.79 
   0  -8  -1   74.42    3.41 
   0  -8   1   68.51    3.46 
   0  -8  -2   25.30    2.01 
   0  -8   2   22.62    2.06 
   0  -8   3   81.86    4.05 
   0  -8  -3   90.25    3.58 
   0  -8   4   88.64    4.21 
   0  -8  -4   79.55    3.44 
   0  -8   5   22.15    2.20 
   0  -8  -5   25.25    1.93 
   0  -8  -6   23.18    1.83 
   0  -8   6   26.47    2.46 
   0  -8   6   24.60    1.76 
   0  -8   7  118.07    5.37 
   0  -8   7  115.12    3.93 
   0  -8   8   17.35    1.57 
   0  -8   8   18.92    2.18 
   0  -8   9    6.01    0.99 
   0  -8   9    6.53    1.32 
   0  -8  10    3.13    1.03 
   0  -8  10    3.02    0.71 
   0  -8  11    6.18    1.11 
   0  -8  11    5.49    1.24 
   0  -8  12   20.55    2.05 
   0  -8  12   23.14    2.68 
   0  -8  13    6.36    1.65 
   0  -8  14    3.37    1.21 
   0  -8  15    1.23    0.84 
   0  -8  16    1.33    1.12 
   0  -8  17    1.23    0.90 
   0  -8  18    1.15    1.19 
   0  -8  19    0.48    0.62 
   0  -8  20    0.16    0.63 
   0  -8 -22    0.33    1.20 
   0  -6   0    0.49    0.45 
   0  -6  -1  107.81    3.56 
   0  -6   1  106.57    3.75 
   0  -6  -2   84.41    3.00 
   0  -6   2   83.49    3.41 
   0  -6   3   39.60    2.39 
   0  -6  -3   31.33    1.83 
   0  -6  -4   68.84    2.66 
   0  -6   4   69.32    3.35 
   0  -6   5  180.11    5.59 
   0  -6   5  168.38    3.98 
   0  -6  -5  159.97    4.03 
   0  -6   6   84.92    4.04 
   0  -6   6   78.56    2.82 
   0  -6   7  344.79    6.24 
   0  -6   7  360.02    8.50 
   0  -6   8  189.24    4.81 
   0  -6   8  194.82    6.46 
   0  -6   9  115.02    3.95 
   0  -6   9  126.04    5.37 
   0  -6  10    0.35    0.49 
   0  -6  10   -0.01    0.30 
   0  -6  11    0.91    0.61 
   0  -6  12    3.66    1.16 
   0  -6  13    2.20    0.94 
   0  -6  14   11.63    1.82 
   0  -6  15    4.59    1.31 
   0  -6  16   -0.41    0.58 
   0  -6  17    1.79    1.00 
   0  -6  18    1.37    0.86 
   0  -6  19    0.47    0.94 
   0  -6  20   -0.96    0.67 
   0  -6 -20    0.00    0.82 
   0  -6 -21   -3.92    1.38 
   0  -6 -22   -1.90    1.08 
   0  -4   0  365.59    5.36 
   0  -4  -1  389.58    5.39 
   0  -4   1  410.91    5.95 
   0  -4   2  201.34    4.49 
   0  -4  -2  213.20    3.70 
   0  -4   3 1134.63   11.31 
   0  -4  -3 1142.09    8.58 
   0  -4   4  673.69    6.73 
   0  -4   4  710.08    9.28 
   0  -4   5  752.67   10.06 
   0  -4   5  743.73    7.51 
   0  -4   6   21.43    1.36 
   0  -4   6   23.74    1.87 
   0  -4   7   22.71    1.53 
   0  -4   7   23.66    1.96 
   0  -4   8    7.13    0.93 
   0  -4   8    8.11    1.24 
   0  -4   9   19.15    1.87 
   0  -4  10    3.62    0.99 
   0  -4  11   31.20    2.61 
   0  -4  12    9.40    1.55 
   0  -4  13    4.42    1.13 
   0  -4  14    1.01    0.74 
   0  -4  15    6.58    1.42 
   0  -4  16    3.09    0.95 
   0  -4  17    0.59    0.50 
   0  -4  18    0.55    0.54 
   0  -4 -18    0.54    0.70 
   0  -4  19    0.89    0.60 
   0  -4 -19    0.50    0.63 
   0  -4 -20    0.70    0.78 
   0  -4 -21    0.71    1.06 
   0  -4 -22    0.32    0.59 
   0  -2  -2  498.22    3.90 
   0  -2   3 1122.63    8.98 
   0  -2   3 1117.35    6.84 
   0  -2   4 1503.83    8.94 
   0  -2   4 1497.96   11.26 
   0  -2   5  131.49    2.95 
   0  -2   5  131.04    3.61 
   0  -2   6   19.78    1.48 
   0  -2   7   25.29    1.78 
   0  -2   8  205.50    5.31 
   0  -2   9   15.85    1.54 
   0  -2  10   16.70    1.66 
   0  -2  11   12.16    1.53 
   0  -2  12   13.71    1.63 
   0  -2  13   12.02    1.57 
   0  -2  14    8.59    1.38 
   0  -2 -15   -0.08    0.50 
   0  -2  15    0.96    0.58 
   0  -2  16    1.06    0.68 
   0  -2 -16    0.19    0.69 
   0  -2 -17    0.08    0.44 
   0  -2  17    0.95    0.59 
   0  -2 -18    0.59    0.62 
   0  -2  18    0.71    0.60 
   0  -2  19    3.29    1.11 
   0  -2 -19    3.12    1.11 
   0  -2 -20    0.27    0.54 
   0  -2 -21   -0.03    0.73 
   0   0  -3    0.58    0.24 
   0   0  -4  538.64    5.22 
   0   0   4  547.58    5.16 
   0   0   5    0.63    0.23 
   0   0  -5    0.57    0.29 
   0   0  -6  203.56    3.91 
   0   0   6  189.75    3.84 
   0   0   7   -0.29    0.29 
   0   0  -7    0.35    0.32 
   0   0   8    1.81    0.52 
   0   0  -8    0.71    0.34 
   0   0   9    0.37    0.32 
   0   0  -9   -0.22    0.37 
   0   0  -9    0.01    0.27 
   0   0 -10  137.18    4.21 
   0   0 -10  138.00    4.50 
   0   0  10  142.03    4.24 
   0   0 -11    0.38    0.32 
   0   0 -11    0.79    0.53 
   0   0  11   -0.01    0.29 
   0   0 -12    9.39    1.34 
   0   0 -12    8.22    1.20 
   0   0  12   10.07    1.24 
   0   0  13    0.29    0.35 
   0   0 -13    0.59    0.45 
   0   0  14    2.01    0.67 
   0   0 -14    1.63    0.77 
   0   0  15    0.49    0.37 
   0   0 -15    0.25    0.43 
   0   0 -16    8.64    1.52 
   0   0  16    8.22    1.26 
   0   0 -17    0.85    0.82 
   0   0  17   -0.47    0.53 
   0   0  18    0.33    0.48 
   0   0 -18    0.48    0.61 
   0   0 -19    0.05    0.61 
   0   0 -20    0.94    0.57 
   0   0 -21   -1.46    0.87 
   0   2  -3 1118.29    6.78 
   0   2  -4 1485.00   11.23 
   0   2  -4 1472.04    8.69 
   0   2  -5  133.94    2.94 
   0   2  -5  126.08    3.54 
   0   2   5  124.45    2.30 
   0   2  -6   12.12    1.19 
   0   2  -6   11.60    0.97 
   0   2   7   22.56    1.19 
   0   2  -7   26.28    1.56 
   0   2  -7   25.85    1.75 
   0   2   8  200.74    3.78 
   0   2  -8  202.12    5.35 
   0   2  -8  203.39    4.62 
   0   2  -9   15.10    1.38 
   0   2   9   13.70    1.09 
   0   2  -9   13.92    1.51 
   0   2  10   17.19    1.31 
   0   2 -10   16.28    1.54 
   0   2 -10   17.29    1.72 
   0   2 -11   10.79    1.27 
   0   2  11   10.74    1.11 
   0   2 -11   11.35    1.44 
   0   2  12   14.13    1.31 
   0   2 -12   12.21    1.56 
   0   2 -12   13.18    1.53 
   0   2 -13   13.09    1.66 
   0   2  13   11.68    1.24 
   0   2 -13   11.97    1.57 
   0   2  14    9.54    1.16 
   0   2 -14   10.38    1.59 
   0   2 -14    9.27    1.41 
   0   2 -15    0.05    0.57 
   0   2  15   -0.14    0.45 
   0   2 -15   -0.05    0.47 
   0   2 -16    0.65    0.58 
   0   2  16    0.54    0.39 
   0   2 -16    0.65    0.64 
   0   2 -17   -0.27    0.56 
   0   2  17   -0.15    0.29 
   0   2 -18   -0.50    0.61 
   0   2 -19    2.13    0.52 
   0   2 -20    0.47    0.76 
   0   4   3 1108.41    8.14 
   0   4   4  660.65    6.08 
   0   4  -5  669.12    9.77 
   0   4   5  677.76    6.25 
   0   4  -6   23.99    1.90 
   0   4   6   20.88    1.12 
   0   4  -6   21.18    1.30 
   0   4   7   19.88    1.13 
   0   4  -7   19.16    1.80 
   0   4  -7   17.41    1.28 
   0   4   8    6.68    0.68 
   0   4  -8    4.70    0.99 
   0   4   8    6.94    0.66 
   0   4  -8    5.73    0.81 
   0   4  -9   18.11    1.50 
   0   4  -9   18.57    1.91 
   0   4   9   19.02    1.11 
   0   4 -10    4.27    0.93 
   0   4 -10    3.85    0.70 
   0   4  10    4.40    0.57 
   0   4 -11   34.95    2.82 
   0   4  11   30.51    1.55 
   0   4 -11   32.75    2.20 
   0   4  12    9.60    0.92 
   0   4 -12    9.80    1.27 
   0   4 -12   12.59    1.79 
   0   4  13    4.48    0.70 
   0   4 -13    3.27    0.84 
   0   4 -13    3.80    1.08 
   0   4  14    0.82    0.32 
   0   4 -14    0.62    0.40 
   0   4 -14    2.07    0.96 
   0   4 -15    5.64    1.32 
   0   4 -15    7.54    1.30 
   0   4  15    7.69    0.88 
   0   4 -16    4.71    1.06 
   0   4  16    3.81    0.62 
   0   4 -17    3.02    0.93 
   0   4 -18    0.19    0.70 
   0   4 -19   -0.05    0.59 
   0   6   2   77.55    2.79 
   0   6   3   33.49    1.82 
   0   6   4   66.54    2.50 
   0   6   5  163.52    3.77 
   0   6   6   82.63    2.65 
   0   6  -6   88.60    4.12 
   0   6  -7  335.61    8.33 
   0   6   7  345.81    5.26 
   0   6  -8  199.99    6.62 
   0   6   8  188.90    3.85 
   0   6  -9  122.21    5.35 
   0   6   9  111.17    2.90 
   0   6  10    0.67    0.28 
   0   6 -10    0.66    0.50 
   0   6  10    0.73    0.29 
   0   6  11    1.34    0.35 
   0   6  11    1.49    0.35 
   0   6 -11    1.17    0.91 
   0   6 -12    2.17    0.61 
   0   6  12    2.21    0.41 
   0   6 -12    2.39    1.02 
   0   6  12    2.15    0.40 
   0   6  13    0.79    0.26 
   0   6 -13   -0.14    0.49 
   0   6  13    0.55    0.19 
   0   6  14   10.82    0.75 
   0   6  14    9.58    0.70 
   0   6 -14   12.18    1.50 
   0   6 -15    3.63    0.84 
   0   6 -16    0.47    0.45 
   0   6 -17    1.42    0.72 
   0   6 -18   -0.11    0.46 
   0   8   1   67.33    3.26 
   0   8   2   23.40    1.88 
   0   8   3   82.13    3.36 
   0   8   4   82.64    3.30 
   0   8   5   23.60    1.74 
   0   8   6   27.00    1.80 
   0   8   7  108.29    3.55 
   0   8  -7  109.12    5.28 
   0   8  -8   21.31    2.34 
   0   8   8   18.06    1.42 
   0   8  -9    5.69    1.49 
   0   8   9    5.92    0.78 
   0   8  10    2.93    0.58 
   0   8  11    4.87    0.67 
   0   8  11    6.22    0.77 
   0   8  12   23.57    1.27 
   0   8  12   22.86    1.30 
   0   8  13    7.75    0.64 
   0   8  13    6.34    0.60 
   0  10   0  108.56    4.85 
   0  10   1   13.56    1.65 
   0  10   2   17.37    1.87 
   0  10   3    2.66    0.71 
   0  10   4   38.70    2.63 
   0  10   5   37.17    2.56 
   0  10   6    9.06    1.24 
   0  10  -6    8.19    1.61 
   0  10   7    1.91    0.65 
   0  10   8   13.81    1.45 
   0  10   9    1.51    0.52 
   0  10  10   14.29    1.40 
   0  10  11   27.55    1.83 
   0  10  12   38.68    2.01 
   0  10  13    2.06    0.43 
   0  10  13    1.57    0.33 
   0  12   0    2.51    0.84 
   0  12  -1    2.91    0.95 
   0  12   1    1.81    0.80 
   0  12   2   82.54    4.55 
   0  12  -2   86.18    4.94 
   0  12   3    7.21    1.33 
   0  12   4   17.58    2.02 
   0  12   5   10.76    1.64 
   0  12   6    4.08    0.92 
   0  12   7    4.39    0.92 
   0  12   8   63.12    3.56 
   0  12   9    6.55    1.10 
   0  12  10   11.32    1.43 
   0  12  11    3.55    0.79 
   0  14   4    8.82    1.56 
   0  14   5   34.96    3.12 
   0  14   6   12.38    1.79 
   0  14   7   13.84    1.88 
   0  14   8    2.61    1.01 
   0  14   9    3.61    0.93 
   0  14  10    5.73    1.20 
   1 -23  -5   -2.65    1.53 
   1 -23  -4    0.22    1.19 
   1 -23  -3   -0.96    1.17 
  -1 -23   3   -4.00    1.83 
   1 -23  -2    0.01    0.90 
  -1 -23   2   -1.84    1.36 
   1 -23  -1   -0.91    1.14 
  -1 -23   1   -3.72    1.73 
   1 -23   0    0.00    1.32 
  -1 -23   0   -0.27    0.93 
  -1 -23  -1   -4.05    1.81 
   1 -23   1   -1.62    1.35 
  -1 -23  -2    1.26    1.09 
  -1 -23  -3    0.33    1.09 
  -1 -23  -4    0.58    1.38 
  -1 -21   8   -3.18    1.62 
  -1 -21   7   -0.75    1.40 
   1 -21  -7   -4.59    1.75 
   1 -21  -6    0.30    1.16 
  -1 -21   6    0.18    1.06 
   1 -21  -5    1.40    1.03 
  -1 -21   5   -0.70    1.15 
   1 -21  -4   -0.08    0.75 
  -1 -21   4   -0.86    1.17 
   1 -21  -3    3.95    1.86 
  -1 -21   3    0.75    1.12 
  -1 -21   2   -1.01    1.04 
   1 -21  -2    2.89    1.57 
  -1 -21   1    1.83    1.41 
   1 -21  -1    6.14    2.24 
   1 -21   0   -0.58    1.08 
  -1 -21   0   -1.45    1.35 
  -1 -21  -1    0.58    0.89 
   1 -21   1    0.16    0.74 
  -1 -21  -2    2.13    1.24 
   1 -21   2   -0.10    1.34 
   1 -21   3   -1.41    1.53 
  -1 -21  -3    2.03    1.41 
   1 -21   4    1.66    1.55 
  -1 -21  -4    0.46    0.99 
  -1 -21  -5    5.29    1.93 
   1 -21   5   -1.27    1.16 
   1 -21   6    0.41    0.92 
   1 -21   7   -2.30    1.43 
  -1 -19  12    0.67    0.76 
  -1 -19  11    0.55    1.26 
  -1 -19  10    0.35    0.86 
  -1 -19   9   -0.60    1.14 
   1 -19  -8    0.66    1.02 
  -1 -19   8   -0.70    1.07 
  -1 -19   7   -1.09    1.31 
   1 -19  -7    0.15    1.07 
   1 -19  -6   -0.76    0.88 
  -1 -19   6    0.18    0.88 
   1 -19  -5    0.01    0.84 
  -1 -19   5   -0.13    0.90 
  -1 -19   4    5.97    1.78 
   1 -19  -4    5.02    1.59 
   1 -19  -3   -0.16    0.63 
  -1 -19   3    0.85    1.10 
  -1 -19   2    0.76    1.09 
   1 -19  -2    0.98    0.69 
  -1 -19   1    2.98    1.32 
   1 -19  -1    2.20    0.85 
  -1 -19   0    4.79    1.65 
   1 -19   0    3.64    1.50 
   1 -19   1    1.34    1.09 
  -1 -19  -1    1.86    1.18 
  -1 -19  -2    4.43    1.64 
   1 -19   2    5.93    2.07 
  -1 -19  -3    3.22    1.33 
   1 -19   3    1.46    1.27 
   1 -19   4    1.54    1.26 
  -1 -19  -4   -0.06    0.85 
   1 -19   5    1.61    1.27 
  -1 -19  -5   -1.30    1.05 
  -1 -19  -6    6.56    1.67 
   1 -19   6   -0.04    1.25 
   1 -19   7   -0.17    1.09 
  -1 -19  -7   -0.41    0.76 
   1 -19   8    0.43    0.73 
   1 -19   9   -2.93    1.54 
   1 -19  10   -1.38    1.37 
   1 -19  11   -0.39    0.92 
  -1 -17  15   -0.74    1.39 
  -1 -17  14    0.28    0.96 
  -1 -17  13   -0.80    1.00 
  -1 -17  12   -1.89    1.50 
  -1 -17  11   -1.89    1.63 
  -1 -17  10    0.41    0.75 
  -1 -17   9    1.52    1.18 
  -1 -17   8    2.20    0.94 
   1 -17  -8    2.52    1.17 
   1 -17  -7    2.99    1.30 
  -1 -17   7    2.14    0.88 
  -1 -17   6   10.31    2.33 
   1 -17  -6   13.59    2.46 
   1 -17  -5    0.14    0.58 
  -1 -17   5   -0.97    1.09 
  -1 -17   4    8.69    2.02 
   1 -17  -4   11.25    2.23 
   1 -17  -3    1.07    1.02 
  -1 -17   3    0.50    0.85 
   1 -17  -2   12.30    2.26 
  -1 -17   2    7.12    1.81 
  -1 -17   1    3.72    1.31 
   1 -17  -1    3.13    1.29 
   1 -17   0    1.67    0.95 
  -1 -17   0    2.08    1.12 
   1 -17   1   10.48    2.12 
  -1 -17  -1   10.55    2.15 
   1 -17   2    5.73    1.50 
  -1 -17  -2    3.00    1.23 
  -1 -17  -3    2.12    1.29 
   1 -17   3    1.42    0.96 
   1 -17   4    8.35    2.03 
  -1 -17  -4    9.10    1.96 
   1 -17   5   -0.69    0.87 
  -1 -17  -5    2.23    1.02 
   1 -17   6    2.83    1.43 
  -1 -17  -6    3.13    1.22 
  -1 -17  -7    0.07    0.57 
   1 -17   7    0.93    0.68 
  -1 -17  -8    4.34    1.38 
   1 -17   8    1.45    1.24 
   1 -17   9    1.13    1.40 
   1 -17  10    0.13    0.81 
   1 -17  11   -1.00    1.23 
   1 -17  12    0.05    0.85 
   1 -17  13   -0.36    0.76 
   1 -17  14   -0.74    1.28 
  -1 -15  17    0.36    0.89 
  -1 -15  16    1.22    1.27 
  -1 -15  15    0.37    0.74 
  -1 -15  14    1.48    1.23 
  -1 -15  13    0.42    0.86 
  -1 -15  12    2.91    1.39 
  -1 -15  11    2.36    1.28 
  -1 -15  10    0.53    0.69 
  -1 -15   9    3.84    1.47 
  -1 -15   8    4.06    1.51 
   1 -15  -8    5.36    1.33 
  -1 -15   7    9.49    1.99 
   1 -15  -7    7.62    1.76 
   1 -15  -6   50.89    4.21 
  -1 -15   6   45.66    4.37 
  -1 -15   5   15.81    2.49 
   1 -15  -5   15.64    2.38 
  -1 -15   4   -0.09    0.77 
   1 -15  -4    0.84    0.61 
  -1 -15   3    5.33    1.46 
   1 -15  -3    5.70    1.52 
   1 -15  -2   16.27    2.38 
  -1 -15   2   15.10    2.33 
   1 -15  -1    1.29    0.87 
  -1 -15   1    0.88    0.82 
   1 -15   0   -0.43    0.92 
  -1 -15   0   -0.71    0.85 
  -1 -15  -1   12.99    2.30 
   1 -15   1   12.76    2.29 
  -1 -15  -2    0.16    0.54 
   1 -15   2    0.84    0.81 
   1 -15   3    2.65    1.13 
  -1 -15  -3    6.32    1.53 
   1 -15   4   25.07    3.08 
  -1 -15  -4   26.44    2.98 
  -1 -15  -5    8.76    1.70 
   1 -15   5    8.33    1.86 
  -1 -15  -6    3.46    1.15 
   1 -15   6    3.30    0.96 
  -1 -15  -7    6.45    1.40 
   1 -15   7    7.60    1.77 
   1 -15   8    1.33    0.95 
  -1 -15  -8    0.14    0.45 
   1 -15   9   -2.17    1.34 
   1 -15  10    2.83    1.29 
   1 -15  11    2.61    1.21 
   1 -15  12    0.26    0.79 
   1 -15  13   -0.21    0.78 
   1 -15  14    0.02    0.85 
   1 -15  15    1.95    1.62 
   1 -15  16    0.00    0.74 
   1 -15  17   -1.65    1.27 
  -1 -13  20   -3.73    1.68 
  -1 -13  19    2.07    1.50 
  -1 -13  18    0.68    1.21 
  -1 -13  17    0.97    1.28 
  -1 -13  16    1.63    1.30 
  -1 -13  15    0.53    0.78 
  -1 -13  14    1.68    1.16 
  -1 -13  13    2.25    1.06 
  -1 -13  12    4.70    1.54 
  -1 -13  11    3.11    0.78 
  -1 -13  11   10.34    2.17 
  -1 -13  10   10.37    1.43 
  -1 -13  10   11.26    2.08 
  -1 -13   9    9.40    1.40 
  -1 -13   9   10.69    2.04 
   1 -13  -8   11.31    1.79 
  -1 -13   8    7.26    1.33 
  -1 -13   8    9.65    2.01 
  -1 -13   7    6.38    1.52 
   1 -13  -7    7.17    1.50 
  -1 -13   6    8.92    1.91 
   1 -13  -6   12.90    1.99 
  -1 -13   5   -0.38    0.68 
   1 -13  -5    1.14    0.73 
  -1 -13   4   38.61    3.54 
   1 -13  -4   34.89    3.24 
  -1 -13   3   17.41    2.31 
   1 -13  -3   15.53    2.08 
  -1 -13   2    8.09    1.66 
   1 -13  -2    7.66    1.53 
   1 -13  -1    1.94    0.78 
  -1 -13   1    3.11    1.01 
  -1 -13   0   13.10    1.91 
   1 -13   0    9.81    1.98 
  -1 -13  -1   49.00    3.83 
   1 -13   1   52.39    4.13 
  -1 -13  -2    1.05    0.70 
   1 -13   2    1.36    0.82 
   1 -13   3    9.26    1.76 
  -1 -13  -3    6.32    1.34 
  -1 -13  -4    6.93    1.42 
   1 -13   4    7.45    1.65 
   1 -13   5   -0.87    0.93 
  -1 -13  -5   -0.38    0.54 
  -1 -13  -6   34.89    3.07 
   1 -13   6   32.66    3.39 
   1 -13   6   27.13    2.57 
  -1 -13  -7    3.07    0.96 
   1 -13   7    2.50    0.83 
   1 -13   7    3.52    1.29 
   1 -13   8   -0.32    0.75 
   1 -13   8   -0.17    0.80 
   1 -13   9   15.31    2.44 
   1 -13  10    2.55    1.07 
   1 -13  11    1.99    1.05 
   1 -13  12    1.15    0.75 
   1 -13  13    1.11    0.92 
   1 -13  14    1.06    0.88 
   1 -13  15    1.68    1.18 
   1 -13  16    1.46    1.16 
   1 -13  17    1.81    1.37 
   1 -13  18    0.17    0.77 
   1 -13  19    0.00    1.14 
  -1 -11  21    0.00    1.06 
  -1 -11  20   -3.12    1.44 
  -1 -11  19    1.76    1.27 
  -1 -11  18   -0.91    0.88 
  -1 -11  17    2.31    1.36 
  -1 -11  16   -0.26    0.75 
  -1 -11  15    1.15    1.10 
  -1 -11  14   -0.67    0.96 
  -1 -11  13    5.51    1.57 
  -1 -11  13    4.23    0.98 
  -1 -11  12   16.73    2.58 
  -1 -11  12   12.16    1.57 
  -1 -11  11   38.56    3.92 
  -1 -11  11   30.44    2.50 
  -1 -11  10   -0.33    0.75 
  -1 -11  10    1.36    0.64 
  -1 -11   9   24.29    2.07 
  -1 -11   9   26.99    2.93 
  -1 -11   8   14.44    1.57 
  -1 -11   8   13.51    2.15 
  -1 -11   7   40.74    3.52 
   1 -11  -7   43.50    3.18 
  -1 -11   7   34.89    2.32 
   1 -11  -6    1.12    0.54 
  -1 -11   6    0.67    0.78 
  -1 -11   5   -0.54    0.61 
   1 -11  -5    0.74    0.56 
   1 -11  -4   12.94    1.79 
  -1 -11   4   15.29    2.07 
   1 -11  -3   25.51    2.44 
  -1 -11   3   22.64    2.47 
  -1 -11   2    3.83    1.08 
   1 -11  -2    4.39    1.01 
   1 -11  -1   45.84    3.38 
  -1 -11   1   45.63    3.25 
   1 -11   0    8.91    1.53 
  -1 -11   0    8.46    1.46 
   1 -11   1   32.68    2.83 
  -1 -11  -1   29.78    2.59 
   1 -11   2    2.76    0.98 
  -1 -11  -2    1.87    0.88 
  -1 -11  -3   49.35    3.24 
   1 -11   3   55.11    3.88 
   1 -11   4    5.05    1.24 
  -1 -11  -4    5.31    1.10 
  -1 -11  -5    2.12    0.80 
   1 -11   5    1.54    0.93 
   1 -11   6    9.71    1.29 
  -1 -11  -6    7.73    1.28 
   1 -11   6   11.70    1.89 
   1 -11   7   -0.20    0.39 
  -1 -11  -7    0.32    0.48 
   1 -11   7    1.23    0.99 
   1 -11   8    3.26    1.20 
   1 -11   8    3.67    0.95 
   1 -11   9   23.99    3.03 
   1 -11   9   15.09    1.80 
   1 -11  10    5.85    1.21 
   1 -11  10    3.18    1.06 
   1 -11  11   15.27    2.46 
   1 -11  11   12.04    1.57 
   1 -11  12   10.14    2.09 
   1 -11  13    3.97    1.39 
   1 -11  14    1.05    0.87 
   1 -11  15    1.15    1.02 
   1 -11  16    3.22    1.42 
   1 -11  17   -1.97    1.32 
   1 -11  18   -1.78    1.17 
   1 -11  19    0.75    1.51 
   1 -11  20   -1.23    1.09 
  -1  -9  21   -1.02    0.95 
  -1  -9  20   -1.91    1.14 
  -1  -9  19    0.06    0.79 
  -1  -9  18    1.37    0.95 
  -1  -9  17    0.21    0.79 
  -1  -9  16    0.34    0.55 
  -1  -9  15    6.32    1.54 
  -1  -9  14   -0.66    0.89 
  -1  -9  13   48.70    3.13 
  -1  -9  13   65.30    4.82 
  -1  -9  12   25.52    2.24 
  -1  -9  12   28.36    3.10 
  -1  -9  11   49.69    2.92 
  -1  -9  11   53.46    4.05 
  -1  -9  10    2.98    1.07 
  -1  -9  10    3.88    0.78 
  -1  -9   9   27.84    2.90 
  -1  -9   9   27.03    2.05 
  -1  -9   8   10.90    1.76 
  -1  -9   8    7.78    1.05 
  -1  -9   7   15.82    2.10 
  -1  -9   7   16.84    1.51 
  -1  -9   6    1.88    0.77 
   1  -9  -6    1.78    0.63 
  -1  -9   5   16.79    2.08 
   1  -9  -5   18.69    1.87 
   1  -9  -4    4.07    0.91 
  -1  -9   4    2.98    0.83 
  -1  -9   3   25.16    2.28 
   1  -9  -3   23.17    2.07 
  -1  -9   2   56.69    3.34 
   1  -9  -2   44.63    3.14 
  -1  -9   1    4.30    0.92 
   1  -9  -1    5.49    1.14 
  -1  -9   0   34.39    2.49 
   1  -9   0   32.98    2.58 
  -1  -9  -1  105.13    4.34 
   1  -9   1  104.10    4.71 
  -1  -9  -2   11.85    1.46 
   1  -9   2    9.93    1.47 
  -1  -9  -3    4.29    0.86 
   1  -9   3    6.06    1.18 
   1  -9   4   24.83    2.45 
  -1  -9  -4   23.07    1.90 
   1  -9   5   28.73    2.02 
  -1  -9  -5   28.39    2.14 
   1  -9   5   30.32    2.84 
   1  -9   6   37.09    2.42 
   1  -9   6   39.67    3.25 
  -1  -9  -6   35.42    2.32 
   1  -9   7   16.27    2.15 
   1  -9   7   15.34    1.68 
   1  -9   8   17.50    2.24 
   1  -9   8   15.47    1.63 
   1  -9   9   16.41    2.17 
   1  -9   9   14.64    1.75 
   1  -9  10    6.75    1.51 
   1  -9  10    5.05    1.10 
   1  -9  11   63.85    3.68 
   1  -9  11   76.43    5.11 
   1  -9  12   20.37    2.22 
   1  -9  12   25.24    2.91 
   1  -9  13    9.41    1.92 
   1  -9  14    5.40    1.58 
   1  -9  15    0.13    0.78 
   1  -9  16    0.42    0.69 
   1  -9  17    1.07    0.80 
   1  -9  18   -0.50    0.93 
   1  -9  19    0.00    0.74 
   1  -9  20    1.28    0.79 
   1  -7 -22    0.28    0.71 
  -1  -7  21   -3.00    1.28 
  -1  -7  20   -0.10    0.68 
  -1  -7  19    0.67    0.74 
  -1  -7  18    2.62    1.10 
  -1  -7  17    2.29    1.04 
  -1  -7  16    3.30    1.27 
  -1  -7  15   11.18    1.93 
  -1  -7  14    1.60    0.91 
  -1  -7  13   31.23    3.16 
  -1  -7  12   20.78    2.52 
  -1  -7  11    5.58    1.32 
  -1  -7  11    5.90    0.93 
  -1  -7  10   10.22    1.22 
  -1  -7  10   10.46    1.71 
  -1  -7   9   54.54    2.60 
  -1  -7   9   55.25    3.71 
  -1  -7   8  251.49    7.59 
  -1  -7   8  238.77    5.35 
  -1  -7   7   96.83    4.63 
  -1  -7   7   94.73    3.27 
  -1  -7   6  117.36    3.41 
  -1  -7   6  122.37    5.07 
   1  -7  -5   34.11    2.21 
  -1  -7   5   33.42    2.58 
   1  -7  -4    4.47    0.88 
  -1  -7   4    3.27    0.83 
  -1  -7   3   21.12    1.91 
   1  -7  -3   21.10    1.77 
  -1  -7   2   68.22    3.25 
   1  -7  -2   64.68    2.94 
   1  -7  -1   29.67    2.13 
  -1  -7   1   26.09    1.93 
  -1  -7   0    1.13    0.44 
   1  -7   0    5.69    1.07 
  -1  -7  -1   52.11    2.61 
   1  -7   1   57.36    3.03 
  -1  -7  -2  315.84    6.21 
   1  -7   2  316.67    7.31 
  -1  -7  -3   17.60    1.42 
   1  -7   3   17.16    1.84 
  -1  -7  -4   42.86    2.23 
   1  -7   4   51.10    3.16 
   1  -7   5   20.23    2.06 
   1  -7   5   19.14    1.51 
  -1  -7  -5   17.37    1.39 
   1  -7   6  124.61    3.99 
   1  -7   6  129.99    5.17 
   1  -7   7   92.84    3.62 
   1  -7   7   88.26    4.52 
   1  -7   8  282.09    6.51 
   1  -7   8  286.14    8.23 
   1  -7   9   11.55    1.85 
   1  -7   9   14.86    1.55 
   1  -7  10   14.54    2.10 
   1  -7  10   16.89    1.72 
   1  -7  11    1.09    0.42 
   1  -7  11    2.23    0.87 
   1  -7  12    4.95    1.28 
   1  -7  13    5.43    1.41 
   1  -7  14    6.41    1.58 
   1  -7  15    0.93    0.95 
   1  -7  16   -0.55    0.77 
   1  -7  17   -0.08    0.77 
   1  -7  18    0.69    0.87 
   1  -7  19    0.51    0.72 
  -1  -7 -20    1.05    1.18 
  -1  -7 -21    1.12    1.02 
   1  -5 -22    1.99    1.06 
   1  -5 -21    1.51    1.08 
   1  -5 -20    1.65    0.99 
  -1  -5  20    1.44    0.93 
  -1  -5  19    0.76    0.67 
  -1  -5  18    5.33    1.39 
  -1  -5  17    3.87    1.25 
  -1  -5  16   36.89    3.44 
  -1  -5  15    1.23    0.79 
  -1  -5  14   20.08    2.45 
  -1  -5  13    4.28    1.06 
  -1  -5  12   13.73    1.94 
  -1  -5  11    2.04    0.84 
  -1  -5  10   44.59    3.20 
  -1  -5   9   12.42    1.18 
  -1  -5   9   12.52    1.71 
  -1  -5   8  103.78    4.51 
  -1  -5   8  104.25    3.23 
  -1  -5   7   13.78    1.10 
  -1  -5   7   16.40    1.81 
  -1  -5   6  112.61    2.95 
  -1  -5   6  117.78    4.45 
  -1  -5   5   69.03    3.30 
  -1  -5   5   66.90    2.17 
  -1  -5   4  136.64    4.43 
   1  -5  -4  134.17    3.63 
  -1  -5   3   39.39    2.28 
   1  -5  -3   38.90    1.99 
   1  -5  -2  135.71    3.56 
  -1  -5   2  129.99    3.90 
  -1  -5   1   54.36    2.38 
   1  -5  -1   57.46    2.44 
  -1  -5   0  223.49    4.51 
   1  -5   0  231.89    5.08 
   1  -5   1  102.57    3.40 
  -1  -5  -1   89.42    2.78 
  -1  -5  -2   19.29    1.23 
   1  -5   2   29.94    1.96 
   1  -5   3  158.51    4.59 
  -1  -5  -3  143.56    3.22 
   1  -5   4  429.61    6.17 
   1  -5   4  430.29    7.86 
  -1  -5  -4  427.00    5.39 
   1  -5   5   57.00    3.03 
   1  -5   5   56.87    2.37 
   1  -5   6   81.47    3.73 
   1  -5   6   85.50    3.01 
   1  -5   7   81.51    3.22 
   1  -5   7   82.83    3.92 
   1  -5   8  107.35    3.78 
   1  -5   8   95.63    4.36 
   1  -5   9   13.98    1.42 
   1  -5   9   13.95    1.71 
   1  -5  10   32.60    2.67 
   1  -5  11   20.93    2.26 
   1  -5  12    6.80    1.27 
   1  -5  13    5.17    1.32 
   1  -5  14    1.07    0.66 
   1  -5  15    0.31    0.48 
   1  -5  16    5.33    1.31 
   1  -5  17    0.27    0.53 
  -1  -5 -18    0.13    0.53 
   1  -5  18    0.38    0.48 
  -1  -5 -19   -2.03    1.17 
   1  -5  19    1.49    0.91 
  -1  -5 -20    1.07    0.84 
  -1  -5 -21    0.31    0.69 
  -1  -5 -22   -1.24    0.94 
   1  -3 -22   -0.56    0.71 
   1  -3 -21    0.41    0.91 
  -1  -3  20    2.22    0.74 
   1  -3 -20    1.90    0.99 
  -1  -3  19    0.06    0.61 
   1  -3 -19    0.15    0.46 
  -1  -3  18    3.60    1.09 
   1  -3 -18    7.19    1.62 
  -1  -3  17    1.11    0.61 
  -1  -3  16   12.12    1.82 
  -1  -3  15   -0.79    0.58 
  -1  -3  14   10.56    1.58 
  -1  -3  13   16.65    2.00 
  -1  -3  12    8.36    1.34 
  -1  -3  11   23.60    2.16 
  -1  -3  10   39.33    2.72 
  -1  -3   9    3.43    0.79 
  -1  -3   8   11.23    1.41 
  -1  -3   7   17.28    1.62 
  -1  -3   6   37.14    1.55 
  -1  -3   6   34.15    2.10 
  -1  -3   5  215.43    3.37 
  -1  -3   5  222.99    5.08 
  -1  -3   4 2779.79   16.95 
  -1  -3   4 2660.75   10.80 
   1  -3  -3  289.73    4.19 
  -1  -3   3  279.92    5.02 
  -1  -3   2   18.63    1.27 
   1  -3  -2   16.12    1.03 
  -1  -3   1  388.28    5.06 
   1  -3  -1  404.26    4.91 
  -1  -3   0   78.98    2.04 
   1  -3   0   80.12    2.33 
  -1  -3  -1  239.76    3.23 
   1  -3   1  246.16    4.27 
   1  -3   2   52.67    1.67 
   1  -3   2   56.46    2.17 
   1  -3   3 3907.31   15.65 
  -1  -3  -3 3870.33   11.34 
   1  -3   3 3908.97   19.13 
   1  -3   4  783.06    7.53 
   1  -3   4  765.03    9.03 
   1  -3   5  397.77    6.85 
   1  -3   5  399.58    5.79 
   1  -3   6   84.84    3.38 
   1  -3   6   88.16    2.99 
   1  -3   7   32.36    1.96 
   1  -3   7   34.06    2.18 
   1  -3   8   15.76    1.60 
   1  -3   9  113.09    4.38 
   1  -3  10    0.48    0.47 
   1  -3  11   -0.09    0.33 
   1  -3  12    6.77    1.19 
   1  -3  13   14.38    1.94 
   1  -3  14    1.11    0.67 
   1  -3  15    5.62    1.20 
  -1  -3 -15    7.32    1.49 
   1  -3  16    2.00    0.78 
  -1  -3 -16    2.16    0.98 
  -1  -3 -17    3.59    1.26 
   1  -3  17    4.33    1.17 
   1  -3  18    1.50    0.87 
  -1  -3 -18    0.57    0.86 
  -1  -3 -19    1.55    0.97 
  -1  -3 -20    1.10    0.76 
  -1  -3 -21    0.00    0.73 
   1  -1 -21    0.57    0.87 
   1  -1 -20   -0.51    0.62 
   1  -1 -19    5.40    1.37 
  -1  -1  19    5.50    1.18 
  -1  -1  18    8.31    1.44 
   1  -1 -18    6.85    1.39 
   1  -1 -17    3.44    0.93 
  -1  -1  17    3.93    1.00 
  -1  -1  16    2.05    0.78 
   1  -1 -16    1.50    0.73 
   1  -1 -15   21.11    2.19 
  -1  -1  15   23.18    2.20 
  -1  -1  14    6.84    1.19 
   1  -1 -14    5.06    1.11 
  -1  -1  13   24.36    2.14 
  -1  -1  12    9.36    1.31 
  -1  -1  11   12.01    1.38 
  -1  -1  10   15.53    1.49 
  -1  -1   9   38.64    2.26 
  -1  -1   8   13.31    1.24 
  -1  -1   7   73.37    2.78 
  -1  -1   6   93.75    2.94 
  -1  -1   5    8.96    0.84 
  -1  -1   4  196.97    3.65 
   1  -1   3  359.10    4.46 
   1  -1   3  341.39    4.32 
   1  -1   4   69.07    2.15 
  -1  -1  -4   74.56    1.55 
   1  -1   5   19.60    1.26 
  -1  -1  -5   29.37    1.16 
  -1  -1  -6   18.67    1.02 
   1  -1   6   16.80    1.27 
  -1  -1  -7   59.59    2.08 
   1  -1   7   57.16    2.49 
   1  -1   8   11.32    1.16 
  -1  -1  -8   10.87    0.97 
   1  -1   9   37.91    2.24 
  -1  -1  -9   40.41    1.99 
   1  -1  10    7.06    1.04 
  -1  -1 -11   47.80    3.04 
   1  -1  11   44.04    2.66 
   1  -1  12    0.18    0.31 
  -1  -1 -12    0.25    0.45 
   1  -1  13   21.64    2.00 
  -1  -1 -13   22.67    2.30 
  -1  -1 -14    8.72    1.52 
   1  -1  14    8.28    1.33 
   1  -1  15    3.86    1.00 
  -1  -1 -15    4.98    1.14 
  -1  -1 -16   -0.48    0.67 
   1  -1  16   -0.09    0.42 
  -1  -1 -17    0.71    0.52 
   1  -1  17    1.32    0.63 
   1  -1  18    0.70    0.53 
  -1  -1 -18    0.02    0.52 
  -1  -1 -19    0.29    0.56 
  -1  -1 -20    0.29    0.69 
  -1  -1 -21    1.40    0.81 
   1   1 -20   -0.47    0.68 
   1   1 -19    4.18    1.10 
   1   1 -18    7.28    1.40 
  -1   1  18    7.35    1.30 
  -1   1  17    2.26    0.75 
   1   1 -17    1.71    0.64 
   1   1 -16    1.63    0.69 
  -1   1  16    2.43    0.77 
   1   1 -15   22.56    2.18 
  -1   1  15   22.68    2.04 
   1   1 -15   15.52    2.01 
  -1   1  14    5.73    0.97 
   1   1 -14    8.52    1.38 
   1   1 -14    6.83    1.31 
   1   1 -13   24.71    2.12 
   1   1 -13   23.96    2.27 
  -1   1  13   24.82    1.92 
   1   1 -12   10.34    1.36 
   1   1 -12    9.76    1.28 
  -1   1  12    8.80    1.15 
  -1   1  11   12.63    1.28 
   1   1 -11   10.56    1.45 
   1   1 -11   14.65    1.47 
   1   1 -10   12.92    1.43 
   1   1 -10   12.63    1.29 
  -1   1  10   13.83    1.27 
   1   1  -9   40.20    2.10 
  -1   1   9   35.29    1.93 
   1   1  -9   39.62    2.37 
  -1   1   8   11.14    1.00 
   1   1  -8   13.60    1.17 
   1   1  -8   13.11    1.31 
  -1   1   7   69.42    2.32 
   1   1  -7   60.16    2.20 
   1   1  -7   64.83    2.60 
   1   1  -6   85.81    2.35 
  -1   1   6   96.41    2.52 
   1   1  -6   86.66    2.89 
   1   1  -5    5.39    0.70 
  -1   1   5    7.99    0.68 
   1   1  -5    5.08    0.54 
   1   1  -4  194.65    2.72 
  -1   1   4  209.61    3.10 
  -1   1  -3  350.84    4.47 
  -1   1  -4   74.98    2.27 
  -1   1  -4   71.46    2.25 
   1   1   4   73.67    1.54 
   1   1   5   21.08    0.97 
  -1   1  -5   29.65    1.59 
  -1   1  -5   28.50    1.53 
  -1   1  -6   17.40    1.29 
  -1   1  -6   19.14    1.42 
   1   1   6   20.39    1.07 
  -1   1  -7   60.91    2.64 
  -1   1  -7   61.59    2.55 
   1   1   7   58.27    2.01 
   1   1   8   10.62    0.94 
  -1   1  -8   13.25    1.25 
  -1   1  -8   11.81    1.24 
  -1   1  -9   40.72    2.47 
  -1   1  -9   40.45    2.31 
   1   1   9   41.18    1.95 
   1   1  10    6.34    0.81 
  -1   1 -10    6.56    1.02 
  -1   1 -10    6.28    1.02 
  -1   1 -11   45.68    2.68 
  -1   1 -11   44.25    2.84 
   1   1  11   44.77    2.30 
  -1   1 -12    0.04    0.41 
   1   1  12    0.53    0.36 
  -1   1 -12   -0.12    0.59 
  -1   1 -13   22.76    2.18 
  -1   1 -13   20.07    2.01 
   1   1  13   20.01    1.71 
  -1   1 -14    7.82    1.33 
   1   1  14    6.03    0.99 
  -1   1 -14    5.37    1.06 
  -1   1 -15    4.61    1.10 
  -1   1 -15    5.49    1.14 
   1   1  15    3.43    0.77 
  -1   1 -16    0.22    0.46 
   1   1  16   -0.08    0.31 
   1   1  17    2.07    0.65 
  -1   1 -17    2.17    0.89 
  -1   1 -18    1.09    0.84 
  -1   1 -19   -0.18    0.60 
  -1   1 -20   -0.09    0.67 
   1   3 -19    1.14    0.66 
   1   3 -18    5.08    1.07 
  -1   3  18    7.88    1.10 
   1   3 -17    1.69    0.75 
  -1   3  17    2.40    0.57 
   1   3 -16   13.01    1.80 
   1   3 -16   10.62    1.62 
  -1   3  16   10.52    1.26 
   1   3 -15    0.52    0.40 
  -1   3  15    0.55    0.34 
   1   3 -15    0.65    0.50 
  -1   3  14    8.15    1.08 
   1   3 -14   11.37    1.47 
   1   3 -14   11.96    1.93 
   1   3 -13   22.71    2.28 
  -1   3  13   17.03    1.46 
   1   3 -13   20.46    1.81 
  -1   3  12    7.69    0.92 
   1   3 -12    7.72    1.09 
   1   3 -12    8.61    1.40 
  -1   3  11   26.23    1.62 
   1   3 -11   26.66    2.34 
   1   3 -11   26.38    1.89 
  -1   3  10   36.84    1.82 
   1   3 -10   39.04    2.71 
   1   3 -10   36.58    2.11 
   1   3  -9    5.64    1.07 
   1   3  -9    4.28    0.73 
  -1   3   9    2.96    0.54 
   1   3  -8   10.07    1.26 
  -1   3   8   10.32    0.90 
   1   3  -8   10.96    1.01 
  -1   3   7   17.22    1.10 
   1   3  -7   18.98    1.64 
   1   3  -7   17.49    1.14 
   1   3  -6   35.58    2.12 
   1   3  -6   35.19    1.48 
   1   3  -5  197.55    3.16 
  -1   3   4 2709.48   12.72 
   1   3   3 3691.94   10.24 
  -1   3  -3 3865.91   15.19 
  -1   3  -4  810.31    7.58 
  -1   3  -4  769.04    9.16 
  -1   3  -5  390.85    5.71 
   1   3   5  369.79    3.35 
  -1   3  -5  373.05    6.78 
  -1   3  -6   94.91    3.55 
  -1   3  -6   90.39    2.94 
   1   3   6   89.08    1.74 
  -1   3  -7   32.35    1.90 
   1   3   7   34.15    1.17 
  -1   3  -7   32.34    2.15 
  -1   3  -8   14.52    1.33 
   1   3   8   15.50    0.88 
  -1   3  -8   15.72    1.54 
   1   3   9  117.25    2.66 
  -1   3  -9  122.71    4.10 
  -1   3  -9  118.46    4.60 
  -1   3 -10    1.76    0.64 
  -1   3 -10    1.51    0.48 
   1   3  10    1.53    0.36 
  -1   3 -11    0.05    0.35 
  -1   3 -11    0.33    0.41 
   1   3  11    0.37    0.21 
   1   3  12    5.50    0.68 
  -1   3 -12    8.48    1.36 
  -1   3 -12    6.67    1.22 
  -1   3 -13   14.92    1.79 
  -1   3 -13   12.37    1.93 
   1   3  13   14.56    1.17 
   1   3  14    0.48    0.24 
  -1   3 -14    0.36    0.43 
  -1   3 -14    0.83    0.53 
  -1   3 -15    5.41    1.22 
  -1   3 -15    8.00    1.43 
   1   3  15    6.85    0.85 
  -1   3 -16    2.33    0.92 
   1   3  16    3.71    0.64 
  -1   3 -17    2.76    0.91 
  -1   3 -18    0.87    0.43 
  -1   3 -19    0.21    0.68 
   1   5 -18    4.27    1.04 
  -1   5  17    4.30    0.63 
   1   5 -17    4.13    1.02 
  -1   5  16   35.99    1.91 
   1   5 -16   31.75    2.53 
  -1   5  16   38.23    2.03 
  -1   5  15    1.07    0.40 
  -1   5  15    1.17    0.46 
   1   5 -15    1.93    0.72 
  -1   5  14   19.83    1.50 
  -1   5  14   21.33    1.47 
   1   5 -14   20.98    1.93 
   1   5 -14   27.50    2.86 
  -1   5  13    3.90    0.69 
  -1   5  13    3.96    0.62 
   1   5 -13    6.47    1.46 
   1   5 -13    4.10    0.85 
  -1   5  12   13.19    1.21 
   1   5 -12   12.58    1.36 
  -1   5  12   14.25    1.15 
   1   5 -12   15.24    2.02 
   1   5 -11    1.04    0.39 
  -1   5  11    1.17    0.39 
  -1   5  11    0.85    0.34 
   1   5 -11    0.71    0.58 
   1   5 -10   39.06    2.14 
  -1   5  10   35.77    1.75 
   1   5 -10   40.23    2.99 
  -1   5  10   37.49    1.92 
  -1   5   9   10.94    1.05 
   1   5  -9   11.21    1.58 
   1   5  -9   10.78    1.06 
   1   5  -8  108.93    4.59 
  -1   5   8  106.33    3.11 
   1   5  -7   14.94    1.68 
  -1   5   7   14.94    1.15 
  -1   5   6  115.79    3.15 
  -1   5   5   68.98    2.44 
  -1   5   4  124.33    3.38 
  -1   5   3   38.68    1.86 
   1   5   2   27.17    1.46 
   1   5   3  135.18    3.03 
   1   5   4  396.93    4.88 
   1   5   5   56.32    1.77 
  -1   5  -5   60.44    3.09 
   1   5   6   79.91    2.01 
  -1   5  -6   83.13    3.81 
  -1   5  -7   75.62    2.86 
   1   5   7   81.55    1.96 
  -1   5  -7   83.65    3.98 
  -1   5  -8  115.57    3.79 
  -1   5  -8  109.90    4.76 
   1   5   8   98.08    2.09 
   1   5   8   98.39    2.11 
   1   5   9   15.15    0.80 
  -1   5  -9   12.92    1.35 
   1   5   9   14.99    0.79 
  -1   5  -9   13.00    1.73 
   1   5  10   30.71    1.13 
  -1   5 -10   35.00    2.32 
   1   5  10   33.47    1.21 
  -1   5 -10   38.91    3.02 
   1   5  11   24.29    1.02 
  -1   5 -11   25.74    2.55 
  -1   5 -11   25.45    2.05 
   1   5  11   21.08    0.92 
  -1   5 -12    9.83    1.65 
  -1   5 -12    7.02    1.18 
   1   5  12    4.97    0.42 
   1   5  12    5.94    0.48 
  -1   5 -13    5.29    1.02 
  -1   5 -13    4.62    1.20 
  -1   5 -14    1.74    0.70 
  -1   5 -15    1.86    0.85 
  -1   5 -16    4.46    1.06 
  -1   5 -17    0.16    0.54 
  -1   5 -18   -0.21    0.53 
  -1   7  16    4.30    0.53 
  -1   7  15   10.10    0.89 
  -1   7  15   11.43    0.95 
  -1   7  14    2.76    0.51 
  -1   7  14    2.52    0.51 
  -1   7  13   29.24    1.63 
  -1   7  13   28.54    1.67 
  -1   7  12   19.40    1.37 
  -1   7  12   18.89    1.37 
  -1   7  11    4.88    0.74 
   1   7 -11    7.79    1.55 
   1   7 -10   11.58    1.79 
  -1   7  10   10.22    1.05 
  -1   7   9   53.52    2.41 
   1   7  -9   62.80    3.99 
   1   7  -8  229.32    7.46 
  -1   7   8  224.71    5.03 
   1   7  -7   97.55    4.59 
  -1   7   7   95.06    3.27 
  -1   7   6  127.02    3.85 
  -1   7   5   31.78    2.02 
  -1   7   4    3.99    0.80 
  -1   7   3   22.18    1.77 
  -1   7   2   66.69    2.97 
   1   7   1   54.36    2.64 
   1   7   2  289.38    5.91 
   1   7   3   15.63    1.31 
   1   7   4   48.34    2.25 
   1   7   5   18.08    1.33 
  -1   7  -6  118.34    5.08 
   1   7   6  114.99    3.16 
   1   7   7   89.24    2.63 
  -1   7  -7  103.02    4.91 
   1   7   8  264.89    4.28 
  -1   7  -8  293.55    8.62 
  -1   7  -9   19.11    2.33 
   1   7   9   14.30    0.93 
  -1   7 -10   15.56    2.15 
   1   7  10   15.08    0.85 
   1   7  10   14.69    0.84 
  -1   9  15    7.30    0.68 
  -1   9  14   -0.28    0.27 
  -1   9  14   -0.31    0.22 
  -1   9  13   60.64    2.43 
  -1   9  13   69.03    2.76 
  -1   9  12   30.36    1.94 
  -1   9  11   51.92    2.58 
  -1   9  10    4.49    0.78 
  -1   9   9   27.06    1.95 
   1   9  -8   12.15    1.84 
  -1   9   8    9.55    1.22 
  -1   9   7   15.85    1.52 
   1   9  -7   16.44    2.12 
  -1   9   6    1.88    0.68 
  -1   9   5   16.52    1.62 
  -1   9   4    2.33    0.68 
  -1   9   3   19.84    1.89 
  -1   9   2   51.94    3.04 
  -1   9   1    4.81    0.97 
   1   9  -1    6.77    1.21 
   1   9   0   32.52    2.44 
   1   9   1   99.79    4.18 
   1   9   2    9.27    1.25 
   1   9   3    4.49    0.88 
   1   9   4   24.40    1.89 
   1   9   5   29.04    1.99 
   1   9   6   36.91    2.22 
  -1   9  -6   42.78    3.34 
   1   9   7   16.77    1.43 
  -1   9  -7   15.67    2.05 
   1   9   8   14.41    1.29 
   1   9   9   16.26    1.30 
   1   9  10    5.50    0.70 
   1   9  11   72.85    2.13 
   1   9  11   71.52    2.05 
  -1  11  14   -0.12    0.26 
  -1  11  13    7.03    1.01 
  -1  11  12   17.01    1.65 
  -1  11  11   41.69    2.60 
  -1  11  10    1.19    0.55 
  -1  11   9   24.36    2.12 
  -1  11   8   12.80    1.57 
  -1  11   7   33.45    2.54 
  -1  11   6    1.98    0.74 
  -1  11   5   -0.31    0.43 
  -1  11   4   11.99    1.67 
   1  11  -4   14.59    2.00 
   1  11  -3   25.59    2.60 
  -1  11   3   22.61    2.25 
   1  11  -2    4.15    1.05 
  -1  11   2    4.58    0.96 
  -1  11   1   49.30    3.40 
   1  11  -1   48.52    3.42 
   1  11   0    9.34    1.48 
  -1  11   0   10.51    1.57 
   1  11   1   28.70    2.54 
  -1  11  -1   28.13    2.65 
   1  11   2    2.47    0.74 
   1  11   3   49.91    3.18 
   1  11   4    7.49    1.21 
   1  11   5    2.41    0.67 
   1  11   6    8.65    1.25 
   1  11   7    0.71    0.35 
   1  11   8    3.55    0.83 
   1  11   9   21.61    1.76 
   1  11  10    5.85    0.89 
   1  11  11   16.87    1.39 
   1  11  12   11.29    0.88 
  -1  13  11    8.67    1.37 
  -1  13  10   14.85    1.76 
  -1  13   9   13.17    1.74 
  -1  13   8    9.38    1.52 
  -1  13   7    6.98    1.33 
  -1  13   6   11.03    1.76 
  -1  13   5   -0.42    0.59 
  -1  13   4   40.40    3.26 
  -1  13   3   20.14    2.34 
  -1  13   2   10.02    1.77 
   1  13   0   15.05    2.07 
   1  13   1   59.07    4.02 
   1  13   2    0.93    0.61 
   1  13   3   10.97    1.72 
   1  13   4    7.78    1.45 
   1  13   5    0.27    0.44 
   1  13   6   35.34    2.88 
   1  13   7    4.13    1.04 
   1  13   8    0.91    0.56 
   1  13   9   15.42    1.80 
   1  13  10    3.78    0.95 
  -1  15   8    6.01    1.51 
   1  15   5   11.28    1.91 
   1  15   6    3.01    1.02 
   1  15   7   10.15    1.73 
   1  15   8    0.14    0.59 
   2 -24  -4    0.54    1.60 
  -2 -24   0    0.27    1.71 
  -2 -24  -1    3.34    2.35 
   2 -22  -7    0.00    0.91 
  -2 -22   6    0.57    1.23 
   2 -22  -6   -1.32    1.19 
   2 -22  -5   -0.58    1.19 
  -2 -22   5   -2.87    1.55 
  -2 -22   4    0.60    1.01 
   2 -22  -4   -0.18    1.07 
  -2 -22   3    0.32    1.16 
   2 -22  -3    0.76    0.82 
  -2 -22   2    0.76    1.00 
   2 -22  -2    1.28    1.34 
  -2 -22   1    0.43    1.04 
   2 -22  -1    1.28    1.44 
   2 -22   0    1.17    1.16 
  -2 -22   0    0.73    1.25 
   2 -22   1   -0.71    1.52 
  -2 -22  -1   -0.25    1.17 
  -2 -22  -2    1.55    1.44 
   2 -22   2    0.40    1.08 
   2 -22   3   -1.44    0.91 
  -2 -22  -3    1.53    1.43 
  -2 -22  -4   -0.06    0.76 
  -2 -20  10    0.48    0.75 
  -2 -20   9    1.26    0.89 
   2 -20  -8   -2.05    1.23 
  -2 -20   8    1.28    1.05 
  -2 -20   7    1.18    1.25 
   2 -20  -7    0.83    1.02 
  -2 -20   6    0.60    1.01 
   2 -20  -6    0.15    0.78 
  -2 -20   5   -0.58    0.85 
   2 -20  -5    2.83    1.53 
  -2 -20   4    0.64    0.67 
   2 -20  -4    0.10    0.86 
  -2 -20   3    0.52    1.15 
   2 -20  -3    1.81    1.16 
   2 -20  -2    0.91    0.77 
  -2 -20   2   -1.58    1.12 
   2 -20  -1    0.01    0.81 
  -2 -20   1    0.90    0.91 
   2 -20   0    1.59    0.94 
  -2 -20   0    1.89    1.10 
  -2 -20  -1    0.56    0.82 
   2 -20   1    1.00    0.90 
  -2 -20  -2   -4.57    1.63 
   2 -20   2    0.59    0.91 
  -2 -20  -3   -0.56    0.93 
   2 -20   3    2.48    1.59 
   2 -20   4    1.44    1.47 
  -2 -20  -4    2.47    1.37 
  -2 -20  -5    0.34    1.15 
   2 -20   5   -0.31    0.97 
  -2 -20  -6   -0.19    0.72 
   2 -20   6   -0.12    0.70 
   2 -20   7   -0.71    0.78 
   2 -20   8   -0.27    0.85 
  -2 -18  14   -1.13    1.64 
  -2 -18  13    1.06    0.81 
  -2 -18  12    1.70    1.00 
  -2 -18  11   -1.57    1.05 
  -2 -18  10   -1.26    1.07 
  -2 -18   9    1.42    0.76 
   2 -18  -8    0.58    0.80 
  -2 -18   8    0.78    1.08 
  -2 -18   7   -0.30    1.10 
   2 -18  -7    3.34    1.17 
   2 -18  -6    0.87    0.94 
  -2 -18   6    1.76    0.99 
  -2 -18   5    7.40    2.05 
   2 -18  -5    5.93    1.82 
   2 -18  -4   -0.22    0.64 
  -2 -18   4   -0.66    0.96 
   2 -18  -3   15.33    2.98 
  -2 -18   3   10.11    2.22 
  -2 -18   2    2.17    1.22 
   2 -18  -2    2.58    1.26 
  -2 -18   1    0.50    0.68 
   2 -18  -1   -0.06    0.68 
   2 -18   0    0.38    0.83 
  -2 -18   0    2.40    1.48 
   2 -18   1    3.77    1.47 
  -2 -18  -1    1.89    1.06 
   2 -18   2    4.25    1.55 
  -2 -18  -2    2.52    1.12 
  -2 -18  -3    7.69    1.86 
   2 -18   3    6.49    1.73 
  -2 -18  -4   -0.14    0.61 
   2 -18   4    1.09    1.01 
   2 -18   5    0.22    0.83 
  -2 -18  -5    0.26    0.85 
   2 -18   6   -0.34    0.87 
  -2 -18  -6    0.78    0.69 
   2 -18   7    0.03    0.93 
  -2 -18  -7    3.72    1.32 
   2 -18   8    0.08    0.81 
   2 -18   9    1.21    1.12 
   2 -18  10    0.08    1.06 
   2 -18  11   -0.40    1.08 
   2 -18  12    0.06    0.79 
  -2 -16  16    1.78    1.45 
  -2 -16  15   -1.41    1.18 
  -2 -16  14    1.19    1.07 
  -2 -16  13   -0.42    1.06 
  -2 -16  12   -0.06    0.83 
  -2 -16  11    6.81    2.00 
  -2 -16  10    2.94    1.26 
  -2 -16   9    4.52    1.61 
  -2 -16   8    4.44    1.58 
   2 -16  -8    2.44    1.08 
  -2 -16   7   13.72    2.60 
   2 -16  -7   12.68    2.25 
   2 -16  -6   10.68    2.27 
  -2 -16   6   10.38    2.12 
   2 -16  -5   44.27    4.23 
  -2 -16   5   41.93    4.11 
   2 -16  -4    2.97    1.29 
  -2 -16   4    1.66    0.90 
   2 -16  -3    3.35    1.26 
  -2 -16   3    3.06    1.32 
  -2 -16   2    0.22    0.63 
   2 -16  -2   -0.55    0.72 
  -2 -16   1   26.64    3.13 
   2 -16  -1   27.01    3.21 
  -2 -16   0    3.65    1.23 
   2 -16   0    2.01    1.24 
   2 -16   1    3.80    1.34 
  -2 -16  -1    2.05    1.30 
   2 -16   2    4.50    1.52 
  -2 -16  -2    4.71    1.33 
   2 -16   3    3.15    1.43 
  -2 -16  -3    3.00    1.30 
   2 -16   4    1.42    1.04 
  -2 -16  -4    0.20    0.61 
  -2 -16  -5   19.33    2.60 
   2 -16   5   16.03    2.64 
   2 -16   6    0.47    0.96 
  -2 -16  -6    3.84    1.21 
   2 -16   7    1.39    1.11 
  -2 -16  -7    3.21    0.99 
   2 -16   8   -0.32    1.19 
  -2 -16  -8    0.72    0.83 
   2 -16   9    2.74    1.45 
   2 -16  10    0.07    0.78 
   2 -16  11   -1.48    1.20 
   2 -16  12   -0.14    0.80 
   2 -16  13    0.75    1.09 
   2 -16  14   -1.24    1.12 
   2 -16  15   -0.56    1.21 
  -2 -14  19   -2.19    1.38 
  -2 -14  18    0.38    1.15 
  -2 -14  17    1.59    1.36 
  -2 -14  16    0.77    1.00 
  -2 -14  15   -0.20    0.74 
  -2 -14  14    6.37    2.03 
  -2 -14  13    3.21    1.34 
  -2 -14  12    2.47    1.09 
  -2 -14  11    0.25    0.80 
  -2 -14  10    6.23    1.69 
  -2 -14  10    5.70    1.22 
  -2 -14   9   13.42    1.63 
  -2 -14   9   15.99    2.59 
   2 -14  -8   57.20    4.35 
  -2 -14   8   49.73    4.36 
   2 -14  -7   37.74    3.51 
  -2 -14   7   27.14    3.33 
  -2 -14   6    3.06    1.18 
   2 -14  -6    4.65    1.35 
  -2 -14   5    5.27    1.47 
   2 -14  -5    3.84    1.32 
   2 -14  -4   51.10    4.14 
  -2 -14   4   47.35    4.10 
  -2 -14   3   12.29    2.12 
   2 -14  -3   13.97    2.14 
   2 -14  -2   14.28    2.17 
  -2 -14   2   12.54    2.02 
  -2 -14   1    2.42    0.81 
   2 -14  -1    3.98    1.22 
   2 -14   0    0.99    0.89 
  -2 -14   0    0.32    0.68 
   2 -14   1    6.70    1.78 
  -2 -14  -1    5.18    1.33 
  -2 -14  -2   35.00    3.67 
   2 -14   2   49.11    4.13 
  -2 -14  -3    0.06    0.47 
   2 -14   3    0.03    0.74 
  -2 -14  -4   15.43    2.16 
   2 -14   4   14.57    2.41 
   2 -14   5    1.30    0.73 
  -2 -14  -5    0.70    0.51 
  -2 -14  -6    0.70    0.69 
   2 -14   6    0.00    0.98 
   2 -14   7   12.05    2.29 
  -2 -14  -7   13.49    1.96 
   2 -14   8   12.42    2.34 
   2 -14   9    0.21    0.79 
   2 -14  10    0.75    0.82 
   2 -14  11   -0.51    0.95 
   2 -14  12    1.86    0.89 
   2 -14  13    1.77    1.14 
   2 -14  14    0.90    0.80 
   2 -14  15   -0.68    1.17 
   2 -14  16   -2.78    1.46 
   2 -14  17   -0.13    1.18 
  -2 -12  21   -0.04    0.73 
  -2 -12  20   -3.14    1.49 
  -2 -12  19    0.67    0.73 
  -2 -12  18    0.20    0.67 
  -2 -12  17    1.21    1.06 
  -2 -12  16    2.41    1.18 
  -2 -12  15    0.64    0.76 
  -2 -12  14    2.84    1.12 
  -2 -12  13   -0.09    0.93 
  -2 -12  12   24.02    2.13 
  -2 -12  12   35.84    3.89 
  -2 -12  11    4.72    1.35 
  -2 -12  11    4.35    0.93 
  -2 -12  10   76.07    5.75 
  -2 -12  10   72.77    3.71 
  -2 -12   9    0.68    0.37 
  -2 -12   9   -0.27    0.74 
  -2 -12   8   10.02    1.92 
  -2 -12   8    8.41    1.20 
   2 -12  -7   -1.00    0.67 
  -2 -12   7   -0.78    0.90 
  -2 -12   6   76.48    4.95 
   2 -12  -6   84.28    4.80 
   2 -12  -5   12.43    1.93 
  -2 -12   5   11.63    1.90 
   2 -12  -4   22.94    2.46 
  -2 -12   4   19.63    2.46 
   2 -12  -3   13.70    1.86 
  -2 -12   3   13.28    2.00 
   2 -12  -2   67.88    4.27 
  -2 -12   2   64.64    4.21 
  -2 -12   1    6.25    1.33 
   2 -12  -1    6.59    1.41 
   2 -12   0   21.54    2.59 
  -2 -12   0   19.61    2.31 
   2 -12   1    0.60    0.60 
  -2 -12  -1    1.20    0.73 
  -2 -12  -2   20.95    2.20 
   2 -12   2   18.79    2.41 
   2 -12   3    0.32    0.53 
  -2 -12  -3    0.51    0.52 
  -2 -12  -4   11.06    1.63 
   2 -12   4   10.87    1.94 
   2 -12   5    8.12    1.70 
  -2 -12  -5    7.13    1.39 
   2 -12   6    1.32    0.60 
   2 -12   6    2.24    0.98 
  -2 -12  -6    2.34    0.76 
  -2 -12  -7   20.69    2.09 
   2 -12   7   21.65    2.19 
   2 -12   7   19.60    2.78 
   2 -12   8    0.56    0.39 
   2 -12   8    2.38    1.13 
   2 -12   9    0.50    0.51 
   2 -12   9    1.20    1.21 
   2 -12  10   26.90    3.23 
   2 -12  11    1.82    1.03 
   2 -12  12    0.06    0.75 
   2 -12  13    1.79    0.85 
   2 -12  14    5.58    1.68 
   2 -12  15   -0.54    0.98 
   2 -12  16    2.75    1.60 
   2 -12  17   -1.69    1.16 
   2 -12  18    0.00    0.80 
   2 -12  19    0.23    0.94 
  -2 -10  22    0.00    1.12 
  -2 -10  21    0.02    0.75 
  -2 -10  20   -0.93    0.92 
  -2 -10  19   -2.15    1.18 
  -2 -10  18   -0.49    0.73 
  -2 -10  17    1.65    1.02 
  -2 -10  16    1.05    0.67 
  -2 -10  15    5.76    1.57 
  -2 -10  14   18.48    2.70 
  -2 -10  13   -0.27    0.67 
  -2 -10  13   -0.31    0.47 
  -2 -10  12   66.59    3.39 
  -2 -10  12   79.58    5.43 
  -2 -10  11    1.70    0.43 
  -2 -10  11    1.04    0.69 
  -2 -10  10   71.78    4.81 
  -2 -10  10   68.46    3.30 
  -2 -10   9   81.14    3.51 
  -2 -10   9   84.41    5.11 
  -2 -10   8    8.08    1.05 
  -2 -10   8    9.22    1.67 
  -2 -10   7    5.09    1.34 
   2 -10  -7    5.38    1.21 
   2 -10  -6   26.69    2.49 
  -2 -10   6   28.55    2.79 
  -2 -10   5   17.08    2.11 
   2 -10  -5   17.93    2.07 
   2 -10  -4   13.65    1.79 
  -2 -10   4   15.07    1.90 
   2 -10  -3   46.94    3.22 
  -2 -10   3   45.59    3.25 
   2 -10  -2   45.72    3.16 
  -2 -10   2   48.59    3.33 
   2 -10  -1    6.33    1.42 
  -2 -10   1    7.21    1.27 
  -2 -10   0   39.49    2.79 
   2 -10   0   41.57    3.15 
  -2 -10  -1   19.32    2.00 
   2 -10   1   21.75    2.32 
   2 -10   2    9.31    1.59 
  -2 -10  -2   10.38    1.43 
  -2 -10  -3    3.92    1.01 
   2 -10   3    7.09    1.47 
   2 -10   4    9.32    1.58 
  -2 -10  -4    9.58    1.34 
  -2 -10  -5    1.06    0.57 
   2 -10   5    0.97    0.33 
   2 -10   5    1.05    0.81 
   2 -10   6    5.06    1.34 
  -2 -10  -6    3.86    0.85 
   2 -10   6    4.14    0.89 
   2 -10   7   42.88    3.70 
   2 -10   7   42.93    2.82 
   2 -10   8    5.69    1.35 
   2 -10   8    7.41    1.26 
   2 -10   9   23.27    2.30 
   2 -10   9   24.79    2.92 
   2 -10  10   10.06    1.93 
   2 -10  10    8.72    1.48 
   2 -10  11    7.89    1.54 
   2 -10  11    7.26    1.70 
   2 -10  12   18.18    2.68 
   2 -10  12   17.63    2.17 
   2 -10  13   12.45    2.24 
   2 -10  14    2.89    1.15 
   2 -10  15   -1.73    1.06 
   2 -10  16    0.08    0.67 
   2 -10  17   -0.63    1.01 
   2 -10  18    0.13    0.78 
   2 -10  19    0.10    0.71 
  -2  -8  21    0.87    0.68 
  -2  -8  20    0.63    0.88 
  -2  -8  19   -0.28    0.74 
  -2  -8  18    1.80    0.92 
  -2  -8  17    5.18    1.48 
  -2  -8  16    6.82    1.57 
  -2  -8  15    6.31    1.51 
  -2  -8  14   39.01    3.67 
  -2  -8  13   74.71    5.05 
  -2  -8  12    2.11    0.60 
  -2  -8  12    2.61    0.96 
  -2  -8  11   61.31    4.33 
  -2  -8  11   54.62    2.81 
  -2  -8  10    4.66    0.81 
  -2  -8  10    5.08    1.24 
  -2  -8   9   37.72    2.16 
  -2  -8   9   38.88    3.21 
  -2  -8   8   76.58    2.99 
  -2  -8   8   82.72    4.58 
  -2  -8   7   23.00    1.59 
  -2  -8   7   25.00    2.46 
   2  -8  -6   10.28    1.35 
  -2  -8   6   11.87    1.68 
  -2  -8   5    5.51    1.14 
   2  -8  -5    4.76    1.02 
  -2  -8   4   14.08    1.75 
   2  -8  -4   16.22    1.68 
   2  -8  -3   14.14    1.60 
  -2  -8   3   16.34    1.77 
  -2  -8   2   11.13    1.39 
   2  -8  -2    9.30    1.35 
   2  -8  -1  165.79    5.32 
  -2  -8   1  152.87    5.06 
  -2  -8   0  128.06    4.46 
   2  -8   0  125.46    4.88 
  -2  -8  -1    4.87    0.87 
   2  -8   1    4.31    0.95 
   2  -8   2   12.48    1.59 
  -2  -8  -2   16.93    1.60 
   2  -8   3   29.62    2.48 
  -2  -8  -3   29.32    1.98 
   2  -8   4   17.71    1.55 
   2  -8   4   20.99    2.19 
  -2  -8  -4   20.64    1.63 
   2  -8   5    0.67    0.56 
   2  -8   5    1.61    0.57 
  -2  -8  -5    2.31    0.60 
  -2  -8  -6    0.63    0.26 
   2  -8   6    0.43    0.32 
   2  -8   6    0.41    0.64 
   2  -8   7   80.55    4.57 
   2  -8   7   76.47    3.64 
   2  -8   8   -1.38    1.06 
   2  -8   8    0.66    0.43 
   2  -8   9   10.14    1.86 
   2  -8   9    8.90    1.35 
   2  -8  10    3.58    0.92 
   2  -8  10    5.17    1.46 
   2  -8  11    2.02    0.76 
   2  -8  11    2.81    1.03 
   2  -8  12    0.33    0.60 
   2  -8  12    1.05    0.98 
   2  -8  13   -0.03    0.59 
   2  -8  14    1.69    1.10 
   2  -8  15    7.41    1.75 
   2  -8  16    1.34    1.06 
   2  -8  17    0.51    0.79 
   2  -8  18    0.85    0.98 
   2  -8  19    0.18    0.65 
  -2  -8 -20   -1.18    0.95 
  -2  -8 -21    3.28    1.39 
   2  -6 -22   -0.25    1.01 
  -2  -6  21    0.88    0.97 
  -2  -6  20    0.65    0.63 
  -2  -6  19    1.79    1.10 
  -2  -6  18    4.32    1.42 
  -2  -6  17   19.39    2.60 
  -2  -6  16    0.11    0.54 
  -2  -6  15   27.17    2.92 
  -2  -6  14    2.08    0.91 
  -2  -6  13   21.74    2.47 
  -2  -6  12    9.17    1.57 
  -2  -6  11    9.53    1.65 
  -2  -6  10   25.74    1.68 
  -2  -6  10   24.92    2.47 
  -2  -6   9   62.46    2.49 
  -2  -6   9   62.66    3.81 
  -2  -6   8   44.49    2.01 
  -2  -6   8   45.42    3.12 
  -2  -6   7  193.14    3.99 
  -2  -6   7  197.04    6.19 
  -2  -6   6   79.54    2.44 
  -2  -6   6   80.06    3.89 
  -2  -6   5  249.36    6.50 
   2  -6  -5  247.89    5.71 
  -2  -6   4   -1.20    0.74 
   2  -6  -4   -0.02    0.38 
  -2  -6   3   -0.08    0.45 
   2  -6  -3    0.49    0.36 
  -2  -6   2   45.88    2.41 
   2  -6  -2   44.68    2.38 
   2  -6  -1   21.67    1.84 
  -2  -6   1   20.68    1.68 
   2  -6   0   31.20    2.09 
  -2  -6   0   34.76    1.96 
   2  -6   1   16.64    1.58 
  -2  -6  -1   20.96    1.47 
  -2  -6  -2   12.20    1.10 
   2  -6   2   12.30    1.44 
   2  -6   3  225.36    6.11 
   2  -6   3  206.88    4.60 
  -2  -6  -3  198.45    4.16 
  -2  -6  -4   32.19    1.64 
   2  -6   4   35.02    1.96 
   2  -6   4   35.62    2.53 
  -2  -6  -5   27.79    1.38 
   2  -6   5   33.18    2.47 
   2  -6   5   30.25    1.95 
   2  -6   6   91.77    3.50 
   2  -6   6   86.06    4.13 
   2  -6   7  110.77    4.02 
   2  -6   7  109.11    4.74 
   2  -6   8   34.17    2.31 
   2  -6   8   32.58    2.73 
   2  -6   9   14.24    1.65 
   2  -6   9   15.11    1.88 
   2  -6  10    6.60    1.16 
   2  -6  10    7.53    1.43 
   2  -6  11   12.44    1.79 
   2  -6  12   11.18    1.81 
   2  -6  13    4.05    1.17 
   2  -6  14    4.18    1.44 
   2  -6  15    6.04    1.42 
   2  -6  16   -1.49    0.93 
   2  -6  17    1.57    0.88 
  -2  -6 -18    0.07    0.60 
   2  -6  18   -0.02    0.61 
   2  -6  19    1.08    0.83 
  -2  -6 -19    2.40    1.28 
  -2  -6 -20   -2.12    1.12 
  -2  -6 -21    0.00    0.85 
   2  -4 -22    0.42    0.78 
   2  -4 -21   -0.81    1.07 
  -2  -4  21   -0.23    0.59 
   2  -4 -20    0.34    0.71 
  -2  -4  20    0.23    0.53 
  -2  -4  19    8.02    1.76 
  -2  -4  18   -0.02    0.48 
  -2  -4  17   12.25    1.94 
  -2  -4  16   11.92    1.92 
  -2  -4  15   10.17    1.75 
  -2  -4  14   11.34    1.74 
  -2  -4  13    8.63    1.46 
  -2  -4  12    1.35    0.70 
  -2  -4  11    2.35    0.80 
  -2  -4  10   56.02    3.39 
  -2  -4   9  100.26    4.42 
  -2  -4   8    1.23    0.32 
  -2  -4   8    1.18    0.45 
  -2  -4   7   55.07    1.90 
  -2  -4   7   61.17    3.10 
  -2  -4   6   38.07    2.35 
  -2  -4   6   42.88    1.53 
  -2  -4   5  634.50    5.48 
  -2  -4   5  661.17    9.41 
  -2  -4   4   55.85    2.61 
  -2  -4   3   94.45    3.20 
   2  -4  -3   79.87    2.73 
  -2  -4   2   25.58    1.55 
   2  -4  -2   25.44    1.54 
  -2  -4   1  485.26    6.34 
   2  -4  -1  476.75    6.58 
   2  -4   0   34.95    1.88 
  -2  -4   0   40.06    1.70 
   2  -4   1   38.52    2.03 
  -2  -4  -1   52.97    1.74 
   2  -4   2  129.81    3.82 
   2  -4   2  128.33    3.11 
   2  -4   3   91.87    3.33 
   2  -4   3   95.41    2.84 
  -2  -4  -3  103.89    2.05 
   2  -4   4  167.80    4.64 
   2  -4   4  170.56    4.00 
   2  -4   5   90.95    3.13 
   2  -4   5   91.48    3.60 
   2  -4   6    2.42    0.60 
   2  -4   6    3.32    0.65 
   2  -4   7   62.80    2.93 
   2  -4   7   57.17    3.12 
   2  -4   8   20.40    1.76 
   2  -4   8   19.46    1.92 
   2  -4   9    2.96    0.79 
   2  -4  10    2.19    0.74 
   2  -4  11   16.58    1.91 
   2  -4  12    3.36    0.88 
   2  -4  13   13.27    1.89 
   2  -4  14    2.65    0.91 
   2  -4  15    6.96    1.44 
  -2  -4 -16    2.79    1.11 
   2  -4  16    2.23    1.05 
  -2  -4 -17    3.43    1.24 
   2  -4  17    1.20    0.65 
  -2  -4 -18   -0.02    0.67 
   2  -4  18    0.13    0.58 
  -2  -4 -19    1.70    1.02 
  -2  -4 -20    0.11    0.61 
  -2  -4 -21   -0.79    0.83 
   2  -2 -21    1.25    0.80 
   2  -2 -20    3.15    1.14 
  -2  -2  20    5.05    1.22 
   2  -2 -19    1.57    0.98 
  -2  -2  19    3.83    1.10 
  -2  -2  18    5.00    1.34 
   2  -2 -18    2.34    0.86 
   2  -2 -17   10.03    1.67 
  -2  -2  17   13.65    1.90 
  -2  -2  16   14.02    1.85 
  -2  -2  15    0.03    0.41 
  -2  -2  14    2.99    0.89 
  -2  -2  13    0.23    0.52 
  -2  -2  12   29.96    2.39 
  -2  -2  11   21.86    1.99 
  -2  -2  10   59.09    3.08 
  -2  -2   9   43.70    2.54 
  -2  -2   8    1.93    0.63 
  -2  -2   7    7.80    1.02 
  -2  -2   6   15.55    1.29 
  -2  -2   5  381.06    6.12 
  -2  -2   4   25.59    1.51 
  -2  -2   3  294.81    4.61 
   2  -2  -2  104.45    2.44 
  -2  -2   0   99.69    1.82 
   2  -2   1  178.70    3.06 
   2  -2   1  183.98    3.39 
   2  -2   2   33.85    1.57 
   2  -2   2   33.96    1.49 
   2  -2   3  137.76    3.26 
   2  -2   3  132.14    3.09 
   2  -2   4   43.16    1.94 
   2  -2   4   44.64    2.00 
   2  -2   5   15.80    1.26 
   2  -2   5   13.02    1.12 
   2  -2   6   16.03    1.39 
   2  -2   7   42.67    2.29 
   2  -2   8    7.76    1.06 
   2  -2   9   51.31    2.80 
   2  -2  10   57.87    3.09 
   2  -2  11    4.72    0.99 
   2  -2  12   11.51    1.49 
  -2  -2 -12   12.54    1.73 
   2  -2  13    0.35    0.39 
  -2  -2 -13    1.07    0.66 
   2  -2  14   14.75    1.82 
  -2  -2 -14   16.18    2.07 
  -2  -2 -15    6.78    1.45 
   2  -2  15    4.56    1.15 
   2  -2  16    5.47    1.22 
  -2  -2 -16    4.97    1.38 
  -2  -2 -17   -1.35    0.89 
   2  -2  17   -0.56    0.41 
  -2  -2 -18   -1.16    0.88 
  -2  -2 -19   -1.96    1.06 
  -2  -2 -20    0.25    0.60 
  -2  -2 -21    0.97    0.98 
   2   0 -21    0.24    0.51 
   2   0 -20    9.41    1.61 
  -2   0  19    0.61    0.63 
   2   0 -19    0.20    0.56 
  -2   0  18    4.80    1.08 
   2   0 -18    5.14    1.12 
  -2   0  17   -0.06    0.42 
   2   0 -17   -0.10    0.41 
   2   0 -16    2.60    0.90 
  -2   0  16    2.17    0.74 
   2   0 -15    0.14    0.38 
  -2   0  15   -0.27    0.65 
   2   0 -14   55.80    3.22 
  -2   0  14   54.58    3.16 
   2   0 -13    0.63    0.46 
  -2   0  13   -0.47    0.43 
  -2   0  12   29.77    2.20 
  -2   0  11    0.29    0.37 
   2   0 -11   -0.40    0.42 
  -2   0  10    9.64    1.14 
   2   0 -10    8.57    1.15 
   2   0  -9    0.59    0.45 
  -2   0   9    0.10    0.36 
   2   0  -8  208.10    4.88 
  -2   0   8  203.67    4.69 
   2   0  -7   -0.09    0.26 
  -2   0   7    0.19    0.29 
  -2   0   6    8.26    0.83 
   2   0  -6   13.01    1.06 
  -2   0   5    0.23    0.27 
   2   0  -5    0.30    0.28 
  -2   0   4  157.48    3.04 
  -2   0  -2  269.39    2.85 
  -2   0  -3    1.03    0.24 
   2   0   3    1.59    0.29 
   2   0   4   87.35    2.06 
  -2   0  -4   75.39    2.02 
  -2   0  -4   75.86    2.63 
  -2   0  -5    0.03    0.20 
  -2   0  -5   -0.55    0.43 
   2   0   5    0.18    0.24 
  -2   0  -6   14.04    1.01 
  -2   0  -6   14.81    1.34 
   2   0   6   16.60    1.09 
   2   0   7    0.29    0.27 
  -2   0  -7   -0.34    0.51 
  -2   0  -7   -0.13    0.24 
   2   0   8  144.66    3.75 
  -2   0  -8  146.06    4.75 
  -2   0  -8  148.62    3.82 
   2   0   9   -0.51    0.46 
  -2   0  -9   -0.07    0.26 
  -2   0  -9   -0.42    0.59 
  -2   0 -10   53.20    3.09 
  -2   0 -10   53.14    2.54 
   2   0  10   56.02    2.59 
  -2   0 -11    1.06    0.50 
   2   0  11   -0.06    0.36 
  -2   0 -11    0.74    0.44 
  -2   0 -12   97.42    3.75 
  -2   0 -12  103.10    4.80 
   2   0  12  100.49    3.84 
  -2   0 -13   -0.81    0.78 
  -2   0 -13   -0.56    0.47 
   2   0  13   -0.06    0.32 
   2   0  14   11.14    1.40 
  -2   0 -14   12.02    1.75 
  -2   0 -15   -0.49    0.55 
   2   0  15   -0.14    0.45 
  -2   0 -16    2.82    1.06 
   2   0  16    1.06    0.61 
  -2   0 -17   -0.65    0.67 
   2   0  17   -0.30    0.31 
  -2   0 -18    3.20    1.14 
  -2   0 -19    0.42    0.58 
  -2   0 -20   -0.89    0.94 
   2   2 -20    2.03    0.63 
  -2   2  19    2.38    0.83 
   2   2 -19    1.80    0.81 
   2   2 -18    4.58    1.01 
  -2   2  18    5.52    1.07 
  -2   2  17    9.90    1.37 
   2   2 -17   12.13    1.70 
   2   2 -16   14.76    1.70 
  -2   2  16   13.15    1.54 
   2   2 -16   15.28    1.99 
   2   2 -15   -0.83    0.78 
   2   2 -15    0.14    0.33 
  -2   2  15   -0.10    0.38 
   2   2 -14    1.69    0.51 
  -2   2  14    3.70    0.81 
   2   2 -14    3.00    0.94 
   2   2 -13    0.80    0.36 
   2   2 -13    0.03    0.38 
  -2   2  13    0.50    0.41 
   2   2 -12   31.02    2.03 
  -2   2  12   28.98    1.96 
   2   2 -12   31.33    2.58 
   2   2 -11   22.35    2.07 
  -2   2  11   18.68    1.50 
   2   2 -11   19.61    1.51 
  -2   2  10   61.91    2.60 
   2   2 -10   55.60    2.37 
   2   2 -10   62.76    3.26 
   2   2  -9   37.97    1.82 
   2   2  -9   37.08    2.60 
  -2   2   9   36.77    1.93 
   2   2  -8    2.09    0.70 
   2   2  -8    1.04    0.34 
  -2   2   8    1.12    0.40 
   2   2  -7    5.10    0.57 
  -2   2   7    4.93    0.69 
   2   2  -7    5.87    0.88 
   2   2  -6   12.75    0.76 
   2   2  -6   11.94    1.23 
   2   2  -5  357.21    3.32 
  -2   2  -3  147.58    3.24 
  -2   2  -3  138.66    3.35 
  -2   2  -4   56.06    2.23 
  -2   2  -4   53.08    2.23 
  -2   2  -5   10.71    1.03 
  -2   2  -5   10.11    1.01 
  -2   2  -6   17.13    1.43 
   2   2   6   16.44    0.76 
  -2   2  -6   16.12    1.33 
  -2   2  -7   41.55    2.33 
  -2   2  -7   43.01    2.38 
   2   2   7   43.75    1.41 
  -2   2  -8    7.69    1.04 
   2   2   8    8.15    0.68 
  -2   2  -8    8.97    1.17 
  -2   2  -9   55.37    2.97 
  -2   2  -9   58.31    3.03 
   2   2   9   54.05    1.87 
  -2   2 -10   66.87    3.40 
   2   2  10   61.07    2.16 
  -2   2 -10   62.44    3.30 
  -2   2 -11    3.60    0.79 
   2   2  11    4.52    0.65 
  -2   2 -11    5.00    1.05 
  -2   2 -12   12.81    1.60 
  -2   2 -12   12.54    1.63 
   2   2  12   12.73    1.10 
   2   2  13    0.13    0.23 
  -2   2 -13    0.94    0.59 
  -2   2 -13    0.25    0.55 
   2   2  14   15.33    1.29 
  -2   2 -14    9.24    1.44 
  -2   2 -14   16.05    2.04 
  -2   2 -15    4.66    1.15 
  -2   2 -15    6.24    1.19 
   2   2  15    5.59    0.78 
   2   2  16    5.10    0.80 
  -2   2 -16    3.95    1.11 
  -2   2 -17    0.10    0.58 
  -2   2 -18    0.04    0.49 
  -2   2 -19    0.10    0.77 
  -2   2 -20   -1.02    0.76 
   2   4 -19    3.76    0.89 
   2   4 -18   -0.06    0.52 
  -2   4  18    0.15    0.35 
  -2   4  17   10.67    1.24 
   2   4 -17   12.57    1.59 
  -2   4  16   13.47    1.43 
   2   4 -16   11.85    1.49 
  -2   4  15   11.28    1.22 
   2   4 -15   14.66    2.11 
   2   4 -15   11.48    1.41 
  -2   4  14   12.63    1.28 
   2   4 -14   12.73    1.86 
   2   4 -14   11.06    1.34 
   2   4 -13   10.60    1.58 
  -2   4  13    8.77    1.02 
   2   4 -13    9.57    1.19 
   2   4 -12    1.62    0.75 
   2   4 -12    1.82    0.51 
  -2   4  12    1.48    0.49 
  -2   4  11    2.00    0.54 
   2   4 -11    0.98    0.40 
   2   4 -11    0.70    0.53 
   2   4 -10   58.60    3.68 
  -2   4  10   54.42    2.36 
   2   4 -10   61.59    2.44 
   2   4  -9   97.93    4.37 
   2   4  -9   90.36    2.74 
   2   4  -8    2.34    0.64 
   2   4  -8    1.84    0.40 
   2   4  -7   67.89    3.26 
  -2   4   7   54.46    2.32 
  -2   4   6   41.31    2.00 
  -2   4   5  643.61    7.65 
  -2   4   4   54.30    2.18 
   2   4   1   37.90    1.56 
   2   4   2  143.02    2.65 
   2   4   3   91.42    1.89 
   2   4   4  154.94    2.07 
  -2   4  -4  168.15    4.70 
  -2   4  -4  161.13    3.78 
  -2   4  -5   96.21    3.74 
  -2   4  -5   90.17    3.06 
  -2   4  -6    1.99    0.69 
  -2   4  -6    2.10    0.64 
  -2   4  -7   66.28    2.90 
  -2   4  -7   65.90    3.34 
  -2   4  -8   24.66    1.87 
  -2   4  -8   24.34    2.10 
  -2   4  -9    1.43    0.68 
  -2   4  -9    1.31    0.52 
  -2   4 -10    2.83    0.82 
  -2   4 -10    2.84    0.81 
  -2   4 -11   16.93    1.98 
  -2   4 -11   15.11    1.78 
  -2   4 -12    3.72    1.01 
  -2   4 -12    3.84    0.94 
  -2   4 -13   12.21    1.71 
  -2   4 -13   11.64    1.86 
  -2   4 -14    2.45    0.78 
  -2   4 -14    2.28    0.74 
  -2   4 -15    5.11    1.25 
  -2   4 -16    2.57    0.98 
  -2   4 -17    1.50    0.73 
  -2   4 -18    1.35    0.94 
  -2   4 -19    0.15    0.74 
  -2   6  17   17.32    1.41 
  -2   6  16   -0.38    0.32 
  -2   6  16    0.42    0.37 
  -2   6  15   28.96    1.95 
  -2   6  15   25.50    1.72 
  -2   6  14    1.99    0.50 
  -2   6  14    1.51    0.48 
  -2   6  13   21.05    1.56 
  -2   6  13   21.18    1.70 
  -2   6  12   11.07    1.22 
   2   6 -12   10.76    1.80 
  -2   6  12   10.75    1.10 
  -2   6  11    5.40    0.87 
  -2   6  11    7.82    1.04 
  -2   6  10   22.37    1.68 
   2   6 -10   29.66    2.71 
   2   6  -9   58.96    3.65 
  -2   6   9   58.49    2.68 
   2   6  -8   44.70    3.07 
  -2   6   8   42.47    2.27 
  -2   6   7  188.54    4.67 
  -2   6   6   79.79    3.04 
  -2   6   5  239.79    5.22 
  -2   6   4    0.21    0.28 
  -2   6   3    1.17    0.46 
   2   6   0   32.64    1.95 
   2   6   1   14.94    1.25 
   2   6   2   12.67    1.12 
   2   6   3  215.45    4.18 
   2   6   4   34.26    1.58 
  -2   6  -5   29.18    2.38 
   2   6   5   28.58    1.33 
   2   6   6   87.80    2.12 
  -2   6  -6   85.35    4.22 
   2   6   7  110.75    2.05 
  -2   6  -7  127.93    5.28 
  -2   6  -8   33.59    2.80 
  -2   6  -9   22.11    2.34 
  -2   6  -9   17.42    1.68 
  -2   6 -10    7.42    1.42 
  -2   6 -10    6.16    1.07 
  -2   6 -11   17.18    2.25 
  -2   6 -11   15.16    1.73 
  -2   6 -12   14.50    2.22 
  -2   6 -12   11.87    1.53 
  -2   6 -13    2.40    0.69 
  -2   6 -14    5.44    1.19 
  -2   6 -15    4.77    1.11 
  -2   6 -16    1.33    0.73 
  -2   6 -17    0.00    0.67 
  -2   6 -18    0.42    0.68 
  -2   8  16    6.05    0.77 
  -2   8  15    8.22    0.95 
  -2   8  15    9.56    1.11 
  -2   8  14   41.37    2.32 
  -2   8  14   35.56    2.01 
  -2   8  13   63.93    2.79 
  -2   8  13   68.74    3.03 
  -2   8  12    2.03    0.57 
  -2   8  11   56.28    2.82 
   2   8 -10    5.90    1.28 
  -2   8  10    4.93    0.84 
   2   8  -9   41.86    3.33 
  -2   8   9   37.57    2.35 
   2   8  -8   79.09    4.47 
  -2   8   8   77.47    3.32 
  -2   8   7   24.39    1.90 
  -2   8   6   13.80    1.42 
  -2   8   5    7.23    1.14 
  -2   8   4   12.53    1.41 
  -2   8   3   13.88    1.52 
  -2   8   2   12.71    1.44 
   2   8  -1  174.13    5.32 
   2   8   0  126.34    4.44 
   2   8   1    4.13    0.84 
   2   8   2   13.36    1.34 
   2   8   3   29.77    1.93 
   2   8   4   16.25    1.38 
   2   8   5    0.26    0.27 
  -2   8  -5    2.76    0.91 
   2   8   6    0.84    0.39 
  -2   8  -6    1.01    0.64 
  -2   8  -7   90.90    4.92 
   2   8   7   80.74    2.61 
  -2   8  -8   -0.21    0.57 
   2   8   8    0.66    0.25 
   2   8   9    8.55    0.64 
  -2  10  15    6.15    0.84 
  -2  10  14   18.33    1.56 
  -2  10  14   22.34    1.79 
  -2  10  13    0.34    0.29 
  -2  10  12   85.50    3.73 
  -2  10  11    2.70    0.73 
  -2  10  10   62.91    3.31 
  -2  10   9   85.59    3.90 
  -2  10   8    9.28    1.31 
  -2  10   7    4.41    0.87 
  -2  10   6   28.22    2.29 
  -2  10   5   15.73    1.78 
  -2  10   4   12.27    1.59 
  -2  10   3   44.61    2.97 
  -2  10   2   51.25    3.20 
   2  10  -2   51.38    3.32 
  -2  10   1    6.96    1.20 
   2  10  -1    8.09    1.38 
   2  10   0   40.25    2.87 
   2  10   1   23.12    2.13 
   2  10   2    8.60    1.25 
   2  10   3    6.18    1.10 
   2  10   4    9.71    1.25 
   2  10   5    1.55    0.50 
  -2  10  -5    1.46    0.84 
   2  10   6    4.76    0.83 
   2  10   7   37.62    2.21 
   2  10   8    5.84    0.81 
   2  10   9   21.16    1.42 
   2  10  10    9.34    0.79 
  -2  12  12   36.88    2.67 
  -2  12  11    6.80    1.20 
  -2  12  10   93.16    4.46 
  -2  12   9    0.77    0.40 
  -2  12   8   12.38    1.64 
  -2  12   7    0.01    0.51 
  -2  12   6   77.12    4.32 
  -2  12   5   11.51    1.69 
  -2  12   4   23.32    2.45 
  -2  12   3   16.95    2.08 
   2  12  -3   18.39    2.29 
   2  12  -2   70.00    4.41 
  -2  12   2   68.15    4.27 
   2  12  -1    6.37    1.39 
  -2  12   1    6.95    1.30 
   2  12   0   23.65    2.42 
  -2  12   0   23.47    2.58 
   2  12   1    1.46    0.75 
   2  12   2   20.63    2.20 
   2  12   3   -0.03    0.52 
   2  12   4   13.26    1.70 
   2  12   5    7.15    1.25 
   2  12   6    1.69    0.67 
   2  12   7   18.66    1.80 
   2  12   8    1.41    0.57 
   2  12   9    0.79    0.41 
   2  12  10   31.93    1.90 
  -2  14  11    2.22    0.92 
  -2  14  10    8.98    1.55 
  -2  14   9   23.03    2.46 
  -2  14   8   68.31    4.29 
  -2  14   7   39.94    3.42 
  -2  14   6    4.25    1.19 
   2  14   2   57.38    4.11 
   2  14   3    1.20    0.79 
   2  14   4   18.12    2.23 
   2  14   5    0.71    0.59 
   2  14   6    2.02    0.75 
   2  14   7   13.75    1.77 
   2  14   8   13.95    1.74 
   3 -23  -6   -4.23    1.88 
   3 -23  -5   -3.79    1.81 
   3 -23  -4   -3.65    1.77 
   3 -23  -3    0.42    1.16 
  -3 -23   3    1.54    1.94 
   3 -23  -2   -0.43    1.12 
  -3 -23   2   -6.49    2.14 
  -3 -23   1    0.44    1.31 
   3 -23  -1   -1.24    1.22 
  -3 -23   0   -4.84    1.91 
   3 -23   0   -0.37    0.92 
  -3 -23  -1   -1.10    1.15 
  -3 -23  -2    0.79    1.35 
   3 -21  -8   -0.52    0.95 
  -3 -21   8   -2.78    1.52 
  -3 -21   7    0.24    0.95 
   3 -21  -7    0.57    1.09 
  -3 -21   6   -0.99    1.56 
   3 -21  -6    1.06    1.41 
   3 -21  -5    1.12    1.24 
  -3 -21   5   -0.10    1.16 
   3 -21  -4    0.72    1.09 
  -3 -21   4   -0.04    0.96 
   3 -21  -3    1.11    1.21 
  -3 -21   3    1.06    0.92 
  -3 -21   2   -2.24    1.30 
   3 -21  -2    0.04    0.84 
  -3 -21   1    0.65    1.18 
   3 -21  -1   -1.79    1.71 
   3 -21   0    2.78    1.40 
  -3 -21   0    2.54    1.54 
   3 -21   1   -1.58    1.25 
  -3 -21  -1   -0.41    1.09 
   3 -21   2   -1.76    1.60 
  -3 -21  -2   -1.13    1.06 
  -3 -21  -3    0.96    1.25 
   3 -21   3   -0.55    0.91 
   3 -21   4    0.71    1.48 
  -3 -21  -4   -2.44    1.31 
   3 -21   5   -1.49    1.26 
  -3 -19  12    0.78    1.14 
  -3 -19  11   -0.21    1.02 
  -3 -19  10   -0.62    0.97 
  -3 -19   9    0.31    0.76 
  -3 -19   8   -0.52    0.92 
   3 -19  -8    2.79    1.31 
   3 -19  -7   -0.60    0.89 
  -3 -19   7    0.99    1.20 
  -3 -19   6   -0.39    0.82 
   3 -19  -6    2.82    1.47 
  -3 -19   5    1.06    0.83 
   3 -19  -5    0.78    1.12 
  -3 -19   4    0.61    0.82 
   3 -19  -4    2.85    1.22 
  -3 -19   3    1.71    1.20 
   3 -19  -3    2.16    1.36 
  -3 -19   2    4.34    1.60 
   3 -19  -2    4.37    1.75 
   3 -19  -1    3.32    1.41 
  -3 -19   1    1.87    1.08 
  -3 -19   0    2.84    1.31 
   3 -19   0    0.21    0.93 
  -3 -19  -1    1.95    1.18 
   3 -19   1    4.60    1.71 
  -3 -19  -2    4.73    1.66 
   3 -19   2    4.52    1.28 
   3 -19   3   -0.95    1.23 
  -3 -19  -3    1.70    1.28 
   3 -19   4    1.47    1.24 
  -3 -19  -4    1.34    0.97 
  -3 -19  -5    1.49    1.23 
   3 -19   5   -0.71    1.47 
  -3 -19  -6   -1.64    1.20 
   3 -19   6    0.49    0.91 
   3 -19   7    0.04    0.78 
   3 -19   8    1.24    1.11 
   3 -19   9   -0.51    0.78 
   3 -19  10   -0.54    1.67 
  -3 -17  15    0.02    1.13 
  -3 -17  14    0.48    0.91 
  -3 -17  13    0.39    1.11 
  -3 -17  12    1.16    1.06 
  -3 -17  11    2.38    1.56 
  -3 -17  10   -1.39    1.26 
  -3 -17   9    2.06    1.32 
   3 -17  -8    8.70    2.01 
  -3 -17   8    7.09    1.91 
  -3 -17   7    2.96    1.23 
   3 -17  -7    5.03    1.59 
   3 -17  -6    7.57    2.06 
  -3 -17   6    5.96    1.70 
  -3 -17   5   16.20    2.75 
   3 -17  -5   13.53    2.47 
   3 -17  -4   17.44    2.86 
  -3 -17   4   16.25    2.79 
  -3 -17   3   11.27    2.24 
   3 -17  -3   10.44    2.45 
  -3 -17   2    8.33    1.95 
   3 -17  -2    9.83    2.14 
   3 -17  -1    5.68    1.57 
  -3 -17   1    2.71    1.14 
   3 -17   0    0.65    0.91 
  -3 -17   0    1.34    0.97 
   3 -17   1   -1.61    1.31 
  -3 -17  -1    0.90    0.95 
  -3 -17  -2    2.63    1.34 
   3 -17   2    2.08    1.17 
  -3 -17  -3    2.02    1.09 
   3 -17   3    0.90    0.65 
  -3 -17  -4   14.77    2.37 
   3 -17   4   13.87    2.70 
  -3 -17  -5    4.80    1.50 
   3 -17   5    2.14    0.88 
  -3 -17  -6    3.30    1.05 
   3 -17   6    1.52    1.06 
  -3 -17  -7   -0.13    0.62 
   3 -17   7    0.66    0.76 
   3 -17   8    0.83    0.79 
   3 -17   9   -0.96    1.29 
   3 -17  10   -1.36    1.16 
   3 -17  11    1.59    1.36 
   3 -17  12    0.31    1.09 
   3 -17  13    1.22    1.76 
  -3 -15  18    0.73    1.20 
  -3 -15  17   -2.43    1.38 
  -3 -15  16    0.68    0.86 
  -3 -15  15    2.03    1.50 
  -3 -15  14   -1.19    1.02 
  -3 -15  13    1.66    0.91 
  -3 -15  12    1.41    1.12 
  -3 -15  11   -1.07    1.26 
  -3 -15  10    3.92    1.42 
  -3 -15   9    2.56    1.12 
   3 -15  -8    4.74    1.40 
  -3 -15   8    4.71    1.39 
   3 -15  -7   50.03    4.31 
  -3 -15   7   39.90    4.05 
   3 -15  -6   22.05    2.89 
  -3 -15   6   19.08    2.84 
   3 -15  -5    3.26    1.34 
  -3 -15   5    3.82    1.44 
   3 -15  -4    8.39    1.87 
  -3 -15   4   10.39    2.03 
   3 -15  -3   13.79    2.40 
  -3 -15   3   12.71    2.12 
  -3 -15   2    0.03    0.60 
   3 -15  -2    1.90    1.16 
  -3 -15   1   13.14    2.27 
   3 -15  -1   12.63    2.16 
   3 -15   0   16.97    2.52 
  -3 -15   0   17.29    2.50 
   3 -15   1    5.13    1.42 
  -3 -15  -1    5.06    1.33 
   3 -15   2    1.80    1.23 
  -3 -15  -2    0.69    0.74 
  -3 -15  -3    5.88    1.42 
   3 -15   3    5.38    1.66 
   3 -15   4    4.24    1.51 
  -3 -15  -4    3.33    1.13 
  -3 -15  -5    0.52    0.66 
   3 -15   5    0.23    0.78 
   3 -15   6   13.45    2.42 
  -3 -15  -6   16.48    2.26 
   3 -15   7    7.17    1.93 
  -3 -15  -7    8.98    1.59 
   3 -15   8   -0.22    0.92 
   3 -15   9   -0.42    0.81 
   3 -15  10   -0.59    1.23 
   3 -15  11   -1.16    1.12 
   3 -15  12    0.14    0.70 
   3 -15  13    0.53    0.76 
   3 -15  14   -0.98    1.01 
   3 -15  15   -2.01    1.32 
   3 -15  16    0.38    1.19 
  -3 -13  20    0.04    0.86 
  -3 -13  19    0.19    0.77 
  -3 -13  18    1.55    1.06 
  -3 -13  17   -0.05    0.81 
  -3 -13  16   -0.55    1.11 
  -3 -13  15    2.14    0.99 
  -3 -13  14   -0.37    0.88 
  -3 -13  13    9.21    2.12 
  -3 -13  12    2.03    1.00 
  -3 -13  12    2.95    0.95 
  -3 -13  11    8.88    1.37 
  -3 -13  11   10.35    2.17 
  -3 -13  10    6.71    1.75 
  -3 -13  10    5.19    1.00 
  -3 -13   9   40.60    4.14 
  -3 -13   9   24.00    2.01 
   3 -13  -8    9.72    1.86 
  -3 -13   8    8.26    1.85 
   3 -13  -7   14.92    2.19 
  -3 -13   7   13.77    2.24 
   3 -13  -6    9.88    1.84 
  -3 -13   6    5.80    1.49 
   3 -13  -5   40.34    3.65 
  -3 -13   5   51.24    4.10 
   3 -13  -4    2.79    0.90 
  -3 -13   4    3.21    1.27 
  -3 -13   3   26.41    2.89 
   3 -13  -3   24.31    2.76 
   3 -13  -2   16.63    2.27 
  -3 -13   2   15.78    2.18 
   3 -13  -1   22.17    2.64 
  -3 -13   1   25.58    2.75 
   3 -13   0    6.42    1.41 
  -3 -13   0    6.01    1.38 
  -3 -13  -1   30.87    2.94 
   3 -13   1   26.90    3.13 
   3 -13   2    5.11    1.45 
  -3 -13  -2    4.05    1.10 
  -3 -13  -3   37.17    3.08 
   3 -13   3   34.59    3.58 
  -3 -13  -4    1.34    0.84 
   3 -13   4   -0.50    0.69 
  -3 -13  -5    2.73    0.84 
   3 -13   5    4.41    1.53 
   3 -13   6    1.38    0.94 
  -3 -13  -6    0.49    0.39 
   3 -13   7    5.16    1.45 
  -3 -13  -7    6.36    1.24 
   3 -13   8   10.12    2.11 
   3 -13   9    6.83    1.78 
   3 -13  10    1.35    0.96 
   3 -13  11    1.61    0.96 
   3 -13  12   -0.41    0.77 
   3 -13  13   -1.42    1.27 
   3 -13  14   -1.24    1.23 
   3 -13  15   -0.54    1.27 
   3 -13  16   -0.19    0.75 
   3 -13  17    0.26    0.79 
   3 -13  18    0.00    0.76 
  -3 -11  22    0.44    0.89 
  -3 -11  21   -4.86    1.75 
  -3 -11  20    1.10    1.28 
  -3 -11  19   -0.30    0.79 
  -3 -11  18   -1.53    1.12 
  -3 -11  17   -3.24    1.35 
  -3 -11  16    2.29    1.22 
  -3 -11  15    8.44    2.05 
  -3 -11  14    2.78    1.29 
  -3 -11  13    4.77    0.95 
  -3 -11  13    6.39    1.61 
  -3 -11  12   12.85    2.21 
  -3 -11  12   10.61    1.30 
  -3 -11  11   65.67    4.93 
  -3 -11  11   58.82    3.11 
  -3 -11  10   11.66    2.10 
  -3 -11  10    8.58    1.08 
  -3 -11   9    7.04    1.57 
  -3 -11   9    7.32    1.08 
  -3 -11   8   31.48    3.21 
   3 -11  -7    2.80    0.87 
  -3 -11   7    4.63    1.28 
   3 -11  -6    2.01    0.72 
  -3 -11   6    1.17    0.63 
  -3 -11   5  109.55    5.53 
   3 -11  -5  124.20    5.58 
   3 -11  -4    5.94    1.25 
  -3 -11   4    6.68    1.39 
   3 -11  -3   18.31    2.18 
  -3 -11   3   20.49    2.33 
   3 -11  -2    7.89    1.44 
  -3 -11   2    9.88    1.56 
   3 -11  -1  150.24    6.18 
  -3 -11   1  139.26    5.76 
  -3 -11   0   22.56    2.23 
   3 -11   0   25.76    2.51 
  -3 -11  -1   15.14    1.85 
   3 -11   1   13.46    2.04 
   3 -11   2   17.51    2.15 
  -3 -11  -2   16.80    1.88 
   3 -11   3   37.33    3.29 
  -3 -11  -3   33.69    2.78 
   3 -11   4    1.11    0.77 
  -3 -11  -4    3.04    0.86 
   3 -11   5   20.77    2.59 
  -3 -11  -5   24.52    2.09 
   3 -11   5   22.78    2.07 
   3 -11   6    1.83    1.10 
  -3 -11  -6    1.96    0.65 
   3 -11   6    2.33    0.74 
   3 -11   7    1.03    0.62 
  -3 -11  -7    1.04    0.48 
   3 -11   7    1.15    0.49 
   3 -11   8    5.04    1.21 
   3 -11   8    5.72    1.57 
   3 -11   9    1.11    0.44 
   3 -11   9    3.57    1.34 
   3 -11  10    0.66    0.78 
   3 -11  11   10.65    2.04 
   3 -11  12    0.30    0.76 
   3 -11  13    3.33    1.28 
   3 -11  14    2.19    1.24 
   3 -11  15   -0.56    0.79 
   3 -11  16    0.46    1.05 
   3 -11  17    1.24    1.22 
   3 -11  18   -4.11    1.62 
   3 -11  19    0.00    1.04 
  -3  -9  22   -0.70    0.87 
  -3  -9  21    0.02    0.86 
  -3  -9  20    0.93    0.79 
  -3  -9  19    1.87    1.16 
  -3  -9  18    0.33    0.71 
  -3  -9  17    1.34    0.86 
  -3  -9  16    7.18    1.79 
  -3  -9  15    3.30    1.19 
  -3  -9  14   12.79    2.19 
  -3  -9  13   16.04    2.50 
  -3  -9  13   14.47    1.48 
  -3  -9  12   10.84    1.98 
  -3  -9  12   10.44    1.23 
  -3  -9  11    6.44    0.96 
  -3  -9  11    6.16    1.45 
  -3  -9  10   13.60    2.04 
  -3  -9  10   12.80    1.30 
  -3  -9   9   25.21    2.72 
  -3  -9   9   20.84    1.61 
  -3  -9   8   16.69    2.20 
  -3  -9   8   17.46    1.40 
   3  -9  -7   45.52    3.00 
  -3  -9   7   46.83    3.49 
   3  -9  -6    7.06    1.22 
  -3  -9   6    7.45    1.38 
   3  -9  -5    8.15    1.32 
  -3  -9   5    5.89    1.21 
   3  -9  -4   35.46    2.65 
  -3  -9   4   35.38    2.78 
   3  -9  -3   82.33    4.16 
  -3  -9   3   81.48    4.19 
  -3  -9   2   93.19    4.26 
   3  -9  -2   92.04    4.36 
  -3  -9   1   95.21    4.15 
   3  -9  -1  105.75    4.65 
  -3  -9   0   72.77    3.55 
   3  -9   0   72.49    3.86 
   3  -9   1  163.13    6.05 
  -3  -9  -1  170.29    5.23 
   3  -9   2   18.36    2.08 
  -3  -9  -2   21.73    1.87 
   3  -9   3   26.18    2.48 
  -3  -9  -3   26.53    1.98 
   3  -9   4   17.38    2.11 
   3  -9   4   15.38    1.58 
  -3  -9  -4   16.07    1.48 
   3  -9   5    7.01    1.37 
  -3  -9  -5    4.74    0.88 
   3  -9   5    5.48    1.00 
   3  -9   6   23.36    2.54 
   3  -9   6   23.91    2.12 
  -3  -9  -6   24.26    1.71 
   3  -9   7    4.43    1.22 
   3  -9   7    5.18    1.00 
   3  -9   8   14.90    2.18 
   3  -9   8   13.83    1.69 
   3  -9   9    2.68    0.77 
   3  -9   9    2.97    1.16 
   3  -9  10    1.40    0.95 
   3  -9  10    1.31    0.58 
   3  -9  11    5.61    1.28 
   3  -9  11    6.98    1.56 
   3  -9  12    3.88    1.21 
   3  -9  13    6.07    1.73 
   3  -9  14    2.22    1.13 
   3  -9  15    1.18    1.07 
   3  -9  16    0.72    1.04 
   3  -9  17   -0.60    0.65 
   3  -9  18    1.01    1.17 
  -3  -7  22   -0.36    0.57 
  -3  -7  21    1.04    0.85 
  -3  -7  20    0.88    0.60 
  -3  -7  19   -1.20    0.89 
  -3  -7  18    2.15    0.94 
  -3  -7  17    2.35    1.08 
  -3  -7  16   16.17    2.51 
  -3  -7  15    2.88    0.89 
  -3  -7  14   18.36    2.51 
  -3  -7  13    2.26    1.03 
  -3  -7  12   10.70    1.73 
  -3  -7  11    2.64    0.61 
  -3  -7  11    2.13    0.91 
  -3  -7  10   15.59    2.03 
  -3  -7  10   15.94    1.27 
  -3  -7   9   83.03    4.52 
  -3  -7   9   77.97    2.73 
  -3  -7   8    8.69    1.48 
  -3  -7   8    7.49    0.84 
  -3  -7   7   15.87    1.13 
  -3  -7   7   16.46    1.94 
   3  -7  -6  128.84    4.50 
  -3  -7   6  124.54    5.07 
  -3  -7   5    9.47    1.42 
   3  -7  -5    7.70    1.25 
   3  -7  -4   72.82    3.54 
  -3  -7   4   69.03    3.57 
   3  -7  -3   11.48    1.45 
  -3  -7   3   11.24    1.39 
  -3  -7   2   19.05    1.74 
   3  -7  -2   19.10    1.79 
   3  -7  -1   18.70    1.75 
  -3  -7   1   16.80    1.60 
   3  -7   0  151.21    5.25 
  -3  -7   0  153.22    4.44 
   3  -7   1   52.43    3.10 
  -3  -7  -1   55.35    2.54 
   3  -7   2    0.83    0.61 
  -3  -7  -2    1.09    0.45 
   3  -7   3   73.58    3.09 
  -3  -7  -3   76.04    2.75 
   3  -7   3   82.69    3.96 
   3  -7   4  112.71    4.00 
  -3  -7  -4  113.09    3.18 
   3  -7   4  111.34    4.80 
   3  -7   5   20.89    2.17 
  -3  -7  -5   20.36    1.27 
   3  -7   5   20.89    1.73 
   3  -7   6    6.71    1.29 
   3  -7   6    6.69    1.04 
   3  -7   7   19.33    1.90 
   3  -7   7   18.49    2.18 
   3  -7   8    2.58    0.77 
   3  -7   8    3.32    0.98 
   3  -7   9    3.14    0.84 
   3  -7   9    2.60    0.93 
   3  -7  10   30.06    2.63 
   3  -7  10   31.11    3.13 
   3  -7  11    9.64    1.62 
   3  -7  11    8.43    1.70 
   3  -7  12    9.90    1.79 
   3  -7  13    0.96    0.96 
   3  -7  14   -0.11    0.72 
   3  -7  15    1.11    0.92 
   3  -7  16    3.96    1.30 
   3  -7  17   -0.10    0.56 
   3  -7  18    0.07    0.85 
  -3  -7 -18    0.37    0.68 
  -3  -7 -19    0.24    0.91 
  -3  -7 -20    1.88    1.51 
  -3  -7 -21   -0.32    0.76 
  -3  -5  22   -0.29    0.66 
   3  -5 -22   -0.07    0.59 
  -3  -5  21   -1.06    0.92 
  -3  -5  20    1.67    0.94 
  -3  -5  19    2.66    1.11 
  -3  -5  18   12.33    2.06 
  -3  -5  17    9.27    1.86 
  -3  -5  16    4.87    1.31 
  -3  -5  15    2.74    0.98 
  -3  -5  14    4.33    1.22 
  -3  -5  13   14.37    2.00 
  -3  -5  12   21.69    2.37 
  -3  -5  11    7.41    1.40 
  -3  -5  10    1.40    0.78 
  -3  -5   9   24.89    1.37 
  -3  -5   9   23.76    2.24 
  -3  -5   8  135.96    2.97 
  -3  -5   8  140.37    5.22 
  -3  -5   7   87.63    2.23 
  -3  -5   7   93.98    4.03 
  -3  -5   6  320.03    7.28 
  -3  -5   6  290.46    3.85 
  -3  -5   5  114.92    4.17 
   3  -5  -4   93.86    3.42 
  -3  -5   4   85.48    3.46 
  -3  -5   3  135.75    4.15 
   3  -5  -3  127.03    4.16 
  -3  -5   2   74.67    2.92 
   3  -5  -2   78.46    3.07 
   3  -5  -1   14.09    1.32 
  -3  -5   1   13.16    1.16 
  -3  -5   0    7.49    0.88 
   3  -5   0   13.32    1.25 
   3  -5   1   17.75    1.53 
  -3  -5  -1   18.14    1.15 
   3  -5   2   54.79    2.76 
   3  -5   2   51.04    2.28 
  -3  -5  -2   42.58    1.65 
  -3  -5  -3   71.71    1.96 
   3  -5   3   72.56    2.85 
   3  -5   3   78.47    3.42 
  -3  -5  -4  271.15    3.36 
   3  -5   4  289.39    6.78 
   3  -5   4  296.31    5.86 
   3  -5   5  129.76    4.68 
   3  -5   5  134.57    4.16 
   3  -5   6   66.02    3.44 
   3  -5   6   65.09    3.09 
   3  -5   7   15.83    1.80 
   3  -5   7   15.60    1.59 
   3  -5   8   21.49    2.13 
   3  -5   8   23.20    2.04 
   3  -5   9    2.53    0.85 
   3  -5   9    2.87    0.83 
   3  -5  10    3.65    1.06 
   3  -5  11    3.26    0.96 
   3  -5  12    7.71    1.43 
   3  -5  13   10.17    1.74 
   3  -5  14    3.03    1.01 
   3  -5  15   -0.29    0.58 
  -3  -5 -16    0.09    0.53 
   3  -5  16    0.93    0.70 
   3  -5  17    0.35    0.78 
  -3  -5 -17    0.72    0.89 
   3  -5  18    1.42    0.94 
  -3  -5 -18    1.55    1.05 
  -3  -5 -19   -0.42    0.81 
  -3  -5 -20    0.06    0.92 
  -3  -5 -21   -0.47    0.79 
   3  -3 -22   -0.80    0.85 
  -3  -3  21    1.95    0.85 
   3  -3 -21    0.93    0.85 
  -3  -3  20    0.53    0.61 
   3  -3 -20   -0.23    0.60 
   3  -3 -19    1.01    0.70 
  -3  -3  19    2.93    1.06 
  -3  -3  18    5.77    1.45 
  -3  -3  17   14.12    2.06 
  -3  -3  16    0.13    0.48 
  -3  -3  15    9.11    1.60 
  -3  -3  14    5.35    1.20 
  -3  -3  13    3.56    0.99 
  -3  -3  12   10.12    1.44 
  -3  -3  11    9.25    1.40 
  -3  -3  10   39.88    2.76 
  -3  -3   9  130.69    4.73 
  -3  -3   8  222.03    5.89 
  -3  -3   7    7.70    1.08 
  -3  -3   6   19.09    1.54 
  -3  -3   6   18.21    0.77 
  -3  -3   5   38.20    0.94 
  -3  -3   5   44.00    2.20 
  -3  -3   4  720.76    8.62 
   3  -3  -3  154.98    3.74 
  -3  -3   3  146.74    3.59 
   3  -3  -2   24.44    1.55 
  -3  -3   2   28.44    1.51 
  -3  -3   1    3.13    0.65 
   3  -3  -1    1.40    0.61 
   3  -3   0  353.90    5.50 
  -3  -3   0  330.38    4.15 
   3  -3   1  265.79    4.93 
  -3  -3  -1  241.48    3.05 
   3  -3   1  254.21    4.30 
   3  -3   2   79.56    2.55 
   3  -3   2   86.24    2.89 
   3  -3   3  112.59    3.21 
   3  -3   3  114.26    3.56 
   3  -3   4   20.37    1.55 
   3  -3   4   21.42    1.54 
   3  -3   5   35.56    2.12 
   3  -3   5   36.27    2.16 
   3  -3   6   54.32    2.74 
   3  -3   6   56.50    2.76 
   3  -3   7   21.58    1.77 
   3  -3   7   19.07    1.71 
   3  -3   8  109.75    4.24 
   3  -3   9    0.49    0.44 
   3  -3  10    7.75    1.28 
   3  -3  11   32.29    2.65 
   3  -3  12    3.06    0.86 
   3  -3  13    2.06    0.77 
  -3  -3 -13    0.82    0.67 
  -3  -3 -14    7.38    1.57 
   3  -3  14    6.97    1.29 
  -3  -3 -15    8.08    1.67 
   3  -3  15    9.95    1.72 
   3  -3  16    0.23    0.72 
  -3  -3 -16   -0.17    0.68 
   3  -3  17    0.25    0.57 
  -3  -3 -17    0.25    0.56 
  -3  -3 -18    0.12    0.67 
  -3  -3 -19   -0.07    0.91 
  -3  -3 -20   -0.16    0.78 
  -3  -3 -21   -0.80    0.83 
   3  -1 -21    3.58    1.17 
   3  -1 -20    1.67    0.94 
  -3  -1  20    1.80    0.86 
   3  -1 -19    3.65    1.02 
  -3  -1  19    3.33    0.96 
   3  -1 -18    1.48    0.74 
  -3  -1  18    1.45    0.70 
  -3  -1  17    1.63    0.65 
   3  -1 -17    1.39    0.61 
   3  -1 -16    4.19    1.03 
  -3  -1  16    3.63    1.03 
  -3  -1  15    8.44    1.37 
  -3  -1  14    1.91    0.68 
  -3  -1  13   47.69    3.00 
  -3  -1  12    4.36    0.93 
  -3  -1  11   74.78    3.45 
  -3  -1  10   53.59    2.84 
  -3  -1   9   18.39    1.62 
  -3  -1   8   17.88    1.53 
  -3  -1   7   33.66    1.95 
  -3  -1   6   15.05    1.20 
  -3  -1   5   36.87    1.78 
  -3  -1   4  284.58    4.68 
   3  -1   1  119.11    2.63 
   3  -1   1  118.13    2.70 
   3  -1   2  164.95    3.13 
   3  -1   2  162.96    3.48 
   3  -1   3   35.36    1.76 
   3  -1   3   32.63    1.48 
   3  -1   4    8.20    0.79 
  -3  -1  -4    6.81    0.49 
  -3  -1  -5   37.65    1.28 
   3  -1   5   34.17    1.71 
  -3  -1  -6   43.90    1.55 
   3  -1   6   40.16    1.98 
  -3  -1  -7   26.79    1.30 
   3  -1   7   29.79    1.81 
   3  -1   8    5.80    0.85 
  -3  -1  -8    5.21    0.63 
  -3  -1  -8    5.20    0.92 
  -3  -1  -9   17.77    1.28 
  -3  -1  -9   19.87    1.99 
   3  -1   9   21.24    1.69 
  -3  -1 -10    6.30    1.25 
  -3  -1 -10    5.48    0.74 
   3  -1  10    5.57    0.93 
   3  -1  11   34.04    2.29 
  -3  -1 -11   34.65    2.92 
   3  -1  12    0.96    0.45 
  -3  -1 -12    1.48    0.65 
  -3  -1 -13   11.48    1.83 
   3  -1  13   12.27    1.50 
   3  -1  14    1.08    0.63 
  -3  -1 -14    2.30    0.93 
  -3  -1 -15    5.78    1.33 
   3  -1  15    3.98    0.89 
  -3  -1 -16    1.22    0.67 
   3  -1  16    1.47    0.65 
  -3  -1 -17    0.13    0.66 
  -3  -1 -18   -0.45    0.65 
  -3  -1 -19    1.66    0.92 
  -3  -1 -20    0.42    0.77 
   3   1 -20   -0.11    0.74 
  -3   1  20    0.62    0.50 
  -3   1  19    3.15    0.99 
   3   1 -19    4.15    1.04 
  -3   1  18    1.92    0.56 
   3   1 -18    1.22    0.61 
   3   1 -17    1.18    0.65 
  -3   1  17    0.58    0.38 
   3   1 -16    4.33    0.92 
  -3   1  16    4.17    0.89 
  -3   1  15    8.35    1.29 
   3   1 -15    5.83    1.03 
   3   1 -14    2.10    0.64 
  -3   1  14    1.10    0.44 
   3   1 -13   45.66    2.54 
   3   1 -13   50.65    3.18 
  -3   1  13   44.81    2.73 
   3   1 -12    2.84    0.88 
  -3   1  12    3.77    0.74 
   3   1 -12    3.44    0.68 
  -3   1  11   75.18    3.21 
   3   1 -11   74.64    3.68 
   3   1 -11   70.09    2.76 
  -3   1  10   51.67    2.56 
   3   1 -10   59.16    3.04 
   3   1 -10   56.03    2.31 
  -3   1   9   18.98    1.49 
   3   1  -9   18.83    1.66 
   3   1  -8   16.08    1.41 
  -3   1   8   17.08    1.32 
   3   1  -7   31.59    1.89 
  -3   1   7   37.47    1.86 
   3   1  -6   16.36    1.31 
  -3   1   6   12.04    1.05 
  -3   1  -2  159.04    3.13 
  -3   1  -3   31.31    1.48 
  -3   1  -4    7.55    0.81 
   3   1   4    7.38    0.52 
  -3   1  -4    7.93    0.95 
  -3   1  -5   34.74    2.00 
  -3   1  -5   38.01    1.81 
   3   1   5   33.39    1.18 
  -3   1  -6   42.66    2.40 
  -3   1  -6   45.20    2.15 
   3   1   6   37.96    1.41 
   3   1   7   29.91    1.40 
  -3   1  -7   25.47    1.96 
  -3   1  -7   25.87    1.69 
  -3   1  -8    5.66    0.98 
  -3   1  -8    6.27    0.91 
   3   1   8    4.82    0.64 
  -3   1  -9   18.51    1.85 
  -3   1  -9   19.03    1.62 
   3   1   9   23.29    1.43 
  -3   1 -10    6.51    1.03 
   3   1  10    6.10    0.76 
  -3   1 -10    6.14    1.08 
  -3   1 -11   33.74    2.70 
  -3   1 -11   33.50    2.39 
   3   1  11   35.24    1.94 
  -3   1 -12    2.16    0.74 
   3   1  12    1.80    0.54 
  -3   1 -12    2.06    0.61 
   3   1  13   12.20    1.27 
  -3   1 -13   13.14    1.79 
  -3   1 -13    9.99    1.34 
  -3   1 -14    2.27    0.89 
   3   1  14    1.29    0.46 
  -3   1 -14    2.12    0.74 
  -3   1 -15    2.82    0.99 
   3   1  15    4.26    0.79 
  -3   1 -16    1.31    0.82 
   3   1  16    1.39    0.45 
  -3   1 -17   -0.42    0.66 
  -3   1 -18    0.80    0.74 
  -3   1 -19   -0.37    0.64 
  -3   1 -20   -0.91    0.79 
   3   3 -19    2.37    0.78 
  -3   3  19    3.65    0.96 
   3   3 -18    7.21    1.18 
  -3   3  18    5.56    1.05 
  -3   3  17   14.88    1.67 
   3   3 -17   12.94    1.62 
  -3   3  16    0.00    0.31 
   3   3 -16   -0.29    0.87 
   3   3 -16    1.17    0.55 
   3   3 -15   14.52    2.07 
   3   3 -15   11.64    1.40 
  -3   3  15    9.30    1.24 
  -3   3  14    6.46    1.00 
   3   3 -14    6.96    1.46 
   3   3 -14    5.95    0.94 
   3   3 -13    2.83    0.83 
  -3   3  13    3.71    0.81 
   3   3 -13    3.89    0.74 
  -3   3  12    9.80    1.19 
   3   3 -12    8.79    0.97 
   3   3 -12    9.87    1.59 
   3   3 -11    8.56    1.32 
  -3   3  11    7.48    0.95 
   3   3 -11    9.36    0.95 
  -3   3  10   38.04    2.09 
   3   3 -10   36.83    1.73 
   3   3 -10   30.85    2.59 
   3   3  -9  135.30    4.88 
   3   3  -9  126.88    2.87 
  -3   3   9  132.60    3.81 
   3   3  -8  245.96    6.24 
   3   3  -8  225.41    3.44 
   3   3  -7    3.72    0.82 
   3   3  -7    3.85    0.39 
   3   3   1  262.20    3.16 
  -3   3  -3  122.87    3.38 
  -3   3  -3  114.27    3.57 
  -3   3  -4   28.31    1.71 
  -3   3  -4   25.53    1.77 
  -3   3  -5   29.17    2.00 
  -3   3  -5   30.07    1.89 
  -3   3  -6   46.31    2.61 
  -3   3  -6   48.37    2.55 
  -3   3  -7   21.85    1.76 
  -3   3  -7   21.35    1.87 
  -3   3  -8  114.38    4.23 
  -3   3  -8  120.97    4.50 
  -3   3  -9    0.43    0.41 
  -3   3  -9    1.18    0.44 
  -3   3 -10    8.04    1.35 
  -3   3 -10    7.88    1.27 
  -3   3 -11   32.98    2.71 
  -3   3 -11   31.85    2.59 
  -3   3 -12    1.87    0.77 
  -3   3 -12    1.13    0.73 
  -3   3 -13    0.41    0.51 
  -3   3 -13    1.75    0.73 
  -3   3 -14    8.41    1.55 
  -3   3 -14    7.16    1.37 
  -3   3 -15    9.33    1.61 
  -3   3 -16    0.03    0.69 
  -3   3 -17   -0.66    0.62 
  -3   3 -18    0.89    0.54 
  -3   3 -19   -0.15    0.56 
   3   5 -19    0.71    0.47 
   3   5 -18    7.52    1.15 
  -3   5  18   13.57    1.45 
  -3   5  17   11.32    1.31 
   3   5 -17    9.12    1.20 
  -3   5  16    4.48    0.84 
   3   5 -16    4.13    0.90 
  -3   5  15    3.77    0.74 
   3   5 -15    3.30    0.73 
   3   5 -14    6.39    0.91 
   3   5 -14    6.38    1.35 
  -3   5  14    4.02    0.78 
  -3   5  13   12.47    1.27 
   3   5 -13   15.56    1.32 
   3   5 -13   14.75    2.03 
   3   5 -12   27.80    2.68 
   3   5 -12   22.48    1.50 
  -3   5  12   19.51    1.58 
  -3   5  11    5.32    0.87 
   3   5 -11    8.46    1.50 
   3   5 -10    0.78    0.54 
  -3   5  10    0.76    0.38 
  -3   5   9   20.85    1.68 
   3   5  -9   24.04    2.20 
  -3   5   8  130.61    4.13 
   3   5  -8  158.97    5.49 
  -3   5   7   87.21    3.29 
  -3   5   6  305.15    6.09 
  -3   5   5  108.37    3.59 
   3   5   0   12.73    1.08 
   3   5   1   17.68    1.20 
   3   5   2   53.15    1.85 
   3   5   3   68.24    1.87 
   3   5   4  280.98    3.20 
  -3   5  -4  291.85    6.92 
  -3   5  -5  130.48    3.95 
  -3   5  -5  130.63    4.76 
  -3   5  -6   77.29    3.89 
  -3   5  -6   73.63    3.12 
  -3   5  -7   16.75    1.61 
  -3   5  -7   16.12    1.86 
  -3   5  -8   23.56    2.06 
  -3   5  -8   24.01    2.31 
  -3   5  -9    3.35    0.97 
  -3   5  -9    2.22    0.66 
  -3   5 -10    2.26    0.75 
  -3   5 -10    2.37    0.82 
  -3   5 -11    1.81    0.66 
  -3   5 -11    3.48    1.06 
  -3   5 -12    6.19    1.24 
  -3   5 -12    7.20    1.45 
  -3   5 -13    8.64    1.49 
  -3   5 -13    9.21    1.65 
  -3   5 -14    2.64    0.78 
  -3   5 -15    0.47    0.53 
  -3   5 -16    0.36    0.56 
  -3   5 -17    0.19    0.59 
  -3   5 -18    0.08    0.93 
  -3   7  17    2.71    0.61 
  -3   7  16   18.13    1.57 
  -3   7  16   21.62    1.82 
  -3   7  15    1.89    0.59 
  -3   7  15    2.27    0.60 
  -3   7  14   16.66    1.61 
  -3   7  14   17.34    1.58 
  -3   7  13    2.28    0.58 
  -3   7  13    2.20    0.56 
  -3   7  12    8.57    1.20 
  -3   7  11    2.10    0.63 
   3   7 -11    2.43    1.03 
  -3   7  10   15.20    1.52 
   3   7 -10   17.79    2.17 
   3   7  -9   81.26    4.48 
  -3   7   9   73.34    3.28 
  -3   7   8    7.50    1.11 
  -3   7   7   14.43    1.52 
  -3   7   6  116.32    4.16 
  -3   7   5    8.18    1.11 
  -3   7   4   73.28    3.27 
   3   7  -1   19.81    1.65 
   3   7   0  159.59    4.54 
   3   7   1   52.05    2.45 
   3   7   2    0.92    0.40 
   3   7   3   73.24    2.67 
   3   7   4  120.72    3.16 
   3   7   5   22.16    1.24 
  -3   7  -5   18.25    1.97 
  -3   7  -6   12.70    1.76 
   3   7   6    7.47    0.64 
  -3   7  -7   18.08    2.11 
  -3   7  -8    2.87    0.85 
  -3   7  -9    2.47    0.91 
  -3   7 -10   41.31    3.60 
  -3   9  16    7.82    1.03 
  -3   9  15    4.38    0.90 
  -3   9  15    3.97    0.80 
  -3   9  14   14.65    1.56 
  -3   9  14   11.65    1.38 
  -3   9  13   14.79    1.60 
  -3   9  12   11.44    1.44 
  -3   9  11    6.27    1.06 
  -3   9  10   13.69    1.55 
  -3   9   9   23.14    2.00 
  -3   9   8   18.21    1.87 
   3   9  -8   18.84    2.37 
  -3   9   7   42.24    2.78 
  -3   9   6    7.46    1.18 
  -3   9   5    3.91    0.94 
  -3   9   4   31.98    2.50 
  -3   9   3   76.83    3.93 
   3   9  -2   94.15    4.26 
  -3   9   2   92.33    4.39 
   3   9  -1  103.73    4.37 
   3   9   0   63.91    3.36 
   3   9   1  161.19    5.13 
   3   9   2   19.13    1.70 
   3   9   3   24.20    1.84 
   3   9   4   15.73    1.40 
   3   9   5    6.30    0.86 
  -3   9  -5    6.09    1.28 
   3   9   6   22.64    1.54 
  -3   9  -6   28.21    2.77 
   3   9   7    5.76    0.72 
   3   9   8   11.59    0.82 
  -3  11  14    5.87    1.13 
  -3  11  13    8.54    1.33 
  -3  11  12   15.95    1.83 
  -3  11  11   67.63    3.74 
  -3  11  10   11.41    1.55 
  -3  11   9    8.29    1.35 
  -3  11   8   33.20    2.71 
  -3  11   7    4.22    1.03 
  -3  11   6    2.14    0.79 
   3  11  -5  116.39    5.75 
  -3  11   5  116.09    5.15 
   3  11  -4    6.98    1.35 
  -3  11   4    6.60    1.19 
   3  11  -3   18.55    2.20 
  -3  11   3   21.04    2.22 
   3  11  -2    9.86    1.53 
  -3  11   2    9.30    1.51 
   3  11  -1  143.38    5.77 
  -3  11   1  155.87    6.25 
  -3  11   0   25.83    2.59 
   3  11   0   23.87    2.28 
   3  11   1   16.30    1.92 
   3  11   2   15.71    1.79 
   3  11   3   34.86    2.61 
   3  11   4    2.81    0.76 
   3  11   5   21.47    1.90 
   3  11   6    1.70    0.52 
   3  11   7    1.06    0.58 
   3  11   8    5.42    0.76 
   3  11   9    2.24    0.45 
  -3  13  12    6.35    1.28 
  -3  13  11   13.47    1.82 
  -3  13  10    9.74    1.58 
  -3  13   9   61.20    3.89 
  -3  13   8   10.59    1.73 
  -3  13   7   15.99    2.06 
  -3  13   6   10.18    1.72 
  -3  13   5   59.05    4.09 
  -3  13   4    5.11    1.17 
   3  13  -1   27.38    2.84 
   3  13   0    7.29    1.44 
   3  13   1   35.46    3.06 
   3  13   2    5.60    1.23 
   3  13   3   41.89    3.18 
   3  13   4    0.22    0.47 
   3  13   5    4.63    1.07 
   3  13   6    1.58    0.54 
   3  13   7    8.34    1.33 
   3  13   8   11.03    1.36 
   3  13   9    9.60    1.16 
   3  15   4    4.05    1.00 
   3  15   5    0.19    0.52 
   3  15   6   20.07    2.24 
   3  15   7    9.98    1.61 
  -4 -24   1    0.15    0.98 
   4 -22  -8   -0.67    1.05 
   4 -22  -7   -0.45    0.98 
  -4 -22   6    1.11    1.35 
   4 -22  -6   -0.85    1.10 
   4 -22  -5   -2.08    1.39 
  -4 -22   5   -0.37    1.37 
  -4 -22   4    0.34    0.88 
   4 -22  -4   -0.91    0.88 
   4 -22  -3   -1.32    1.21 
  -4 -22   3   -2.38    1.40 
   4 -22  -2    1.24    1.18 
  -4 -22   2    2.60    1.70 
  -4 -22   1    0.32    0.81 
   4 -22  -1    2.69    1.79 
   4 -22   0   -0.79    0.98 
  -4 -22   0    1.15    1.28 
   4 -22   1    0.07    0.84 
  -4 -22  -1   -0.54    0.91 
  -4 -22  -2    1.98    1.55 
   4 -22   2   -5.11    2.04 
  -4 -20  11    0.07    0.94 
  -4 -20  10   -1.03    1.16 
  -4 -20   9   -0.98    1.43 
   4 -20  -8    0.35    0.80 
  -4 -20   8   -0.29    0.77 
   4 -20  -7    0.92    1.05 
  -4 -20   7    1.15    1.22 
  -4 -20   6    0.30    0.95 
   4 -20  -6    0.68    0.86 
   4 -20  -5    0.83    1.02 
  -4 -20   5    1.27    1.47 
  -4 -20   4   -0.04    0.70 
   4 -20  -4    1.92    1.47 
   4 -20  -3    1.89    1.32 
  -4 -20   3    0.90    0.81 
  -4 -20   2    2.01    1.16 
   4 -20  -2    1.40    1.13 
   4 -20  -1   -1.02    0.90 
  -4 -20   1    1.06    1.09 
   4 -20   0    6.55    2.21 
  -4 -20   0    3.28    1.35 
   4 -20   1    4.19    1.79 
  -4 -20  -1    5.30    1.72 
  -4 -20  -2    0.83    0.90 
   4 -20   2    0.02    0.77 
  -4 -20  -3    1.55    1.01 
   4 -20   3    1.05    1.02 
  -4 -20  -4    0.24    0.71 
   4 -20   4   -4.13    1.73 
   4 -20   5   -2.77    1.50 
   4 -20   6   -4.04    1.72 
   4 -20   7    1.53    1.76 
  -4 -18  14   -1.13    1.17 
  -4 -18  13    0.23    1.26 
  -4 -18  12    0.38    0.81 
  -4 -18  11    1.51    1.27 
  -4 -18  10   -0.58    0.92 
  -4 -18   9   -0.47    0.97 
  -4 -18   8    0.00    0.84 
   4 -18  -8    2.56    1.28 
  -4 -18   7   11.99    2.40 
   4 -18  -7   10.84    2.34 
   4 -18  -6    1.36    1.05 
  -4 -18   6   -0.49    0.83 
  -4 -18   5    1.57    1.02 
   4 -18  -5   -0.21    0.83 
  -4 -18   4    6.15    1.65 
   4 -18  -4    9.59    2.23 
   4 -18  -3    5.87    1.76 
  -4 -18   3    6.38    1.71 
   4 -18  -2    4.77    1.64 
  -4 -18   2    4.16    1.53 
  -4 -18   1    4.18    1.26 
   4 -18  -1    2.33    1.39 
  -4 -18   0    0.04    0.80 
   4 -18   0    2.55    1.42 
   4 -18   1    0.68    1.00 
  -4 -18  -1    1.22    1.04 
  -4 -18  -2   -0.07    0.60 
   4 -18   2    0.85    1.12 
   4 -18   3    7.22    2.09 
  -4 -18  -3    9.42    2.04 
   4 -18   4    0.82    0.93 
  -4 -18  -4   -0.63    0.81 
  -4 -18  -5    1.55    0.81 
   4 -18   5    4.32    1.74 
  -4 -18  -6    0.16    0.78 
   4 -18   6   -0.30    0.87 
   4 -18   7    0.80    1.09 
   4 -18   8    2.82    1.68 
   4 -18   9   -0.07    0.87 
   4 -18  10   -1.13    1.11 
   4 -18  11   -4.70    1.86 
  -4 -16  17   -1.62    1.26 
  -4 -16  16   -0.01    0.74 
  -4 -16  15    0.41    0.80 
  -4 -16  14    0.62    0.82 
  -4 -16  13    0.80    0.98 
  -4 -16  12    0.21    0.74 
  -4 -16  11   -0.76    0.89 
  -4 -16  10   -1.00    1.07 
  -4 -16   9   10.74    2.32 
   4 -16  -8    0.71    0.88 
  -4 -16   8   -1.67    1.05 
  -4 -16   7    4.50    1.62 
   4 -16  -7    2.84    1.15 
  -4 -16   6   16.13    2.70 
   4 -16  -6   17.33    2.74 
  -4 -16   5    4.52    1.52 
   4 -16  -5    3.36    1.35 
   4 -16  -4    3.07    1.40 
  -4 -16   4    3.27    1.29 
  -4 -16   3   10.84    1.96 
   4 -16  -3    9.98    2.22 
   4 -16  -2    3.01    1.19 
  -4 -16   2    5.16    1.57 
  -4 -16   1    1.97    1.01 
   4 -16  -1   -1.66    1.19 
  -4 -16   0    5.70    1.56 
   4 -16   0    3.38    1.30 
   4 -16   1    2.37    0.98 
  -4 -16  -1    0.98    0.95 
  -4 -16  -2    1.10    0.69 
   4 -16   2    1.10    1.04 
  -4 -16  -3    0.76    0.82 
   4 -16   3    1.89    0.78 
   4 -16   4    2.20    1.21 
  -4 -16  -4    1.73    0.98 
  -4 -16  -5    6.08    1.41 
   4 -16   5    6.23    1.82 
  -4 -16  -6    1.42    0.77 
   4 -16   6    3.27    1.45 
  -4 -16  -7    5.19    1.30 
   4 -16   7    6.28    1.88 
   4 -16   8    1.09    1.17 
   4 -16   9    0.75    1.05 
   4 -16  10   -1.19    1.06 
   4 -16  11    1.23    1.14 
   4 -16  12    0.41    0.79 
   4 -16  13    0.44    0.95 
   4 -16  14   -3.54    1.67 
  -4 -14  19   -1.21    1.10 
  -4 -14  18   -0.20    0.75 
  -4 -14  17   -0.04    0.65 
  -4 -14  16   -0.25    1.01 
  -4 -14  15    1.98    1.14 
  -4 -14  14    0.37    0.78 
  -4 -14  13   -0.22    0.95 
  -4 -14  12    2.42    1.28 
  -4 -14  11    1.27    0.58 
  -4 -14  11    1.34    1.02 
  -4 -14  10    1.23    0.75 
  -4 -14  10    0.97    0.37 
  -4 -14   9    4.71    1.56 
  -4 -14   8    6.51    1.80 
   4 -14  -8   10.40    1.96 
  -4 -14   7    6.20    1.45 
   4 -14  -7    4.28    1.32 
  -4 -14   6   24.49    3.09 
   4 -14  -6   25.04    3.00 
  -4 -14   5    3.45    1.21 
   4 -14  -5    2.54    1.11 
   4 -14  -4    9.35    1.84 
  -4 -14   4   13.71    2.25 
  -4 -14   3    2.12    0.84 
   4 -14  -3    1.05    0.61 
   4 -14  -2   28.81    3.18 
  -4 -14   2   31.16    3.12 
   4 -14  -1    2.55    0.99 
  -4 -14   1    3.18    0.97 
  -4 -14   0    9.32    1.80 
   4 -14   0   10.29    1.92 
  -4 -14  -1    1.23    0.78 
   4 -14   1   -0.44    0.77 
  -4 -14  -2    6.67    1.48 
   4 -14   2    6.27    1.66 
  -4 -14  -3    4.94    1.18 
   4 -14   3    3.79    1.29 
  -4 -14  -4   10.02    1.63 
   4 -14   4    8.04    2.02 
  -4 -14  -5    2.56    0.89 
   4 -14   5    1.93    0.95 
   4 -14   6    1.45    0.88 
  -4 -14  -6    0.44    0.49 
   4 -14   7    1.00    1.07 
  -4 -14  -7    1.26    0.61 
   4 -14   8    4.57    1.52 
   4 -14   9    0.68    0.88 
   4 -14  10    2.62    1.46 
   4 -14  11    1.16    0.90 
   4 -14  12    1.09    0.96 
   4 -14  13    0.22    1.28 
   4 -14  14    0.00    0.69 
   4 -14  15    0.53    1.15 
   4 -14  16   -2.84    1.51 
  -4 -12  21   -1.96    1.25 
  -4 -12  20   -0.75    0.94 
  -4 -12  19    1.81    1.19 
  -4 -12  18   -0.84    1.06 
  -4 -12  17    1.00    0.97 
  -4 -12  16   -1.38    1.06 
  -4 -12  15    0.01    0.76 
  -4 -12  14    6.61    1.62 
  -4 -12  13    4.68    1.53 
  -4 -12  13    3.53    0.72 
  -4 -12  12    3.43    1.41 
  -4 -12  12    1.70    0.58 
  -4 -12  11    3.37    0.81 
  -4 -12  11    4.73    1.36 
  -4 -12  10   25.28    2.02 
  -4 -12  10   29.48    3.37 
  -4 -12   9   10.35    1.28 
  -4 -12   9   12.37    2.08 
   4 -12  -8    0.89    0.61 
  -4 -12   8    0.63    0.62 
  -4 -12   7    4.90    1.25 
   4 -12  -7    9.44    1.76 
  -4 -12   6    4.39    1.14 
   4 -12  -6    3.19    1.13 
  -4 -12   5    3.25    1.08 
   4 -12  -5    2.96    0.90 
   4 -12  -4   83.89    4.93 
  -4 -12   4   80.46    4.71 
  -4 -12   3   27.50    2.77 
   4 -12  -3   26.92    2.82 
   4 -12  -2    5.43    1.33 
  -4 -12   2    2.28    0.89 
   4 -12  -1   -0.23    0.68 
  -4 -12   1    0.29    0.52 
   4 -12   0   41.94    3.68 
  -4 -12   0   43.75    3.27 
   4 -12   1    3.80    1.28 
  -4 -12  -1    4.41    1.09 
  -4 -12  -2   74.06    4.12 
   4 -12   2   72.31    4.83 
  -4 -12  -3    4.91    1.08 
   4 -12   3    4.53    1.25 
   4 -12   4    4.80    1.48 
  -4 -12  -4    2.13    0.70 
   4 -12   5    1.44    0.88 
  -4 -12  -5    2.08    0.65 
   4 -12   6    6.43    1.55 
  -4 -12  -6    7.79    1.26 
  -4 -12  -7    0.48    0.39 
   4 -12   7   -0.28    0.78 
   4 -12   8    4.78    1.54 
   4 -12   9    1.38    0.85 
   4 -12  10   -0.16    1.02 
   4 -12  11    0.70    0.91 
   4 -12  12    5.85    1.67 
   4 -12  13    0.85    0.84 
   4 -12  14    0.24    0.79 
   4 -12  15    0.95    0.85 
   4 -12  16   -0.25    1.03 
   4 -12  17   -0.63    0.93 
   4 -12  18   -2.47    1.38 
  -4 -10  23   -0.39    0.85 
  -4 -10  22   -3.71    1.55 
  -4 -10  21   -2.91    1.35 
  -4 -10  20   -0.44    0.67 
  -4 -10  19    0.21    0.60 
  -4 -10  18    1.90    1.33 
  -4 -10  17    3.24    1.41 
  -4 -10  16    2.47    1.35 
  -4 -10  15   -0.37    0.83 
  -4 -10  14    0.34    0.58 
  -4 -10  13    6.30    1.70 
  -4 -10  13    4.69    0.85 
  -4 -10  12   22.90    2.89 
  -4 -10  12   19.81    1.62 
  -4 -10  11   15.13    1.45 
  -4 -10  11   16.51    2.42 
  -4 -10  10    4.48    1.39 
  -4 -10  10    3.55    0.66 
  -4 -10   9   10.16    1.89 
  -4 -10   9    9.30    1.12 
  -4 -10   8    2.26    0.97 
   4 -10  -7   52.90    3.55 
  -4 -10   7   47.29    3.68 
   4 -10  -6   25.83    2.49 
  -4 -10   6   28.42    2.79 
  -4 -10   5   22.01    2.35 
   4 -10  -5   19.54    2.21 
  -4 -10   4    4.25    1.08 
   4 -10  -4    1.94    0.78 
  -4 -10   3   33.36    2.86 
   4 -10  -3   37.19    3.01 
   4 -10  -2  197.47    6.79 
  -4 -10   2  195.15    6.48 
  -4 -10   1   10.47    1.46 
   4 -10  -1   14.30    1.89 
   4 -10   0   76.67    4.29 
  -4 -10   0   76.25    3.83 
  -4 -10  -1    7.07    1.16 
   4 -10   1    6.84    1.45 
  -4 -10  -2   15.51    1.68 
   4 -10   2   10.92    1.78 
   4 -10   3   16.41    1.68 
  -4 -10  -3   13.80    1.56 
   4 -10   3   16.67    2.15 
  -4 -10  -4   26.39    2.01 
   4 -10   4   29.56    2.36 
   4 -10   4   32.13    2.97 
  -4 -10  -5    4.35    0.80 
   4 -10   5    3.54    1.07 
   4 -10   5    4.46    1.03 
  -4 -10  -6    7.18    0.99 
   4 -10   6   10.60    1.47 
   4 -10   6    7.97    1.63 
   4 -10   7    3.55    1.08 
   4 -10   7    3.49    1.02 
   4 -10   8    7.56    1.47 
   4 -10   8    9.39    1.92 
   4 -10   9    6.60    1.59 
   4 -10  10    2.44    0.97 
   4 -10  11    1.08    0.86 
   4 -10  12    3.64    1.30 
   4 -10  13    3.23    1.06 
   4 -10  14    1.13    1.03 
   4 -10  15    0.44    0.76 
   4 -10  16    0.19    0.69 
   4 -10  17    0.69    1.15 
   4 -10  18    0.00    1.09 
  -4  -8  23   -1.36    1.01 
  -4  -8  22    0.48    0.83 
  -4  -8  21    0.10    0.63 
  -4  -8  20    0.84    0.65 
  -4  -8  19    2.36    1.07 
  -4  -8  18    3.00    1.25 
  -4  -8  17    0.76    0.64 
  -4  -8  16    2.85    1.20 
  -4  -8  15   25.29    2.99 
  -4  -8  14    4.70    1.54 
  -4  -8  13   12.34    2.21 
  -4  -8  12   12.38    1.20 
  -4  -8  12   14.98    2.11 
  -4  -8  11    0.07    0.22 
  -4  -8  11   -0.03    0.53 
  -4  -8  10   -0.18    0.58 
  -4  -8  10    1.33    0.37 
  -4  -8   9   53.91    3.82 
  -4  -8   9   52.68    2.23 
  -4  -8   8   17.91    1.26 
  -4  -8   8   19.88    2.29 
  -4  -8   7    2.98    0.92 
  -4  -8   6   12.09    1.71 
   4  -8  -6   10.01    1.51 
   4  -8  -5   94.59    4.36 
  -4  -8   5   92.56    4.44 
  -4  -8   4    4.69    1.05 
   4  -8  -4    7.09    1.21 
  -4  -8   3   74.56    3.67 
   4  -8  -3   70.08    3.63 
  -4  -8   2  124.29    4.57 
   4  -8  -2  120.90    4.85 
  -4  -8   1    7.70    1.17 
   4  -8  -1    4.55    1.02 
   4  -8   0   32.40    2.58 
  -4  -8   0   33.41    2.19 
  -4  -8  -1   71.72    3.07 
   4  -8   1   79.97    4.04 
  -4  -8  -2  171.07    4.64 
   4  -8   2  188.59    6.37 
   4  -8   3    5.03    1.12 
  -4  -8  -3    6.23    0.90 
   4  -8   3    4.36    0.87 
  -4  -8  -4   26.07    1.67 
   4  -8   4   25.36    2.52 
   4  -8   4   27.54    2.15 
   4  -8   5   26.24    2.53 
  -4  -8  -5   20.49    1.36 
   4  -8   5   22.90    1.99 
   4  -8   6    1.67    0.74 
   4  -8   6    1.42    0.70 
   4  -8   7   19.08    2.28 
   4  -8   7   18.41    1.92 
   4  -8   8   15.98    1.83 
   4  -8   8   16.83    2.25 
   4  -8   9    5.73    1.23 
   4  -8   9    6.04    1.41 
   4  -8  10    5.13    1.20 
   4  -8  10    5.24    1.36 
   4  -8  11    9.20    1.75 
   4  -8  12    0.03    0.56 
   4  -8  13    1.43    0.92 
   4  -8  14    3.93    1.35 
   4  -8  15    0.25    0.61 
   4  -8  16   -0.58    0.71 
   4  -8  17    0.72    0.89 
  -4  -8 -18   -0.05    0.82 
   4  -8  18    0.64    0.78 
  -4  -8 -19    0.12    0.78 
   4  -6 -23   -2.17    1.05 
  -4  -6  22   -0.14    0.88 
  -4  -6  21    4.00    1.33 
  -4  -6  20    0.06    0.62 
  -4  -6  19    0.58    0.84 
  -4  -6  18    5.20    1.38 
  -4  -6  17   12.93    2.24 
  -4  -6  16    2.75    1.21 
  -4  -6  15   12.35    2.03 
  -4  -6  14   -0.54    0.65 
  -4  -6  13    0.71    0.48 
  -4  -6  12    1.60    0.65 
  -4  -6  11   14.81    2.02 
  -4  -6  10   -0.07    0.21 
  -4  -6  10    0.38    0.57 
  -4  -6   9    2.19    0.43 
  -4  -6   9    1.99    0.84 
  -4  -6   8   13.64    1.77 
  -4  -6   8   12.64    0.89 
  -4  -6   7   21.59    1.13 
  -4  -6   7   22.55    2.14 
  -4  -6   6   44.81    2.94 
   4  -6  -5  250.10    6.22 
  -4  -6   5  251.53    6.51 
  -4  -6   4   16.51    1.66 
   4  -6  -4   16.89    1.62 
   4  -6  -3   35.23    2.43 
  -4  -6   3   37.72    2.36 
   4  -6  -2   36.92    2.37 
  -4  -6   2   37.94    2.21 
  -4  -6   1   58.44    2.67 
   4  -6  -1   65.82    3.22 
   4  -6   0   48.35    2.81 
  -4  -6   0   49.01    2.32 
   4  -6   1  190.77    5.55 
  -4  -6  -1  181.00    4.09 
  -4  -6  -2   34.62    1.66 
   4  -6   2   33.78    2.49 
   4  -6   2   34.91    2.09 
   4  -6   3   58.79    2.84 
   4  -6   3   55.47    3.22 
  -4  -6  -3   62.60    2.08 
   4  -6   4  114.26    4.62 
  -4  -6  -4  106.11    2.41 
   4  -6   4  119.29    4.09 
   4  -6   5   91.79    3.76 
   4  -6   5   85.15    4.15 
   4  -6   6   14.82    1.58 
   4  -6   6   15.17    1.82 
   4  -6   7   34.36    2.49 
   4  -6   7   36.64    2.87 
   4  -6   8    4.42    1.00 
   4  -6   8    2.81    0.92 
   4  -6   9   18.72    2.18 
   4  -6   9   20.29    2.08 
   4  -6  10    5.59    1.25 
   4  -6  10    6.80    1.43 
   4  -6  11   13.02    1.98 
   4  -6  12    0.88    0.70 
   4  -6  13    4.18    1.16 
   4  -6  14    2.72    0.93 
   4  -6  15    0.95    0.80 
   4  -6  16    0.04    0.58 
  -4  -6 -16    0.33    0.97 
   4  -6  17    2.59    1.16 
  -4  -6 -17    0.80    0.76 
  -4  -6 -18    2.20    1.16 
  -4  -6 -19   -0.42    0.93 
  -4  -6 -20    2.32    1.55 
   4  -4 -22    1.21    0.87 
  -4  -4  22    0.73    0.65 
  -4  -4  21    0.29    0.69 
   4  -4 -21    0.01    0.46 
  -4  -4  20    1.30    0.73 
  -4  -4  19    3.46    1.24 
  -4  -4  18   15.06    2.22 
  -4  -4  17   13.82    2.05 
  -4  -4  16    8.40    1.56 
  -4  -4  15    1.29    0.81 
  -4  -4  14    1.85    0.77 
  -4  -4  13   15.46    1.98 
  -4  -4  12    8.33    1.44 
  -4  -4  11   16.76    1.93 
  -4  -4  10    0.67    0.49 
  -4  -4   9    7.49    1.17 
  -4  -4   8   84.98    3.85 
  -4  -4   7  394.89    3.51 
  -4  -4   7  406.71    8.14 
  -4  -4   6   26.01    1.98 
  -4  -4   6   24.66    0.83 
  -4  -4   5   99.41    3.64 
  -4  -4   4   23.65    1.65 
   4  -4  -3   15.66    1.43 
  -4  -4   3   13.35    1.24 
   4  -4  -2   21.52    1.64 
  -4  -4   2   20.49    1.35 
   4  -4  -1    0.07    0.51 
  -4  -4   1    1.31    0.45 
  -4  -4   0   32.99    1.50 
   4  -4   0   28.56    1.87 
  -4  -4  -1    9.14    0.71 
   4  -4   1    9.34    0.99 
   4  -4   1    9.90    1.08 
   4  -4   2   86.69    3.03 
  -4  -4  -2   88.90    1.93 
   4  -4   2   85.86    3.35 
   4  -4   3   29.25    1.88 
   4  -4   3   30.81    2.10 
   4  -4   4   59.96    2.98 
   4  -4   4   58.42    2.72 
   4  -4   5  228.00    5.67 
   4  -4   5  223.96    5.99 
   4  -4   6    7.83    1.20 
   4  -4   6   11.17    1.34 
   4  -4   7   36.38    2.45 
   4  -4   7   36.38    2.58 
   4  -4   8    1.99    0.67 
   4  -4   8    2.55    0.83 
   4  -4   9   79.70    4.07 
   4  -4  10   14.18    1.76 
   4  -4  11    1.27    0.88 
   4  -4  12    9.07    1.54 
  -4  -4 -13    6.40    1.46 
   4  -4  13    6.94    1.42 
  -4  -4 -14    2.11    0.80 
   4  -4  14   -0.03    0.59 
   4  -4  15    4.68    1.17 
  -4  -4 -15    4.80    1.41 
   4  -4  16    2.68    1.03 
  -4  -4 -16    2.19    0.99 
   4  -4  17    0.13    0.46 
  -4  -4 -17    0.19    0.76 
  -4  -4 -18   -0.89    0.72 
  -4  -4 -19    1.64    0.96 
  -4  -4 -20    0.22    0.65 
   4  -2 -22    0.32    0.84 
  -4  -2  21    0.25    0.68 
   4  -2 -21    0.20    0.54 
   4  -2 -20    1.85    0.90 
  -4  -2  20    2.24    0.87 
   4  -2 -19    8.65    1.56 
  -4  -2  19    8.72    1.63 
  -4  -2  18    3.16    1.00 
  -4  -2  17    2.09    0.92 
  -4  -2  16    6.17    1.29 
  -4  -2  15    8.32    1.44 
  -4  -2  14   22.80    2.31 
  -4  -2  13   11.00    1.56 
  -4  -2  12    0.02    0.43 
  -4  -2  11   14.98    1.66 
  -4  -2  10  120.87    4.53 
  -4  -2   9   37.99    2.44 
  -4  -2   8    4.34    0.87 
  -4  -2   7   35.84    2.17 
  -4  -2   6   83.82    3.18 
  -4  -2   5   29.04    1.74 
  -4  -2   4  198.04    4.31 
  -4  -2   3  666.13    7.26 
  -4  -2   2  123.23    2.90 
  -4  -2   1  720.04    6.39 
   4  -2  -1  727.42    6.73 
   4  -2  -1  733.15    7.96 
   4  -2   0  800.35    7.58 
  -4  -2   0  758.60    5.85 
   4  -2   0  810.12    8.27 
   4  -2   1  313.06    5.25 
   4  -2   1  318.28    5.11 
  -4  -2  -1  327.32    3.26 
   4  -2   2  227.12    4.60 
   4  -2   2  223.53    4.45 
   4  -2   3   16.36    1.35 
   4  -2   3   18.46    1.38 
   4  -2   4   10.98    1.19 
   4  -2   4   10.42    1.05 
   4  -2   5   31.15    1.91 
   4  -2   5   34.52    2.15 
   4  -2   6   56.99    2.66 
   4  -2   7  164.18    4.71 
   4  -2   8    7.40    1.07 
   4  -2   9    0.30    0.49 
  -4  -2  -9    0.65    0.46 
   4  -2  10   17.63    1.76 
  -4  -2 -10   12.68    1.81 
  -4  -2 -11    7.85    1.55 
   4  -2  11    8.09    1.26 
   4  -2  12   20.41    2.01 
  -4  -2 -12   22.47    2.44 
   4  -2  13    0.97    0.52 
  -4  -2 -13    0.75    0.85 
  -4  -2 -14    6.37    1.49 
   4  -2  14    5.22    1.10 
   4  -2  15    0.45    0.62 
  -4  -2 -15    0.73    0.74 
   4  -2  16    5.02    1.16 
  -4  -2 -16    5.66    1.59 
  -4  -2 -17    0.84    0.87 
  -4  -2 -18    1.61    1.04 
  -4  -2 -19   -0.57    0.81 
  -4  -2 -20   -0.23    0.68 
  -4  -2 -21   -2.91    1.30 
  -4   0  21    0.30    0.63 
   4   0 -21    0.03    0.43 
  -4   0  20    1.49    0.76 
   4   0 -20    0.92    0.57 
   4   0 -19    0.23    0.52 
  -4   0  19   -0.81    0.65 
   4   0 -18    7.23    1.34 
  -4   0  18    6.36    1.26 
   4   0 -17   -0.33    0.56 
  -4   0  17    0.24    0.61 
   4   0 -16    1.28    0.53 
  -4   0  16    1.21    0.59 
   4   0 -15   -0.02    0.33 
  -4   0  15    0.51    0.59 
  -4   0  14   34.80    2.63 
  -4   0  13    0.47    0.45 
  -4   0  12  121.16    4.48 
  -4   0  11    0.36    0.41 
  -4   0  10   28.08    2.02 
  -4   0   9   -0.06    0.32 
  -4   0   8    2.66    0.66 
  -4   0   7    0.03    0.35 
  -4   0   6    1.11    0.45 
  -4   0   5   -0.28    0.40 
   4   0  -3    0.20    0.13 
   4   0  -2   20.45    0.92 
   4   0  -1    0.47    0.25 
  -4   0   0   41.82    1.52 
   4   0   0   53.96    1.90 
  -4   0  -1    1.23    0.38 
   4   0   1    0.62    0.27 
   4   0   2   84.84    2.21 
  -4   0  -2   81.77    2.09 
   4   0   3    0.13    0.20 
  -4   0  -3    0.13    0.18 
   4   0   4   74.03    2.17 
  -4   0  -4   76.76    2.22 
   4   0   5    0.46    0.28 
  -4   0  -5    0.52    0.46 
  -4   0  -5    0.48    0.26 
   4   0   6  120.62    3.12 
  -4   0  -6  113.32    4.20 
  -4   0  -6  112.21    3.05 
   4   0   7    0.32    0.30 
  -4   0  -7   -0.02    0.24 
  -4   0  -7    0.52    0.49 
  -4   0  -8   44.32    2.91 
   4   0   8   52.54    2.30 
  -4   0  -8   43.42    2.10 
  -4   0  -9   -0.07    0.25 
   4   0   9   -0.30    0.31 
  -4   0  -9   -0.42    0.61 
  -4   0 -10   69.95    3.95 
  -4   0 -10   69.34    2.97 
   4   0  10   72.07    2.98 
  -4   0 -11   -0.32    0.53 
   4   0  11   -0.05    0.28 
  -4   0 -11   -0.24    0.24 
  -4   0 -12   16.17    2.18 
  -4   0 -12   15.46    1.49 
   4   0  12   12.19    1.33 
  -4   0 -13   -0.38    0.35 
  -4   0 -13   -0.01    0.49 
   4   0  13    0.26    0.28 
   4   0  14   11.79    1.37 
  -4   0 -14   11.75    1.87 
   4   0  15   -0.33    0.31 
  -4   0 -15    0.42    0.63 
  -4   0 -16    0.36    0.54 
  -4   0 -17    0.01    0.59 
  -4   0 -18    0.62    0.63 
  -4   0 -19   -0.39    0.78 
  -4   0 -20   -0.72    0.77 
   4   2 -20    1.35    0.76 
  -4   2  20    1.99    0.67 
   4   2 -19    7.86    1.23 
  -4   2  19    7.48    1.35 
   4   2 -18    3.87    0.86 
  -4   2  18    4.00    0.99 
   4   2 -17    1.72    0.64 
  -4   2  17    2.10    0.74 
  -4   2  16    7.38    1.23 
   4   2 -16    8.27    1.13 
  -4   2  15    7.46    1.16 
   4   2 -15    9.20    1.51 
   4   2 -15    8.22    1.09 
  -4   2  14   24.48    2.08 
   4   2 -14   28.67    2.59 
   4   2 -14   25.23    1.78 
  -4   2  13    8.99    1.20 
   4   2 -13   10.09    1.59 
   4   2 -13    9.61    1.05 
   4   2 -12    0.78    0.46 
  -4   2  12    0.06    0.30 
   4   2 -12    0.77    0.31 
   4   2 -11   17.52    1.78 
  -4   2  11   15.97    1.52 
   4   2 -11   15.54    1.14 
   4   2 -10  121.05    4.65 
  -4   2  10  114.38    3.91 
   4   2 -10  111.33    2.76 
   4   2  -9   36.39    1.40 
   4   2  -9   41.31    2.65 
  -4   2   9   30.75    2.06 
   4   2  -8    5.25    0.46 
   4   2  -8    5.21    0.92 
   4   2  -7   34.20    0.91 
   4   2  -7   35.09    2.20 
  -4   2  -1  332.41    5.32 
  -4   2  -2  243.12    4.61 
  -4   2  -3   17.78    1.44 
  -4   2  -3   18.60    1.38 
  -4   2  -4   15.78    1.42 
  -4   2  -4   11.99    1.18 
  -4   2  -5   27.70    1.91 
  -4   2  -5   29.25    1.85 
  -4   2  -6   57.49    2.73 
  -4   2  -6   61.07    2.96 
   4   2   7  157.07    2.31 
  -4   2  -7  158.38    5.02 
  -4   2  -7  164.37    4.85 
   4   2   8    8.67    0.61 
  -4   2  -8   11.00    1.30 
  -4   2  -8    9.66    1.34 
  -4   2  -9    0.58    0.48 
  -4   2  -9   -0.52    0.45 
   4   2   9    0.43    0.21 
  -4   2 -10   15.61    1.80 
  -4   2 -10   14.33    1.55 
   4   2  10   18.48    1.03 
  -4   2 -11    8.62    1.44 
   4   2  11    7.76    0.72 
  -4   2 -11    7.32    1.18 
  -4   2 -12   16.78    1.77 
   4   2  12   20.54    1.18 
  -4   2 -12   21.39    2.29 
  -4   2 -13    1.17    0.65 
  -4   2 -13    1.63    0.75 
   4   2  13    1.41    0.34 
  -4   2 -14    6.71    1.45 
   4   2  14    4.29    0.52 
  -4   2 -14    4.73    1.04 
  -4   2 -15   -0.28    0.47 
  -4   2 -16    3.98    1.30 
  -4   2 -17    1.93    1.03 
  -4   2 -18    1.35    0.98 
  -4   2 -19    0.82    1.15 
  -4   4  19    3.28    0.80 
   4   4 -19    1.82    0.44 
  -4   4  18   12.58    1.52 
   4   4 -18   10.77    1.34 
  -4   4  17   11.35    1.43 
   4   4 -17   13.10    1.38 
   4   4 -16    9.30    1.16 
  -4   4  16    8.52    1.19 
   4   4 -15   -0.05    0.33 
   4   4 -15    1.65    0.87 
  -4   4  15    0.92    0.46 
   4   4 -14    5.04    1.23 
   4   4 -14    3.27    0.63 
  -4   4  14    3.98    0.87 
  -4   4  13   13.10    1.44 
   4   4 -13   17.79    1.33 
   4   4 -13   17.39    2.17 
   4   4 -12    9.08    1.47 
   4   4 -12    8.01    0.84 
  -4   4  12    8.03    1.09 
   4   4 -11   16.45    1.10 
  -4   4  11   18.08    1.62 
   4   4 -11   17.66    1.99 
   4   4 -10    1.00    0.27 
   4   4 -10    1.14    0.80 
   4   4  -9    5.53    1.01 
   4   4  -8   77.67    3.75 
  -4   4   6   25.12    1.81 
   4   4   0   28.31    1.43 
   4   4   1    9.87    0.74 
  -4   4  -2   89.66    3.39 
   4   4   2   87.49    1.87 
  -4   4  -3   32.10    1.92 
  -4   4  -3   31.27    2.09 
  -4   4  -4   49.41    2.76 
  -4   4  -4   55.76    2.61 
  -4   4  -5  229.81    6.23 
  -4   4  -5  241.42    5.75 
  -4   4  -6   12.67    1.50 
  -4   4  -6   12.75    1.42 
  -4   4  -7   34.69    2.55 
  -4   4  -7   36.42    2.45 
  -4   4  -8    3.65    0.86 
  -4   4  -8    4.20    0.99 
  -4   4  -9   84.85    4.30 
  -4   4  -9   88.57    4.14 
  -4   4 -10   13.31    1.78 
  -4   4 -10   13.68    1.70 
  -4   4 -11    1.07    0.71 
  -4   4 -11    0.37    0.51 
  -4   4 -12    7.71    1.36 
  -4   4 -12    5.81    1.24 
  -4   4 -13    6.23    1.38 
  -4   4 -13    3.97    1.14 
  -4   4 -14    0.94    0.85 
  -4   4 -15    6.49    1.44 
  -4   4 -16    3.23    0.98 
  -4   4 -17   -0.41    0.77 
  -4   4 -18    1.32    1.06 
  -4   6  18    5.44    0.96 
  -4   6  17   15.23    1.59 
  -4   6  17   14.52    1.71 
  -4   6  16    2.92    0.75 
  -4   6  16    3.41    0.86 
  -4   6  15   13.51    1.61 
  -4   6  15   12.89    1.48 
  -4   6  14    0.13    0.33 
  -4   6  14    0.18    0.37 
  -4   6  13    1.15    0.55 
  -4   6  13    0.77    0.41 
   4   6 -12    2.77    0.93 
  -4   6  12    2.68    0.72 
   4   6 -11   15.99    2.08 
  -4   6  11   15.26    1.61 
  -4   6  10   -0.32    0.47 
   4   6 -10   -0.08    0.38 
  -4   6   9    1.06    0.47 
   4   6  -9    1.43    0.41 
  -4   6   8   13.23    1.48 
  -4   6   7   20.93    1.83 
  -4   6   6   46.13    2.67 
  -4   6   5  231.82    5.82 
   4   6  -1   60.57    2.68 
   4   6   0   53.23    2.36 
   4   6   1  177.03    4.07 
   4   6   2   34.10    1.65 
  -4   6  -3   62.44    3.38 
   4   6   3   55.76    1.92 
  -4   6  -4  116.29    4.72 
   4   6   4  105.56    2.26 
  -4   6  -5   85.40    4.33 
  -4   6  -6   17.69    2.03 
  -4   6  -7   40.52    3.09 
  -4   6  -7   41.42    2.67 
  -4   6  -8    4.50    0.92 
  -4   6  -8    3.51    0.96 
  -4   6  -9   22.63    2.48 
  -4   6  -9   20.84    2.04 
  -4   6 -10    5.03    1.15 
  -4   6 -10    5.09    1.21 
  -4   6 -11   10.65    1.78 
  -4   6 -11   12.60    1.68 
  -4   6 -12    0.00    0.56 
  -4   6 -13    3.31    1.11 
  -4   6 -14    2.42    0.88 
  -4   6 -15   -0.14    0.52 
  -4   6 -16   -0.11    0.66 
  -4   6 -17    0.50    0.53 
  -4   6 -18   -0.78    0.69 
  -4   8  17    1.24    0.47 
  -4   8  16    4.21    0.92 
  -4   8  16    4.30    0.90 
  -4   8  15   26.74    2.21 
  -4   8  15   24.54    1.97 
  -4   8  14    4.11    0.89 
  -4   8  13   11.88    1.52 
  -4   8  12   12.50    1.53 
  -4   8  11    0.41    0.41 
   4   8 -10    1.52    0.74 
  -4   8  10    1.93    0.77 
  -4   8   9   50.56    3.08 
   4   8  -9   62.81    4.07 
  -4   8   8   20.68    1.94 
  -4   8   7    2.71    0.74 
  -4   8   6   10.72    1.41 
  -4   8   5   95.26    4.09 
  -4   8   4    4.19    0.90 
   4   8  -2  121.51    4.57 
   4   8  -1    6.38    0.97 
   4   8   0   30.48    2.07 
   4   8   1   82.23    3.30 
   4   8   2  170.01    4.60 
   4   8   3    4.16    0.69 
  -4   8  -4   31.02    2.68 
   4   8   4   25.69    1.59 
  -4   8  -5   19.38    2.27 
   4   8   5   21.46    1.29 
  -4   8  -6    0.92    0.66 
   4   8   6    1.19    0.31 
  -4   8  -7   21.25    2.46 
  -4  10  16    0.88    0.41 
  -4  10  15    0.19    0.37 
  -4  10  14    1.72    0.62 
  -4  10  13    6.00    1.14 
  -4  10  12   21.16    2.11 
  -4  10  11   15.09    1.84 
  -4  10  10    4.75    1.11 
  -4  10   9   10.07    1.52 
  -4  10   8    1.78    0.70 
  -4  10   7   41.33    3.04 
  -4  10   6   26.91    2.45 
  -4  10   5   17.54    2.00 
   4  10  -4    1.92    0.75 
  -4  10   4    4.27    1.03 
   4  10  -3   35.87    2.83 
  -4  10   3   30.16    2.74 
   4  10  -2  198.40    6.59 
  -4  10   2  192.26    6.64 
   4  10  -1   13.05    1.62 
   4  10   0   79.53    3.90 
   4  10   1    7.22    1.17 
   4  10   2   12.82    1.49 
   4  10   3   15.87    1.58 
  -4  10  -3   14.75    2.01 
   4  10   4   30.92    2.12 
   4  10   5    2.78    0.64 
   4  10   6    6.27    0.85 
   4  10   7    2.56    0.47 
   4  10   8    8.03    0.63 
  -4  12  13    3.82    0.98 
  -4  12  12    2.86    0.89 
  -4  12  11    5.36    1.13 
  -4  12  10   31.45    2.82 
  -4  12   9   17.42    2.09 
  -4  12   8    0.68    0.79 
  -4  12   7    8.79    1.56 
  -4  12   6    5.23    1.22 
  -4  12   5    3.81    0.99 
  -4  12   4   96.34    5.05 
   4  12  -3   26.59    2.71 
  -4  12   3   30.02    2.76 
   4  12  -2    4.94    1.19 
  -4  12   2    2.83    0.88 
   4  12  -1    0.57    0.52 
   4  12   0   48.08    3.40 
   4  12   1    5.03    1.13 
   4  12   2   81.13    4.21 
   4  12   3    3.33    0.74 
   4  12   4    3.26    0.77 
   4  12   5    1.78    0.60 
   4  12   6    6.93    1.10 
   4  12   7    0.03    0.29 
   4  12   8    4.37    0.71 
   4  12   9    0.84    0.30 
  -4  14  10    4.05    1.26 
   4  14   1    0.45    0.62 
   4  14   2    8.56    1.62 
   4  14   3    6.38    1.32 
   4  14   4   12.21    1.68 
   4  14   5    2.78    0.80 
   4  14   6    2.55    0.80 
   4  14   7    1.91    0.51 
   5 -23  -7   -2.28    1.52 
   5 -23  -6    0.18    1.32 
   5 -23  -5    0.44    1.36 
   5 -23  -4    0.22    1.38 
  -5 -23   4    0.24    1.54 
   5 -23  -3   -2.68    1.62 
  -5 -23   3   -0.09    1.11 
  -5 -23   2   -1.15    1.15 
  -5 -23   1    1.66    2.01 
  -5 -23   0    0.00    1.06 
  -5 -23  -1    0.28    1.20 
  -5 -21   9    0.63    1.48 
   5 -21  -8    0.51    1.10 
  -5 -21   8   -1.51    1.27 
  -5 -21   7   -0.43    0.82 
   5 -21  -7    0.49    1.10 
  -5 -21   6   -1.83    1.25 
   5 -21  -6    0.94    1.14 
   5 -21  -5   -0.43    1.11 
  -5 -21   5   -1.08    1.06 
   5 -21  -4    2.51    1.51 
  -5 -21   4    0.95    1.12 
  -5 -21   3    0.15    0.68 
   5 -21  -3    0.56    1.05 
   5 -21  -2    1.78    1.33 
  -5 -21   2    0.36    0.87 
   5 -21  -1    0.60    0.85 
  -5 -21   1    1.63    1.17 
  -5 -21   0    1.27    1.15 
   5 -21   0   -2.79    1.49 
   5 -21   1   -0.55    1.05 
  -5 -21  -1    0.23    0.73 
   5 -21   2    1.88    1.28 
  -5 -21  -2    4.11    1.65 
   5 -21   3   -0.50    0.78 
  -5 -21  -3    0.39    0.83 
   5 -21   4    0.63    1.57 
  -5 -19  13   -0.56    1.48 
  -5 -19  12   -0.01    0.96 
  -5 -19  11   -0.44    0.77 
  -5 -19  10   -0.53    0.94 
  -5 -19   9    1.64    1.05 
  -5 -19   8   -1.12    1.06 
   5 -19  -8    0.32    0.83 
  -5 -19   7    1.19    1.17 
   5 -19  -7   -1.31    1.20 
   5 -19  -6    3.40    1.42 
  -5 -19   6    6.11    2.12 
  -5 -19   5    0.43    0.66 
   5 -19  -5    0.66    0.96 
  -5 -19   4   -1.42    1.16 
   5 -19  -4    3.11    1.37 
   5 -19  -3    1.61    1.23 
  -5 -19   3    1.14    1.13 
  -5 -19   2   -0.11    0.77 
   5 -19  -2    0.98    0.87 
  -5 -19   1   -0.67    0.67 
   5 -19  -1   -1.19    1.25 
   5 -19   0    1.82    1.18 
  -5 -19   0    2.63    1.23 
   5 -19   1    0.35    0.96 
  -5 -19  -1    0.70    0.66 
   5 -19   2    2.05    1.29 
  -5 -19  -2    0.68    0.82 
  -5 -19  -3    1.65    0.90 
   5 -19   3   -4.04    1.67 
  -5 -19  -4   -1.11    0.90 
   5 -19   4    2.45    1.67 
   5 -19   5   -0.99    0.77 
   5 -19   6   -2.57    1.44 
   5 -19   7   -1.04    1.27 
   5 -19   8    0.67    0.88 
  -5 -17  16    0.81    1.03 
  -5 -17  15   -0.74    1.07 
  -5 -17  14   -1.47    1.27 
  -5 -17  13   -1.73    1.22 
  -5 -17  12    0.72    0.95 
  -5 -17  11    0.92    1.19 
  -5 -17  10    2.25    1.29 
  -5 -17   9   -0.16    0.75 
  -5 -17   8    3.91    1.53 
   5 -17  -8    5.37    1.63 
   5 -17  -7    0.91    0.95 
  -5 -17   7    0.59    0.75 
  -5 -17   6    2.37    1.18 
   5 -17  -6    3.68    1.43 
   5 -17  -5    2.09    1.18 
  -5 -17   5    2.05    1.22 
   5 -17  -4    1.64    1.10 
  -5 -17   4    1.16    0.69 
   5 -17  -3    5.91    1.75 
  -5 -17   3    2.98    1.13 
   5 -17  -2    1.51    1.10 
  -5 -17   2    2.81    1.25 
  -5 -17   1    3.99    1.40 
   5 -17  -1    5.92    1.82 
   5 -17   0    2.51    1.36 
  -5 -17   0    0.94    0.76 
   5 -17   1    4.20    1.43 
  -5 -17  -1    2.65    1.18 
  -5 -17  -2    4.23    1.29 
   5 -17   2    1.10    0.83 
  -5 -17  -3    1.59    0.93 
   5 -17   3    0.42    0.73 
   5 -17   4    3.80    1.52 
  -5 -17  -4    1.06    0.53 
  -5 -17  -5    0.91    0.64 
   5 -17   5    0.08    0.80 
  -5 -17  -6    4.70    1.32 
   5 -17   6    2.61    1.38 
   5 -17   7   -0.89    0.93 
   5 -17   8    2.94    1.79 
   5 -17   9   -0.11    0.84 
   5 -17  10    0.93    1.11 
   5 -17  11   -1.87    1.28 
   5 -17  12   -0.47    1.12 
  -5 -15  18   -2.40    1.41 
  -5 -15  17   -2.07    1.55 
  -5 -15  16    0.82    1.03 
  -5 -15  15   -0.43    0.84 
  -5 -15  14    0.56    0.80 
  -5 -15  13   -0.59    1.03 
  -5 -15  12    1.62    1.20 
  -5 -15  11    1.53    1.00 
  -5 -15  10    5.02    1.63 
  -5 -15   9    0.89    0.89 
  -5 -15   8    4.77    1.53 
   5 -15  -8    3.78    1.26 
   5 -15  -7    2.82    1.12 
  -5 -15   7    3.56    1.44 
   5 -15  -6    2.49    1.18 
  -5 -15   6    0.72    0.67 
  -5 -15   5    1.19    0.94 
   5 -15  -5   -0.14    0.79 
  -5 -15   4   10.32    2.15 
   5 -15  -4   12.34    2.22 
   5 -15  -3   -0.36    0.84 
  -5 -15   3    2.24    1.01 
  -5 -15   2   17.87    2.49 
   5 -15  -2   16.73    2.66 
   5 -15  -1   17.75    2.76 
  -5 -15   1   15.35    2.35 
  -5 -15   0    1.15    0.92 
   5 -15   0    0.62    0.92 
  -5 -15  -1    1.44    0.82 
   5 -15   1    1.59    0.99 
   5 -15   2    1.50    0.77 
  -5 -15  -2    4.10    1.17 
   5 -15   3    2.00    1.17 
  -5 -15  -3    0.44    0.46 
   5 -15   4    0.68    0.73 
  -5 -15  -4    1.07    0.76 
  -5 -15  -5   10.02    1.73 
   5 -15   5    9.97    2.06 
   5 -15   6    4.43    1.63 
  -5 -15  -6    5.01    1.10 
  -5 -15  -7   -0.17    0.48 
   5 -15   7   -0.78    0.65 
   5 -15   8    1.84    1.11 
   5 -15   9    2.54    1.26 
   5 -15  10    0.19    0.84 
   5 -15  11    1.00    1.18 
   5 -15  12    1.09    1.00 
   5 -15  13   -0.63    0.93 
   5 -15  14    0.49    0.85 
   5 -15  15   -1.80    1.29 
  -5 -13  21   -1.54    1.21 
  -5 -13  20   -0.14    1.04 
  -5 -13  19    0.05    0.87 
  -5 -13  18   -1.72    1.18 
  -5 -13  17   -0.42    0.94 
  -5 -13  16    0.32    0.82 
  -5 -13  15    3.55    1.41 
  -5 -13  14    2.57    1.27 
  -5 -13  13    4.03    1.35 
  -5 -13  12    2.95    0.70 
  -5 -13  12    5.86    1.57 
  -5 -13  11    2.15    0.56 
  -5 -13  11    3.14    1.32 
  -5 -13  10   -0.70    0.66 
  -5 -13  10    1.14    0.95 
  -5 -13   9    8.94    2.00 
  -5 -13   8   38.28    3.78 
   5 -13  -8   39.40    3.71 
  -5 -13   7    4.73    1.13 
   5 -13  -7    3.55    1.06 
   5 -13  -6   75.65    4.99 
  -5 -13   6   66.40    4.76 
  -5 -13   5    1.08    0.79 
   5 -13  -5    3.55    1.28 
  -5 -13   4    1.42    0.74 
   5 -13  -4    2.43    1.04 
   5 -13  -3   16.78    2.41 
  -5 -13   3   13.55    2.10 
   5 -13  -2    8.90    1.83 
  -5 -13   2    7.36    1.56 
  -5 -13   1    6.42    1.40 
   5 -13  -1    9.59    1.88 
   5 -13   0    0.67    0.69 
  -5 -13   0    1.24    0.74 
  -5 -13  -1   21.30    2.43 
   5 -13   1   19.27    2.58 
  -5 -13  -2    6.48    1.24 
   5 -13   2    7.29    1.53 
   5 -13   3   15.33    2.35 
  -5 -13  -3   17.13    2.02 
   5 -13   4   -0.12    0.72 
  -5 -13  -4    0.23    0.45 
  -5 -13  -5    2.52    0.83 
   5 -13   5    2.28    1.16 
  -5 -13  -6    4.69    1.00 
   5 -13   6    3.89    1.26 
  -5 -13  -7    7.93    1.14 
   5 -13   7   12.55    2.26 
   5 -13   8    0.32    0.85 
   5 -13   9    6.47    1.84 
   5 -13  10    3.51    1.35 
   5 -13  11    0.19    0.76 
   5 -13  12   -0.20    0.80 
   5 -13  13   -0.13    0.66 
   5 -13  14    0.21    0.72 
   5 -13  15    0.55    1.13 
   5 -13  16   -0.91    1.03 
   5 -13  17    0.76    1.62 
  -5 -11  23   -1.24    1.11 
  -5 -11  22    0.94    0.89 
  -5 -11  21    0.04    0.88 
  -5 -11  20   -1.08    1.19 
  -5 -11  19    1.68    1.16 
  -5 -11  18    2.44    1.12 
  -5 -11  17    1.24    0.92 
  -5 -11  16    1.48    1.05 
  -5 -11  15    3.20    1.26 
  -5 -11  14    1.44    0.55 
  -5 -11  14    3.28    1.46 
  -5 -11  13   18.78    1.59 
  -5 -11  13   21.09    2.99 
  -5 -11  12   13.54    2.29 
  -5 -11  12   12.41    1.29 
  -5 -11  11    2.90    1.15 
  -5 -11  11    2.37    0.54 
  -5 -11  10   15.69    1.44 
  -5 -11  10   17.82    2.61 
  -5 -11   9    7.20    1.66 
  -5 -11   8   30.13    3.09 
   5 -11  -7    7.95    1.61 
  -5 -11   7    8.13    1.60 
   5 -11  -6   22.51    2.56 
  -5 -11   6   23.06    2.67 
   5 -11  -5   11.00    1.81 
  -5 -11   5    9.67    1.65 
  -5 -11   4   11.81    1.90 
   5 -11  -4   13.83    2.01 
  -5 -11   3   43.04    3.31 
   5 -11  -3   49.53    3.67 
  -5 -11   2    2.24    0.83 
   5 -11  -2    3.18    1.19 
  -5 -11   1   19.25    2.18 
   5 -11  -1   23.55    2.60 
   5 -11   0   11.19    1.80 
  -5 -11   0   11.25    1.54 
   5 -11   1   40.64    3.40 
  -5 -11  -1   41.61    2.90 
  -5 -11  -2    0.58    0.48 
   5 -11   2    0.19    0.59 
   5 -11   3   19.14    1.98 
   5 -11   3   16.00    2.29 
  -5 -11  -3   18.90    1.85 
  -5 -11  -4    6.50    1.06 
   5 -11   4    7.75    1.63 
   5 -11   4    7.17    1.33 
   5 -11   5    0.36    0.66 
  -5 -11  -5    1.01    0.45 
   5 -11   6    2.70    1.18 
  -5 -11  -6    2.74    0.72 
   5 -11   7   20.82    2.77 
   5 -11   8    1.40    0.76 
   5 -11   9    2.86    1.16 
   5 -11  10    2.54    1.23 
   5 -11  11    4.46    1.46 
   5 -11  12    0.65    0.59 
   5 -11  13    1.51    0.96 
   5 -11  14    1.07    0.96 
   5 -11  15   -0.08    0.74 
   5 -11  16   -2.31    1.26 
   5 -11  17   -0.09    0.69 
  -5  -9  23    0.04    0.77 
  -5  -9  22   -2.44    1.24 
  -5  -9  21   -0.17    0.87 
  -5  -9  20    0.55    0.76 
  -5  -9  19    0.46    0.59 
  -5  -9  18    0.99    0.78 
  -5  -9  17    5.43    1.71 
  -5  -9  16    2.64    1.19 
  -5  -9  15    1.56    0.92 
  -5  -9  14   13.89    2.33 
  -5  -9  13    6.26    1.59 
  -5  -9  13    5.28    0.78 
  -5  -9  12    2.73    0.55 
  -5  -9  12    2.14    0.97 
  -5  -9  11   34.24    1.83 
  -5  -9  11   37.02    3.35 
  -5  -9  10    5.75    0.79 
  -5  -9  10    6.87    1.47 
  -5  -9   9    7.65    1.51 
  -5  -9   9    6.15    0.77 
  -5  -9   8    2.27    0.84 
  -5  -9   7   24.42    2.58 
  -5  -9   6   21.90    2.28 
   5  -9  -6   21.64    2.31 
  -5  -9   5   11.93    1.83 
   5  -9  -5   16.14    1.94 
  -5  -9   4    4.02    1.07 
   5  -9  -4    4.96    1.06 
  -5  -9   3    9.73    1.42 
   5  -9  -3   13.01    1.74 
   5  -9  -2   80.39    4.30 
  -5  -9   2   81.57    3.91 
   5  -9  -1  174.73    6.37 
  -5  -9   1  175.19    5.62 
   5  -9   0   83.70    4.41 
  -5  -9   0   76.34    3.56 
   5  -9   1   12.96    1.77 
  -5  -9  -1   10.76    1.29 
   5  -9   2   11.86    1.41 
   5  -9   2   12.24    1.77 
  -5  -9  -2   12.91    1.37 
   5  -9   3    7.96    1.22 
  -5  -9  -3    6.10    0.93 
   5  -9   3    6.13    1.37 
  -5  -9  -4   13.33    1.29 
   5  -9   4   15.87    2.12 
   5  -9   4   14.16    1.66 
  -5  -9  -5   34.16    1.91 
   5  -9   5   37.44    3.32 
   5  -9   5   38.09    2.89 
   5  -9   6   17.14    1.92 
   5  -9   6   15.92    2.20 
   5  -9   7    7.03    1.58 
   5  -9   7    8.77    1.49 
   5  -9   8    6.92    1.35 
   5  -9   8    7.71    1.62 
   5  -9   9    0.55    0.60 
   5  -9  10    3.43    1.19 
   5  -9  11    5.85    1.57 
   5  -9  12    1.14    0.72 
   5  -9  13    0.00    0.79 
   5  -9  14    3.83    1.39 
   5  -9  15    0.93    0.92 
   5  -9  16    0.32    0.66 
   5  -9  17    2.33    1.39 
  -5  -9 -18    1.96    1.30 
  -5  -7  23    0.12    0.98 
  -5  -7  22    0.31    1.00 
  -5  -7  21   -0.75    1.00 
  -5  -7  20    1.39    0.98 
  -5  -7  19    2.38    1.06 
  -5  -7  18    1.77    0.80 
  -5  -7  17    2.96    1.20 
  -5  -7  16   11.18    2.03 
  -5  -7  15    1.33    0.95 
  -5  -7  14   15.99    2.37 
  -5  -7  13    1.10    0.78 
  -5  -7  12    1.73    0.82 
  -5  -7  11   10.77    1.75 
  -5  -7  11   10.24    0.83 
  -5  -7  10    7.60    1.46 
  -5  -7  10    7.53    0.71 
  -5  -7   9    8.86    0.78 
  -5  -7   9    8.51    1.56 
  -5  -7   8   57.31    3.67 
  -5  -7   7    2.31    0.78 
  -5  -7   6   16.19    1.88 
   5  -7  -5    6.44    1.22 
  -5  -7   5    6.58    1.19 
   5  -7  -4  162.28    5.55 
  -5  -7   4  143.59    5.12 
  -5  -7   3    4.34    0.85 
   5  -7  -3    5.45    1.09 
   5  -7  -2    7.44    1.30 
  -5  -7   2    4.47    0.89 
  -5  -7   1    8.64    1.14 
   5  -7  -1    7.30    1.29 
  -5  -7   0   34.72    2.09 
   5  -7   0   45.48    2.95 
  -5  -7  -1   45.98    2.31 
   5  -7   1   49.24    3.04 
  -5  -7  -2   12.00    1.10 
   5  -7   2   14.61    1.49 
   5  -7   2   15.27    1.79 
   5  -7   3   50.38    2.85 
   5  -7   3   49.12    3.27 
  -5  -7  -3   46.61    2.00 
  -5  -7  -4   11.89    0.95 
   5  -7   4   16.11    1.87 
   5  -7   4   14.51    1.58 
   5  -7   5   -0.58    0.73 
  -5  -7  -5    0.27    0.14 
   5  -7   5    0.26    0.32 
   5  -7   6    7.00    1.29 
   5  -7   6    7.67    1.23 
   5  -7   7    1.10    0.67 
   5  -7   7    0.62    0.51 
   5  -7   8   48.29    3.25 
   5  -7   8   42.72    3.39 
   5  -7   9    5.57    1.25 
   5  -7   9    5.58    1.30 
   5  -7  10    1.83    0.76 
   5  -7  11    0.06    0.51 
   5  -7  12   14.24    2.22 
   5  -7  13    0.38    0.81 
   5  -7  14    0.51    0.57 
   5  -7  15    0.34    0.50 
   5  -7  16    2.35    1.17 
  -5  -7 -16    2.39    1.34 
  -5  -7 -17   -0.60    1.03 
   5  -7  17    1.04    0.89 
  -5  -7 -18    1.91    1.21 
  -5  -7 -19   -0.08    0.77 
  -5  -5  23   -0.24    0.54 
   5  -5 -23    0.95    0.92 
  -5  -5  22    1.78    0.93 
  -5  -5  21    0.15    0.52 
  -5  -5  20    0.82    0.71 
  -5  -5  19    1.65    0.86 
  -5  -5  18    5.92    1.40 
  -5  -5  17    5.91    1.44 
  -5  -5  16   18.84    2.54 
  -5  -5  15    2.94    1.18 
  -5  -5  14    2.91    0.97 
  -5  -5  13    5.21    1.23 
  -5  -5  12   14.85    1.94 
  -5  -5  11   29.66    2.70 
  -5  -5  10   74.14    4.03 
  -5  -5   9   44.50    3.07 
  -5  -5   8   70.18    1.52 
  -5  -5   8   76.78    3.84 
  -5  -5   7    2.79    0.75 
  -5  -5   6  313.69    7.25 
  -5  -5   5   16.57    1.65 
   5  -5  -4    0.58    0.57 
  -5  -5   4    2.25    0.76 
   5  -5  -3   60.77    3.02 
  -5  -5   3   58.47    2.74 
  -5  -5   2  143.55    4.06 
   5  -5  -2  142.85    4.57 
   5  -5  -1   33.00    2.24 
  -5  -5   1   30.35    1.80 
   5  -5   0   21.53    1.80 
   5  -5   0   20.53    1.49 
  -5  -5   0   21.74    1.39 
   5  -5   1   64.22    2.79 
   5  -5   1   66.17    3.17 
  -5  -5  -1   66.77    2.26 
  -5  -5  -2    5.68    0.60 
   5  -5   2    9.61    1.11 
   5  -5   2    9.95    1.31 
   5  -5   3   60.61    2.91 
   5  -5   3   58.40    3.14 
  -5  -5  -3   53.53    1.48 
   5  -5   4    0.70    0.46 
   5  -5   4    1.01    0.48 
   5  -5   5   22.92    2.13 
   5  -5   5   20.49    1.90 
   5  -5   6    4.44    0.97 
   5  -5   6    4.91    0.99 
   5  -5   7    3.22    0.81 
   5  -5   7    3.99    0.95 
   5  -5   8    4.82    1.05 
   5  -5   8    6.18    1.19 
   5  -5   9    5.34    1.13 
   5  -5   9    5.76    1.19 
   5  -5  10   31.61    2.81 
   5  -5  11    8.43    1.54 
   5  -5  12    3.78    1.11 
   5  -5  13    6.00    1.48 
  -5  -5 -14    6.63    1.69 
   5  -5  14    5.74    1.43 
  -5  -5 -15    1.54    0.92 
   5  -5  15    1.78    0.80 
  -5  -5 -16    0.97    0.77 
   5  -5  16    0.73    0.63 
  -5  -5 -17    1.55    0.89 
  -5  -5 -18    0.44    0.68 
  -5  -5 -19    1.42    1.00 
  -5  -5 -20    3.14    1.59 
   5  -3 -22   -0.60    0.76 
  -5  -3  22   -0.77    0.78 
   5  -3 -21    0.64    0.81 
  -5  -3  21    1.58    1.07 
  -5  -3  20    2.49    0.97 
  -5  -3  19    6.32    1.44 
  -5  -3  18    8.70    1.64 
  -5  -3  17    2.68    0.85 
  -5  -3  16   12.41    1.92 
  -5  -3  15   14.07    1.98 
  -5  -3  14   19.89    2.14 
  -5  -3  13   17.63    2.05 
  -5  -3  12   34.64    2.77 
  -5  -3  11   11.57    1.56 
  -5  -3  10  104.08    4.36 
  -5  -3   9  313.00    7.34 
  -5  -3   8    0.65    0.42 
  -5  -3   7    5.40    0.94 
  -5  -3   6  425.50    7.56 
  -5  -3   5   49.06    2.44 
  -5  -3   4   20.54    1.55 
  -5  -3   3   63.73    2.51 
   5  -3  -2   63.76    2.82 
  -5  -3   2   60.56    2.28 
  -5  -3   1   52.30    1.96 
   5  -3  -1   59.30    2.65 
   5  -3  -1   54.12    2.17 
   5  -3   0   82.70    2.79 
   5  -3   0   83.45    3.11 
  -5  -3   0   73.43    2.09 
   5  -3   1   21.79    1.51 
   5  -3   1   24.44    1.69 
  -5  -3  -1   22.00    1.01 
   5  -3   2    3.81    0.70 
  -5  -3  -2    2.09    0.25 
   5  -3   2    4.19    0.73 
   5  -3   3   25.45    1.80 
   5  -3   3   27.30    1.85 
   5  -3   4   60.95    2.83 
   5  -3   4   55.78    2.84 
   5  -3   5   38.61    2.36 
   5  -3   5   36.48    2.43 
   5  -3   6   94.41    3.96 
   5  -3   6   87.22    3.69 
   5  -3   7    7.66    1.14 
   5  -3   8    4.59    0.99 
   5  -3   9    4.58    1.01 
  -5  -3 -10    3.69    1.08 
   5  -3  10    3.27    0.87 
   5  -3  11    0.77    0.57 
  -5  -3 -11    1.44    0.72 
  -5  -3 -12    0.63    0.66 
   5  -3  12    0.79    0.38 
   5  -3  13   12.86    1.80 
  -5  -3 -13    9.72    2.01 
   5  -3  14    5.02    1.22 
  -5  -3 -14    4.13    1.25 
  -5  -3 -15    3.54    1.25 
   5  -3  15    1.53    0.65 
   5  -3  16   -0.13    0.39 
  -5  -3 -16    1.91    1.17 
  -5  -3 -17    1.34    1.20 
  -5  -3 -18   -1.06    1.07 
  -5  -3 -19    0.69    0.84 
  -5  -3 -20   -1.45    1.02 
  -5  -1  22    0.36    0.46 
   5  -1 -21    1.37    0.84 
  -5  -1  21    1.26    0.79 
   5  -1 -20    3.55    0.95 
  -5  -1  20    3.96    1.15 
   5  -1 -19    2.27    0.82 
  -5  -1  19    1.86    0.87 
   5  -1 -18    1.21    0.76 
  -5  -1  18    1.33    0.72 
  -5  -1  17   18.52    2.19 
  -5  -1  16    1.34    0.72 
  -5  -1  15   18.02    2.06 
  -5  -1  14   33.24    2.67 
  -5  -1  13  118.06    4.95 
  -5  -1  12   33.39    2.49 
  -5  -1  11  109.27    4.33 
  -5  -1  10    3.16    0.83 
  -5  -1   9  123.59    4.29 
  -5  -1   8  176.18    4.91 
  -5  -1   7  155.33    4.40 
  -5  -1   6   41.69    2.22 
  -5  -1   5    6.98    0.88 
  -5  -1   4  544.33    7.07 
   5  -1  -3    4.49    0.56 
   5  -1  -2  104.59    2.56 
   5  -1  -1  163.48    3.41 
   5  -1   0  432.15    5.97 
   5  -1   0  427.15    5.88 
  -5  -1  -1   22.69    1.14 
   5  -1   1   19.15    1.35 
   5  -1   1   17.87    1.24 
   5  -1   2   68.31    2.44 
   5  -1   2   70.83    2.81 
  -5  -1  -2   68.16    1.89 
   5  -1   3   76.29    3.08 
  -5  -1  -3   64.97    1.79 
   5  -1   3   74.71    2.58 
  -5  -1  -4    0.73    0.21 
   5  -1   4    1.17    0.40 
  -5  -1  -5   11.25    0.80 
  -5  -1  -5   10.45    1.27 
   5  -1   5   13.18    1.16 
  -5  -1  -6   19.12    1.82 
   5  -1   6   22.64    1.57 
  -5  -1  -6   20.25    1.12 
  -5  -1  -7   20.19    2.01 
   5  -1   7   25.02    1.73 
  -5  -1  -7   20.35    1.17 
  -5  -1  -8   10.11    1.50 
  -5  -1  -8   11.09    0.91 
   5  -1   8    8.52    1.06 
  -5  -1  -9   24.76    1.43 
   5  -1   9   23.18    1.81 
  -5  -1  -9   24.14    2.41 
  -5  -1 -10   14.32    1.13 
  -5  -1 -10   16.30    2.04 
   5  -1  10   15.53    1.54 
  -5  -1 -11   20.34    2.33 
  -5  -1 -11   15.25    1.19 
   5  -1  11   13.88    1.53 
   5  -1  12    5.75    1.00 
  -5  -1 -12    5.71    1.38 
  -5  -1 -13    4.05    1.21 
   5  -1  13    3.42    0.87 
  -5  -1 -14   -0.48    0.84 
   5  -1  14   -0.20    0.31 
  -5  -1 -15    4.33    1.33 
   5  -1  15    5.20    1.05 
  -5  -1 -16   -0.17    0.52 
  -5  -1 -17    0.62    0.79 
  -5  -1 -18    0.29    0.76 
  -5  -1 -19   -0.93    1.00 
  -5  -1 -20    0.06    0.64 
  -5   1  21    2.55    0.94 
   5   1 -20    2.60    0.69 
  -5   1  20    3.82    1.09 
   5   1 -19    1.87    0.65 
  -5   1  19    1.78    0.70 
  -5   1  18    1.11    0.73 
   5   1 -18    1.56    0.55 
  -5   1  17   14.49    1.87 
   5   1 -17   17.41    1.69 
  -5   1  16    1.15    0.55 
   5   1 -16    0.48    0.52 
  -5   1  15   21.40    2.09 
   5   1 -15   17.08    1.56 
   5   1 -14   34.08    2.05 
  -5   1  14   30.24    2.40 
  -5   1  13  117.83    4.60 
   5   1 -13  115.12    3.53 
  -5   1  12   35.53    2.48 
   5   1 -11  119.85    4.66 
  -5   1  11  102.42    4.01 
  -5   1  10    3.11    0.62 
   5   1 -10    2.44    0.77 
  -5   1   9  118.63    3.97 
   5   1  -9  115.17    4.25 
   5   1  -8  164.68    4.85 
  -5   1   8  169.03    4.65 
   5   1  -4  505.48    3.81 
   5   1  -3    3.52    0.42 
   5   1  -2  106.48    2.39 
  -5   1   0  415.27    5.91 
  -5   1  -1   22.26    1.35 
  -5   1  -2   68.77    2.44 
  -5   1  -3   68.81    2.43 
  -5   1  -4   -0.06    0.40 
   5   1   4    1.24    0.30 
  -5   1  -4    1.11    0.40 
  -5   1  -5   11.71    1.17 
  -5   1  -5   12.11    1.37 
   5   1   5   12.59    0.87 
   5   1   6   20.97    1.16 
  -5   1  -6   20.73    1.84 
  -5   1  -6   19.88    1.51 
   5   1   7   26.22    1.39 
  -5   1  -7   19.32    1.57 
  -5   1  -7   21.53    2.00 
  -5   1  -8    9.81    1.40 
   5   1   8    9.30    0.87 
  -5   1  -8   10.46    1.19 
   5   1   9   23.80    1.44 
  -5   1  -9   24.21    2.39 
  -5   1  -9   26.15    1.93 
  -5   1 -10   14.21    1.47 
   5   1  10   16.19    1.22 
  -5   1 -10   16.17    1.92 
  -5   1 -11   16.10    2.06 
  -5   1 -11   15.35    1.53 
   5   1  11   14.06    1.17 
  -5   1 -12    5.04    1.27 
  -5   1 -12    5.09    0.89 
   5   1  12    5.31    0.77 
  -5   1 -13    5.08    1.26 
   5   1  13    4.55    0.71 
  -5   1 -13    4.63    0.88 
  -5   1 -14    0.28    0.57 
   5   1  14    0.01    0.24 
  -5   1 -15    4.33    1.26 
  -5   1 -16   -0.14    0.71 
  -5   1 -17    0.36    0.57 
  -5   1 -18   -1.13    0.85 
  -5   1 -19    1.55    0.95 
  -5   3  20    1.59    0.68 
  -5   3  19    8.25    1.38 
   5   3 -19    6.54    1.09 
   5   3 -18    7.75    1.10 
  -5   3  18    7.42    1.34 
  -5   3  17    3.29    0.83 
   5   3 -17    2.17    0.63 
   5   3 -16   17.71    2.36 
  -5   3  16   12.23    1.56 
   5   3 -16   13.58    1.36 
   5   3 -15   18.27    1.44 
   5   3 -15   20.65    2.34 
  -5   3  15   15.30    1.68 
   5   3 -14   19.10    1.40 
  -5   3  14   18.99    1.81 
   5   3 -14   22.89    2.43 
   5   3 -13   23.26    2.34 
   5   3 -13   18.23    1.26 
  -5   3  13   17.61    1.70 
  -5   3  12   36.08    2.39 
   5   3 -12   37.29    1.64 
   5   3 -12   42.64    3.04 
   5   3 -11   10.26    1.47 
   5   3 -11   10.41    0.79 
  -5   3  11   13.11    1.42 
   5   3 -10  100.27    4.45 
   5   3 -10   95.34    2.00 
   5   3  -9  299.17    2.82 
   5   3  -9  308.82    7.56 
  -5   3  -1   21.11    1.62 
  -5   3  -2    2.14    0.56 
  -5   3  -3   17.15    1.56 
  -5   3  -3   20.54    1.63 
  -5   3  -4   56.59    2.77 
  -5   3  -4   54.00    2.75 
  -5   3  -5   39.80    2.44 
  -5   3  -5   39.53    2.38 
  -5   3  -6   86.16    3.79 
  -5   3  -6   90.36    3.79 
  -5   3  -7   12.59    1.48 
  -5   3  -7   11.62    1.51 
  -5   3  -8    6.55    1.12 
  -5   3  -8    7.23    1.19 
  -5   3  -9    3.26    0.90 
  -5   3  -9    3.77    0.97 
  -5   3 -10    4.40    0.95 
  -5   3 -10    3.71    1.04 
  -5   3 -11    1.21    0.56 
  -5   3 -11    0.76    0.80 
  -5   3 -12    2.16    0.86 
  -5   3 -12    0.75    0.55 
  -5   3 -13    7.89    1.41 
  -5   3 -13   12.30    1.96 
  -5   3 -14    5.72    1.46 
  -5   3 -15    2.81    1.15 
  -5   3 -16   -0.76    0.72 
  -5   3 -17   -0.06    0.81 
  -5   3 -18    1.40    1.07 
  -5   3 -19    0.06    0.68 
  -5   5  19    2.16    0.81 
   5   5 -18    3.42    0.63 
  -5   5  18    3.99    0.89 
   5   5 -17    4.94    0.78 
  -5   5  17    5.57    1.08 
  -5   5  16   15.68    1.74 
  -5   5  15    2.64    0.75 
   5   5 -14    3.78    1.05 
  -5   5  14    2.49    0.65 
  -5   5  13    6.72    1.09 
   5   5 -13    9.54    1.64 
   5   5 -12   14.36    1.96 
   5   5 -11   37.49    2.94 
   5   5 -10   59.92    3.85 
  -5   5   9   36.69    2.47 
  -5   5   8   76.27    3.52 
  -5   5   7    3.32    0.74 
  -5   5   6  318.48    6.88 
   5   5  -1   31.09    1.80 
   5   5   0   21.00    1.37 
   5   5   1   63.56    2.15 
  -5   5  -2    5.61    0.97 
   5   5   2    8.44    0.71 
  -5   5  -3   55.56    3.06 
  -5   5  -4    1.29    0.53 
  -5   5  -4    1.55    0.50 
  -5   5  -5   22.58    2.05 
  -5   5  -5   22.89    1.91 
  -5   5  -6    7.50    1.26 
  -5   5  -6    7.03    1.11 
  -5   5  -7    3.14    0.84 
  -5   5  -7    3.98    0.87 
  -5   5  -8    4.39    1.04 
  -5   5  -8    4.77    1.08 
  -5   5  -9    5.28    1.19 
  -5   5  -9    6.44    1.23 
  -5   5 -10   33.73    2.88 
  -5   5 -10   32.83    2.99 
  -5   5 -11    9.91    1.65 
  -5   5 -11    6.09    1.30 
  -5   5 -12    1.63    0.69 
  -5   5 -12    2.48    0.78 
  -5   5 -13    6.23    1.34 
  -5   5 -14    5.30    1.35 
  -5   5 -15    1.23    0.73 
  -5   5 -16    1.05    0.67 
  -5   5 -17   -0.27    0.57 
  -5   5 -18    0.25    0.69 
  -5   7  18    4.16    0.95 
  -5   7  17    2.79    0.83 
  -5   7  17    2.22    0.67 
  -5   7  16    9.58    1.32 
  -5   7  16   12.43    1.61 
  -5   7  15    1.64    0.58 
  -5   7  15    1.96    0.67 
  -5   7  14   14.78    1.79 
  -5   7  13   -0.34    0.54 
  -5   7  12    0.47    0.37 
   5   7 -11   13.15    1.92 
  -5   7  11   10.56    1.47 
  -5   7  10    7.42    1.22 
   5   7 -10    9.28    1.59 
  -5   7   9    7.64    1.25 
  -5   7   8   50.65    3.15 
  -5   7   7    1.89    0.67 
  -5   7   6   19.10    1.86 
  -5   7   5    5.20    0.97 
   5   7  -2    7.64    1.16 
   5   7  -1    7.42    1.06 
   5   7   0   42.93    2.29 
   5   7   1   47.42    2.24 
   5   7   2   14.76    1.20 
   5   7   3   48.58    1.97 
  -5   7  -3   49.29    3.23 
  -5   7  -4   14.93    1.85 
   5   7   4   15.02    0.95 
   5   7   5    0.82    0.21 
  -5   7  -5   -0.05    0.72 
  -5   7  -6    9.00    1.55 
  -5   7  -7   -0.61    0.64 
  -5   7  -8   47.04    3.73 
  -5   7  -9    5.04    1.25 
  -5   7 -11   -0.01    0.56 
  -5   7 -12   14.65    1.96 
  -5   7 -13   -0.22    0.41 
  -5   7 -14    0.36    0.49 
  -5   7 -15   -0.07    0.45 
  -5   7 -16    0.48    0.47 
  -5   9  17    3.07    0.79 
  -5   9  16    1.40    0.59 
  -5   9  16    1.67    0.55 
  -5   9  15    2.96    0.85 
  -5   9  14   19.90    2.08 
  -5   9  13    7.60    1.32 
  -5   9  12    2.90    0.88 
  -5   9  11   33.23    2.68 
  -5   9  10    6.60    1.23 
  -5   9   9    6.11    1.19 
  -5   9   8    3.16    0.84 
  -5   9   7   20.74    2.19 
  -5   9   6   15.34    1.95 
  -5   9   5   14.74    1.77 
  -5   9   4    4.78    1.04 
   5   9  -4    4.61    1.09 
   5   9  -3   11.66    1.48 
   5   9  -2   77.61    3.83 
   5   9  -1  172.98    5.58 
   5   9   0   82.50    3.69 
   5   9   1   12.85    1.39 
   5   9   2   11.95    1.30 
  -5   9  -3    5.77    1.29 
   5   9   3    6.64    0.94 
  -5   9  -4   16.13    2.11 
   5   9   4   12.25    1.15 
   5   9   5   32.92    1.69 
  -5   9  -5   39.52    3.40 
   5   9   6   16.12    0.97 
  -5  11  15    3.64    1.02 
  -5  11  14    2.01    0.88 
  -5  11  13   25.37    2.49 
  -5  11  12   15.91    1.98 
  -5  11  11    4.04    1.11 
  -5  11  10   19.68    2.25 
  -5  11   9    7.45    1.40 
  -5  11   8   31.77    2.91 
  -5  11   7    5.27    1.21 
  -5  11   6   24.91    2.45 
   5  11  -5   10.59    1.73 
  -5  11   5   11.11    1.68 
   5  11  -4   15.24    2.06 
  -5  11   4   12.85    1.87 
   5  11  -3   55.65    3.65 
  -5  11   3   45.33    3.45 
  -5  11   2    3.09    0.97 
   5  11  -2    2.07    0.65 
   5  11  -1   24.33    2.28 
  -5  11   1   20.05    2.35 
  -5  11   0   12.67    1.85 
   5  11   0   10.07    1.40 
   5  11   1   39.71    2.82 
   5  11   2    0.58    0.45 
   5  11   3   16.11    1.70 
   5  11   4    6.76    1.02 
   5  11   5    0.70    0.38 
   5  11   6    2.83    0.60 
   5  11   7   19.60    1.31 
   5  11   8    0.85    0.21 
  -5  13  12    6.67    1.52 
  -5  13  11    6.61    1.48 
  -5  13  10    0.36    0.44 
  -5  13   9   12.54    2.04 
  -5  13   8   48.42    3.85 
   5  13  -2    8.96    1.63 
   5  13  -1    9.57    1.67 
   5  13   0    2.34    0.82 
   5  13   1   23.20    2.35 
   5  13   2    7.44    1.37 
   5  13   3   17.26    1.98 
   5  13   4    0.94    0.58 
   5  13   5    2.56    0.74 
   5  13   6    4.97    0.92 
   5  13   7   13.85    1.37 
   5  15   2    3.63    1.15 
   5  15   3    0.78    0.63 
   5  15   4    2.25    0.80 
   5  15   5   15.37    1.87 
   6 -22  -8   -2.22    1.47 
  -6 -22   7    1.05    1.37 
   6 -22  -7    0.50    1.23 
  -6 -22   6    0.92    0.76 
   6 -22  -6   -0.66    1.29 
   6 -22  -5   -0.02    1.03 
  -6 -22   5    0.93    0.99 
  -6 -22   4   -2.15    1.36 
   6 -22  -4   -0.53    1.43 
   6 -22  -3    0.93    0.98 
  -6 -22   3    1.00    1.23 
   6 -22  -2   -1.46    1.00 
  -6 -22   2   -0.56    1.15 
  -6 -22   1    0.04    1.01 
   6 -22  -1   -0.78    1.09 
   6 -22   0    1.96    1.54 
  -6 -22   0    1.47    1.51 
  -6 -22  -1    1.24    1.42 
  -6 -20  11    0.62    1.15 
  -6 -20  10    0.34    0.81 
  -6 -20   9    0.85    1.03 
  -6 -20   8    0.22    0.80 
   6 -20  -8    1.40    1.00 
  -6 -20   7   -0.01    0.79 
   6 -20  -7    2.91    1.60 
   6 -20  -6    0.28    0.83 
  -6 -20   6   -1.88    1.54 
  -6 -20   5   -0.58    1.12 
   6 -20  -5    1.24    1.01 
   6 -20  -4    2.01    1.26 
  -6 -20   4   -1.49    1.10 
  -6 -20   3    0.57    1.02 
   6 -20  -3   -0.30    0.85 
   6 -20  -2    2.27    1.38 
  -6 -20   2    0.33    0.76 
   6 -20  -1   -0.98    1.22 
  -6 -20   1    1.47    1.39 
   6 -20   0    2.76    1.58 
  -6 -20   0    0.57    0.78 
   6 -20   1    1.06    0.76 
  -6 -20  -1   -0.01    0.68 
   6 -20   2    1.92    1.09 
  -6 -20  -2    1.42    1.10 
  -6 -20  -3   -0.32    0.74 
   6 -20   3   -1.74    1.60 
   6 -20   4    2.33    1.54 
   6 -20   5   -0.57    1.44 
   6 -20   6    0.02    1.27 
  -6 -18  15    1.36    1.13 
  -6 -18  14   -0.70    1.40 
  -6 -18  13    0.71    1.24 
  -6 -18  12    0.67    0.81 
  -6 -18  11    1.07    0.84 
  -6 -18  10    0.88    1.20 
  -6 -18   9    0.49    0.93 
  -6 -18   8    1.11    0.66 
   6 -18  -8   -0.07    0.66 
   6 -18  -7    0.27    0.76 
  -6 -18   7    1.13    0.85 
   6 -18  -6    0.99    1.09 
  -6 -18   6   -0.08    1.04 
  -6 -18   5    9.00    2.15 
   6 -18  -5   12.96    2.57 
  -6 -18   4    2.42    1.35 
   6 -18  -4    1.32    1.06 
   6 -18  -3    1.83    1.23 
  -6 -18   3    0.27    0.89 
  -6 -18   2   -0.23    0.64 
   6 -18  -2   -0.32    0.73 
   6 -18  -1    0.78    0.98 
  -6 -18   1    0.45    0.84 
  -6 -18   0    1.28    0.84 
   6 -18   0    0.85    1.14 
   6 -18   1    4.23    1.70 
  -6 -18  -1    3.93    1.58 
  -6 -18  -2    1.07    0.91 
   6 -18   2    0.25    0.67 
   6 -18   3    2.58    1.66 
  -6 -18  -3    0.50    0.55 
  -6 -18  -4    0.15    0.73 
   6 -18   4   -2.15    1.29 
   6 -18   5    2.08    0.85 
   6 -18   6   -0.61    1.17 
   6 -18   7   -0.63    0.93 
   6 -18   8    0.27    1.12 
   6 -18   9    0.74    1.43 
  -6 -16  17    1.15    1.52 
  -6 -16  16   -0.08    0.80 
  -6 -16  15    0.51    0.87 
  -6 -16  14   -0.41    0.84 
  -6 -16  13    1.13    0.97 
  -6 -16  12    0.08    0.70 
  -6 -16  11    0.01    0.86 
  -6 -16  10   -0.42    0.70 
  -6 -16   9    6.89    1.81 
   6 -16  -8    6.42    1.76 
  -6 -16   8    4.51    1.53 
   6 -16  -7    8.07    1.88 
  -6 -16   7    4.85    1.58 
  -6 -16   6    0.22    0.63 
   6 -16  -6   -0.56    0.95 
  -6 -16   5    3.91    1.40 
   6 -16  -5    1.53    1.05 
  -6 -16   4    1.26    0.95 
   6 -16  -4    0.17    0.69 
   6 -16  -3    9.94    2.22 
  -6 -16   3   11.53    2.15 
  -6 -16   2    5.61    1.55 
   6 -16  -2    2.79    1.22 
  -6 -16   1    1.80    1.04 
   6 -16  -1    3.63    1.36 
   6 -16   0    1.84    1.12 
  -6 -16   0    2.05    0.99 
   6 -16   1   -0.47    0.80 
  -6 -16  -1    0.25    0.67 
   6 -16   2    1.84    1.02 
  -6 -16  -2    1.15    0.77 
  -6 -16  -3    9.96    2.00 
   6 -16   3    7.65    1.82 
  -6 -16  -4    3.01    1.14 
   6 -16   4    3.58    1.45 
  -6 -16  -5    0.33    0.49 
   6 -16   5   -0.31    0.95 
  -6 -16  -6    0.55    0.49 
   6 -16   6   -0.99    1.11 
   6 -16   7    2.71    1.28 
   6 -16   8    0.58    0.85 
   6 -16   9    1.87    1.25 
   6 -16  10    0.68    0.70 
   6 -16  11    1.20    1.05 
   6 -16  12    0.44    0.97 
   6 -16  13    1.72    1.15 
  -6 -14  20   -0.23    1.16 
  -6 -14  19   -1.33    1.42 
  -6 -14  18   -2.75    1.41 
  -6 -14  17    2.18    1.35 
  -6 -14  16   -0.04    1.00 
  -6 -14  15    0.08    0.65 
  -6 -14  14   -0.22    0.85 
  -6 -14  13   -0.45    0.91 
  -6 -14  12    1.77    1.31 
  -6 -14  11    1.09    0.63 
  -6 -14  11    0.78    0.97 
  -6 -14  10   15.82    2.59 
  -6 -14   9    2.33    1.09 
  -6 -14   8    0.69    0.81 
   6 -14  -8   -0.54    0.73 
  -6 -14   7   10.35    2.15 
   6 -14  -7    7.46    1.83 
  -6 -14   6    0.84    0.60 
   6 -14  -6   -0.50    0.73 
   6 -14  -5   29.42    3.34 
  -6 -14   5   24.69    3.00 
  -6 -14   4   10.46    2.02 
   6 -14  -4   13.74    2.34 
  -6 -14   3   -0.23    0.69 
   6 -14  -3    2.63    1.06 
  -6 -14   2    2.95    1.05 
   6 -14  -2    4.15    1.48 
  -6 -14   1    0.11    0.49 
   6 -14  -1   -0.25    0.63 
   6 -14   0   26.93    3.13 
  -6 -14   0   22.55    2.60 
  -6 -14  -1    2.89    1.07 
   6 -14   1    2.24    1.05 
  -6 -14  -2    2.63    1.00 
   6 -14   2    0.36    0.77 
  -6 -14  -3    3.23    1.10 
   6 -14   3    2.96    1.31 
  -6 -14  -4    3.45    1.05 
   6 -14   4    3.51    1.32 
  -6 -14  -5    8.03    1.43 
   6 -14   5    7.47    1.98 
  -6 -14  -6   16.11    1.85 
   6 -14   6   18.15    2.78 
   6 -14   7    0.69    0.71 
   6 -14   8    1.04    0.78 
   6 -14   9    0.05    0.61 
   6 -14  10    3.18    1.16 
   6 -14  11    0.87    0.97 
   6 -14  12    1.23    0.86 
   6 -14  13   -0.20    0.97 
   6 -14  14    0.30    0.74 
   6 -14  15   -0.04    0.96 
  -6 -12  22   -2.85    1.46 
  -6 -12  21   -0.17    1.06 
  -6 -12  20   -0.14    0.82 
  -6 -12  19   -0.38    1.12 
  -6 -12  18    0.68    0.88 
  -6 -12  17   -1.25    0.77 
  -6 -12  16    0.97    1.10 
  -6 -12  15   -0.49    0.75 
  -6 -12  14    2.88    1.28 
  -6 -12  13    1.57    0.96 
  -6 -12  13    1.78    0.50 
  -6 -12  12   29.09    3.41 
  -6 -12  12   23.66    1.78 
  -6 -12  11    0.66    0.30 
  -6 -12  11    1.50    0.79 
  -6 -12  10   12.33    2.22 
  -6 -12   9    2.65    1.16 
  -6 -12   8   33.67    3.36 
  -6 -12   7    1.90    1.03 
   6 -12  -7    1.02    0.57 
   6 -12  -6    7.64    1.63 
  -6 -12   6    5.92    1.41 
  -6 -12   5    5.36    1.32 
   6 -12  -5    8.14    1.68 
   6 -12  -4   10.24    1.96 
  -6 -12   4    6.38    1.49 
   6 -12  -3    2.84    1.11 
  -6 -12   3    1.33    0.73 
   6 -12  -2   32.85    3.27 
  -6 -12   2   29.86    2.78 
   6 -12  -1    0.57    0.56 
  -6 -12   1    1.02    0.72 
  -6 -12   0    1.47    0.67 
   6 -12   0    1.66    0.63 
   6 -12   1    5.13    1.39 
  -6 -12  -1    4.05    0.99 
   6 -12   2   29.18    3.11 
  -6 -12  -2   33.24    2.73 
  -6 -12  -3   11.02    1.54 
   6 -12   3   10.68    1.89 
   6 -12   4   13.61    2.20 
  -6 -12  -4   11.75    1.55 
  -6 -12  -5    2.86    0.78 
   6 -12   5    2.55    1.12 
  -6 -12  -6    3.68    0.79 
   6 -12   6    5.01    1.42 
   6 -12   7    0.92    0.92 
   6 -12   8   25.43    3.29 
   6 -12   9   -1.18    0.95 
   6 -12  10    1.05    0.98 
   6 -12  11    1.18    0.94 
   6 -12  12    1.02    0.87 
   6 -12  13   -0.16    0.89 
   6 -12  14    0.31    0.75 
   6 -12  15    1.88    1.51 
   6 -12  16    0.19    1.22 
   6 -12  17    0.00    1.73 
  -6 -10  23    0.49    1.36 
  -6 -10  22   -2.98    1.40 
  -6 -10  21   -0.27    0.64 
  -6 -10  20   -0.96    1.17 
  -6 -10  19    1.09    0.81 
  -6 -10  18    0.09    0.73 
  -6 -10  17    1.92    1.00 
  -6 -10  16    5.94    1.59 
  -6 -10  15    2.21    1.21 
  -6 -10  14    2.37    1.15 
  -6 -10  13    1.02    0.71 
  -6 -10  13    0.50    0.23 
  -6 -10  12    1.40    0.46 
  -6 -10  12    0.58    0.71 
  -6 -10  11   14.46    1.23 
  -6 -10  11   15.26    2.17 
  -6 -10  10    9.60    1.01 
  -6 -10  10    9.23    1.71 
  -6 -10   9    1.58    0.80 
  -6 -10   8   19.58    2.50 
  -6 -10   7    2.12    0.87 
   6 -10  -7    1.17    0.68 
   6 -10  -6   15.04    2.04 
  -6 -10   6   13.08    1.98 
  -6 -10   5   97.54    5.00 
   6 -10  -5  105.20    5.28 
  -6 -10   4   11.57    1.73 
   6 -10  -4   14.35    2.00 
  -6 -10   3    1.16    0.60 
   6 -10  -3    1.32    0.67 
  -6 -10   2    6.26    1.20 
   6 -10  -2    4.17    1.25 
  -6 -10   1   20.63    2.02 
   6 -10  -1   21.75    2.43 
   6 -10   0   39.31    3.32 
  -6 -10   0   39.44    2.72 
   6 -10   1    4.77    1.18 
  -6 -10  -1    3.12    0.77 
   6 -10   2   13.02    1.95 
   6 -10   2   13.58    1.64 
  -6 -10  -2   14.41    1.62 
   6 -10   3    0.94    0.40 
   6 -10   3    0.21    0.58 
  -6 -10  -3    0.48    0.36 
   6 -10   4   12.05    1.65 
  -6 -10  -4   11.24    1.23 
   6 -10   4   11.28    2.01 
   6 -10   5   13.92    1.78 
   6 -10   5   15.64    2.28 
  -6 -10  -5   11.05    1.24 
  -6 -10  -6    3.19    0.54 
   6 -10   6    3.72    1.16 
   6 -10   7    1.54    0.68 
   6 -10   8    2.58    0.99 
   6 -10   9    3.36    1.23 
   6 -10  10    4.14    1.33 
   6 -10  11    5.51    1.62 
   6 -10  12    2.01    1.17 
   6 -10  13   -0.31    0.65 
   6 -10  14    1.38    1.09 
   6 -10  15   -0.45    0.80 
   6 -10  16    0.25    0.73 
  -6  -8  24   -2.11    1.19 
  -6  -8  23    1.07    1.06 
  -6  -8  22   -0.13    0.68 
  -6  -8  21    0.23    0.62 
  -6  -8  20    0.74    0.78 
  -6  -8  19    2.43    1.09 
  -6  -8  18    0.54    0.75 
  -6  -8  17    4.89    1.61 
  -6  -8  16   -0.40    0.56 
  -6  -8  15    5.51    1.62 
  -6  -8  14    7.79    1.69 
  -6  -8  13    0.70    0.68 
  -6  -8  12    6.11    0.65 
  -6  -8  12    6.50    1.48 
  -6  -8  11    1.97    0.77 
  -6  -8  11    2.69    0.42 
  -6  -8  10   79.98    4.80 
  -6  -8  10   78.40    2.36 
  -6  -8   9   11.65    0.90 
  -6  -8   9   12.52    1.84 
  -6  -8   8    4.73    1.17 
  -6  -8   7   98.68    4.84 
  -6  -8   6    4.15    1.12 
   6  -8  -6    3.15    0.94 
   6  -8  -5   74.30    4.04 
  -6  -8   5   61.37    3.72 
   6  -8  -4    0.39    0.52 
  -6  -8   4    0.22    0.47 
  -6  -8   3  193.14    6.00 
   6  -8  -3  183.78    6.42 
   6  -8  -2    8.58    1.41 
  -6  -8   2    9.83    1.36 
   6  -8  -1    6.52    1.27 
  -6  -8   1    5.55    0.94 
   6  -8   0   68.37    3.83 
  -6  -8   0   60.55    2.93 
  -6  -8  -1    0.52    0.35 
   6  -8   1    0.04    0.36 
   6  -8   1   -0.03    0.54 
   6  -8   2    3.39    0.75 
   6  -8   2    3.05    0.87 
  -6  -8  -2    3.92    0.69 
   6  -8   3   81.65    3.95 
   6  -8   3   79.12    4.39 
  -6  -8  -3   82.84    2.86 
  -6  -8  -4    6.93    0.81 
   6  -8   4    7.96    1.24 
   6  -8   4    8.81    1.58 
   6  -8   5    5.58    1.23 
   6  -8   5    4.32    1.04 
  -6  -8  -5    5.77    0.56 
   6  -8   6   25.79    2.77 
   6  -8   6   30.10    2.59 
   6  -8   7   17.73    2.36 
   6  -8   7   21.40    2.22 
   6  -8   8    9.27    1.66 
   6  -8   9    2.05    0.85 
   6  -8  10    6.48    1.64 
   6  -8  11    1.10    0.67 
   6  -8  12    0.52    0.70 
   6  -8  13    3.45    1.34 
   6  -8  14    0.72    0.54 
   6  -8  15    0.29    0.59 
  -6  -8 -16    1.93    1.11 
   6  -8  16   -1.48    0.91 
  -6  -8 -17    2.63    1.47 
  -6  -8 -18    0.84    1.23 
  -6  -6  24    0.10    0.88 
  -6  -6  23    2.83    1.48 
  -6  -6  22    0.04    0.63 
  -6  -6  21    0.54    0.54 
  -6  -6  20   -0.78    0.94 
  -6  -6  19   -0.19    0.68 
  -6  -6  18    0.61    0.63 
  -6  -6  17    6.34    1.52 
  -6  -6  16    3.98    1.26 
  -6  -6  15    2.64    1.09 
  -6  -6  14    2.22    0.76 
  -6  -6  13   35.81    3.38 
  -6  -6  12    6.64    1.41 
  -6  -6  11    8.44    1.58 
  -6  -6  10   22.37    2.37 
  -6  -6   9   50.64    3.40 
  -6  -6   9   45.10    1.27 
  -6  -6   8    7.02    1.29 
  -6  -6   7  265.10    7.36 
  -6  -6   6  424.27    8.90 
   6  -6  -5    8.19    1.35 
  -6  -6   5   10.18    1.38 
  -6  -6   4   18.59    1.80 
   6  -6  -4   18.44    1.97 
   6  -6  -3   58.01    3.26 
  -6  -6   3   51.80    2.78 
   6  -6  -2   27.24    2.29 
  -6  -6   2   25.15    1.88 
   6  -6  -1   24.03    2.10 
  -6  -6   1   16.99    1.44 
  -6  -6   0   44.28    2.20 
   6  -6   0   47.23    2.49 
   6  -6   0   52.22    3.20 
   6  -6   1   20.78    1.73 
  -6  -6  -1   22.05    1.45 
   6  -6   1   20.77    2.03 
   6  -6   2   41.06    2.54 
  -6  -6  -2   41.37    1.77 
   6  -6   2   42.62    2.83 
   6  -6   3   17.77    1.74 
   6  -6   3   15.74    1.73 
  -6  -6  -3   10.92    0.80 
   6  -6   4    7.14    1.16 
   6  -6   4    8.11    1.35 
   6  -6   5    9.29    1.36 
   6  -6   5   11.04    1.56 
   6  -6   6   11.71    1.70 
   6  -6   6   11.36    1.54 
   6  -6   7   14.30    1.78 
   6  -6   7   12.03    1.79 
   6  -6   8   20.33    2.30 
   6  -6   8   21.62    2.25 
   6  -6   9   19.77    2.29 
   6  -6  10    5.95    1.32 
   6  -6  11    6.27    1.42 
   6  -6  12    0.44    0.58 
   6  -6  13    3.27    1.19 
   6  -6  14    0.12    0.52 
  -6  -6 -14    1.44    0.87 
  -6  -6 -15    0.93    0.91 
   6  -6  15    0.05    0.57 
   6  -6  16   -0.19    0.58 
  -6  -6 -16    0.86    0.79 
  -6  -6 -17    3.99    1.42 
  -6  -6 -18   -0.09    0.84 
  -6  -6 -19   -0.27    0.75 
  -6  -4  23    0.71    0.74 
  -6  -4  22   -1.11    0.82 
  -6  -4  21    1.50    0.79 
  -6  -4  20    2.19    0.99 
  -6  -4  19    1.14    0.81 
  -6  -4  18    3.83    1.13 
  -6  -4  17    3.61    1.07 
  -6  -4  16   14.41    2.06 
  -6  -4  15   25.49    2.72 
  -6  -4  14    3.31    0.92 
  -6  -4  13    5.08    1.15 
  -6  -4  12    3.71    1.10 
  -6  -4  11   29.78    2.57 
  -6  -4  10  172.15    6.04 
  -6  -4   9   67.25    3.61 
  -6  -4   8   66.62    3.43 
  -6  -4   7    3.62    0.81 
  -6  -4   6    5.53    0.98 
  -6  -4   5  301.98    6.48 
  -6  -4   4  208.36    5.18 
  -6  -4   3   84.47    3.09 
   6  -4  -3   70.79    3.22 
   6  -4  -2    0.83    0.53 
  -6  -4   2    1.17    0.37 
   6  -4  -1   16.30    1.34 
   6  -4  -1   17.80    1.67 
  -6  -4   1   18.17    1.28 
   6  -4   0   76.84    3.01 
   6  -4   0   73.64    3.32 
  -6  -4   0   75.41    2.35 
   6  -4   1   23.57    1.75 
   6  -4   1   23.41    1.87 
  -6  -4  -1   24.11    1.22 
   6  -4   2   69.52    3.12 
   6  -4   2   67.72    3.23 
  -6  -4  -2   65.66    1.74 
   6  -4   3   49.10    2.77 
   6  -4   3   49.74    2.70 
   6  -4   4   11.44    1.34 
   6  -4   4    8.87    1.21 
   6  -4   5   25.22    2.16 
   6  -4   5   23.67    2.04 
   6  -4   6    8.52    1.28 
   6  -4   6    9.21    1.36 
   6  -4   7   11.28    1.53 
   6  -4   7   10.53    1.46 
   6  -4   8   12.63    1.61 
   6  -4   9   -0.53    0.53 
   6  -4  10    4.67    1.09 
  -6  -4 -11   16.41    2.29 
   6  -4  11   19.11    2.16 
   6  -4  12    7.70    1.39 
  -6  -4 -12    7.09    1.62 
  -6  -4 -13    2.97    1.24 
   6  -4  13    2.07    0.92 
   6  -4  14    1.50    0.81 
  -6  -4 -14   -0.44    0.91 
  -6  -4 -15    2.52    1.10 
   6  -4  15    1.18    0.71 
  -6  -4 -16   -0.33    0.85 
  -6  -4 -17    0.42    0.64 
  -6  -4 -18   -0.30    0.87 
  -6  -4 -19   -3.15    1.37 
  -6  -4 -20   -0.23    0.75 
  -6  -2  23    0.00    0.55 
  -6  -2  22   -0.11    0.52 
   6  -2 -22   -0.08    0.43 
  -6  -2  21    1.06    0.63 
   6  -2 -21   -0.25    0.56 
  -6  -2  20    1.85    0.93 
   6  -2 -20    1.08    0.66 
  -6  -2  19    5.46    1.36 
  -6  -2  18    5.06    1.28 
  -6  -2  17    3.88    1.08 
  -6  -2  16    4.62    1.17 
  -6  -2  15    6.83    1.32 
  -6  -2  14   27.34    2.53 
  -6  -2  13   27.97    2.52 
  -6  -2  12   90.02    4.25 
  -6  -2  11   -0.38    0.72 
  -6  -2  10   30.95    2.35 
  -6  -2   9   15.31    1.63 
  -6  -2   8  174.06    5.22 
  -6  -2   7   49.48    2.65 
  -6  -2   6   33.50    2.14 
  -6  -2   5   35.70    1.03 
  -6  -2   5   35.03    2.05 
  -6  -2   4   51.82    1.52 
  -6  -2   4   59.50    2.50 
   6  -2  -3   12.84    1.02 
  -6  -2   3   15.87    1.24 
  -6  -2   2  105.38    2.99 
   6  -2  -2  103.55    2.93 
   6  -2  -1   29.42    1.64 
   6  -2  -1   26.51    1.82 
  -6  -2   1   27.93    1.46 
   6  -2   0   10.90    1.16 
   6  -2   0    8.73    0.97 
   6  -2   1   19.31    1.46 
   6  -2   1   18.73    1.48 
   6  -2   2    7.41    1.01 
   6  -2   2    7.12    0.99 
  -6  -2  -2    8.80    0.69 
   6  -2   3   11.90    1.26 
   6  -2   3   12.41    1.24 
  -6  -2  -3   15.10    0.81 
   6  -2   4   30.34    1.98 
   6  -2   4   29.89    2.22 
  -6  -2  -4   32.66    1.10 
  -6  -2  -5    2.76    0.31 
   6  -2   5    2.82    0.71 
   6  -2   5    3.47    0.93 
   6  -2   6   27.67    1.99 
  -6  -2  -6   25.79    2.29 
  -6  -2  -6   26.50    0.91 
   6  -2   7    0.53    0.36 
  -6  -2  -7    1.02    0.51 
   6  -2   8   24.80    2.02 
  -6  -2  -8   27.11    2.46 
   6  -2   9   10.78    1.40 
  -6  -2  -9   14.31    1.91 
  -6  -2 -10    0.27    0.68 
   6  -2  10    0.90    0.49 
   6  -2  11    2.32    0.75 
  -6  -2 -11    1.70    0.86 
  -6  -2 -12    2.95    1.13 
   6  -2  12    2.52    0.70 
   6  -2  13    4.51    1.08 
  -6  -2 -13    3.47    1.05 
  -6  -2 -14    9.63    1.96 
   6  -2  14   10.92    1.57 
   6  -2  15    2.08    0.64 
  -6  -2 -15   -0.03    0.60 
  -6  -2 -16    1.36    0.90 
  -6  -2 -17    1.87    1.02 
  -6  -2 -18    0.21    0.76 
  -6  -2 -19    2.49    1.35 
  -6  -2 -20   -1.54    1.06 
  -6   0  22    0.20    0.47 
   6   0 -21    0.42    0.71 
  -6   0  21    0.06    0.61 
   6   0 -20    4.89    1.06 
  -6   0  20    5.26    1.23 
  -6   0  19   -0.10    0.42 
   6   0 -19    0.09    0.42 
   6   0 -18    2.65    0.77 
  -6   0  18    3.54    1.06 
  -6   0  17    0.22    0.46 
   6   0 -17   -0.39    0.50 
  -6   0  16   28.18    2.60 
  -6   0  15   -0.30    0.63 
  -6   0  14   82.86    4.10 
  -6   0  13    0.71    0.65 
  -6   0  12   31.92    2.43 
  -6   0  11   -0.26    0.46 
  -6   0  10  107.85    4.18 
  -6   0   9    1.05    0.51 
  -6   0   8    6.19    0.94 
  -6   0   7    0.37    0.37 
   6   0  -5    0.15    0.17 
   6   0  -4  119.45    2.48 
   6   0  -3    0.43    0.25 
   6   0  -2   23.45    1.29 
   6   0  -1    0.17    0.26 
  -6   0   0  364.13    5.56 
   6   0   0  368.33    6.05 
   6   0   1    0.12    0.25 
  -6   0  -1    0.30    0.21 
  -6   0  -2    6.03    0.72 
   6   0   3    0.27    0.29 
  -6   0  -3    0.22    0.30 
   6   0   4   14.39    1.13 
  -6   0  -4   20.07    1.30 
  -6   0  -5   -0.74    0.39 
   6   0   5    0.35    0.36 
  -6   0  -5    0.44    0.38 
  -6   0  -6    4.39    0.91 
  -6   0  -6    5.59    0.76 
   6   0   6    8.48    0.91 
   6   0   7    0.46    0.36 
  -6   0  -7   -0.31    0.38 
  -6   0  -7    0.21    0.31 
   6   0   8   19.03    1.48 
  -6   0  -8   18.47    1.41 
  -6   0  -8   19.54    2.13 
  -6   0  -9   -0.57    0.62 
  -6   0  -9   -0.19    0.24 
   6   0   9   -0.17    0.31 
  -6   0 -10   42.31    2.24 
   6   0  10   36.80    2.18 
  -6   0 -10   47.33    3.47 
  -6   0 -11   -0.75    0.83 
  -6   0 -11    0.50    0.50 
   6   0  11   -0.11    0.40 
  -6   0 -12    0.15    0.28 
   6   0  12    0.16    0.30 
  -6   0 -12    0.58    0.68 
  -6   0 -13   -0.63    0.65 
   6   0  13    0.45    0.38 
  -6   0 -14    0.48    0.58 
   6   0  14    1.03    0.47 
  -6   0 -15   -0.14    0.67 
  -6   0 -16    0.80    0.80 
  -6   0 -17   -0.18    0.73 
  -6   0 -18    0.66    0.83 
  -6   0 -19    0.01    0.65 
  -6   2  21    2.27    0.88 
   6   2 -20    1.15    0.62 
  -6   2  20    1.15    0.77 
   6   2 -19    3.32    0.73 
  -6   2  19    3.35    1.00 
   6   2 -18    2.20    0.50 
  -6   2  18    4.10    1.03 
   6   2 -17    4.15    0.76 
  -6   2  17    3.44    0.87 
  -6   2  16    4.18    1.01 
   6   2 -16    3.78    0.68 
   6   2 -15    4.27    0.70 
  -6   2  15    6.16    1.13 
   6   2 -14   34.15    2.89 
  -6   2  14   29.09    2.32 
   6   2 -14   28.57    1.61 
  -6   2  13   26.33    2.22 
   6   2 -13   26.49    1.44 
   6   2 -13   19.31    2.48 
   6   2 -12   85.66    4.59 
   6   2 -12   87.76    2.40 
  -6   2  12   85.68    3.86 
   6   2 -11    0.17    0.17 
  -6   2  11    0.40    0.45 
   6   2 -11   -0.11    0.44 
   6   2 -10   27.92    1.01 
  -6   2  10   19.96    2.05 
   6   2 -10   28.07    2.35 
   6   2  -9   15.81    1.61 
  -6   2   0    5.73    0.84 
  -6   2  -1   18.97    1.43 
  -6   2  -2    8.85    1.06 
  -6   2  -3   15.37    1.35 
  -6   2  -4   32.94    2.29 
  -6   2  -4   31.15    1.94 
  -6   2  -5    2.26    0.64 
  -6   2  -5    2.99    0.68 
  -6   2  -6   25.02    2.14 
  -6   2  -6   28.20    2.04 
  -6   2  -7    1.72    0.53 
  -6   2  -7    1.68    0.57 
  -6   2  -8   28.52    2.18 
  -6   2  -8   26.84    2.40 
  -6   2  -9   13.80    1.79 
  -6   2  -9   11.52    1.36 
  -6   2 -10    0.21    0.35 
  -6   2 -10    0.26    0.49 
  -6   2 -11    3.18    1.06 
  -6   2 -11    1.90    0.68 
  -6   2 -12    2.73    0.95 
  -6   2 -12    2.59    0.77 
  -6   2 -13    3.62    1.15 
  -6   2 -14   10.73    2.02 
  -6   2 -15    0.97    0.85 
  -6   2 -16    1.35    0.90 
  -6   2 -17    1.33    1.12 
  -6   2 -18   -0.30    0.60 
  -6   2 -19    0.43    0.93 
  -6   4  20    3.21    0.99 
   6   4 -19    0.23    0.38 
  -6   4  19    0.08    0.38 
   6   4 -18    2.44    0.52 
  -6   4  18    3.70    0.91 
  -6   4  17    3.30    0.86 
   6   4 -17    2.95    0.54 
  -6   4  16   14.20    1.72 
   6   4 -16   17.37    1.28 
   6   4 -15   27.31    1.48 
  -6   4  15   23.87    2.21 
   6   4 -14    4.86    0.54 
  -6   4  14    4.14    0.95 
   6   4 -14    5.06    1.30 
   6   4 -13    3.53    1.09 
  -6   4  13    3.23    0.82 
   6   4 -13    3.25    0.43 
   6   4 -12    2.88    1.02 
   6   4 -11   30.78    2.72 
   6   4 -10  188.32    6.23 
   6   4  -2    0.74    0.40 
   6   4  -1   17.28    1.27 
   6   4   0   68.35    2.30 
  -6   4  -1   21.91    1.87 
  -6   4  -2   70.66    3.12 
  -6   4  -2   64.35    3.24 
  -6   4  -3   47.05    2.68 
  -6   4  -3   45.65    2.67 
  -6   4  -4    6.67    1.02 
  -6   4  -4    7.73    1.13 
  -6   4  -5   26.85    2.21 
  -6   4  -5   29.59    2.28 
  -6   4  -6    7.88    1.21 
  -6   4  -6    9.35    1.35 
  -6   4  -7   14.23    1.76 
  -6   4  -7   14.39    1.78 
  -6   4  -8   11.54    1.64 
  -6   4  -8   11.96    1.63 
  -6   4  -9    0.47    0.53 
  -6   4  -9    0.23    0.50 
  -6   4 -10    4.83    1.06 
  -6   4 -10    3.84    1.09 
  -6   4 -11   17.19    2.20 
  -6   4 -11   13.81    1.87 
  -6   4 -12    7.04    1.48 
  -6   4 -12    7.93    1.66 
  -6   4 -13    2.15    0.81 
  -6   4 -14    0.78    0.53 
  -6   4 -15    2.40    1.05 
  -6   4 -16   -0.47    0.54 
  -6   4 -17   -0.41    0.92 
  -6   4 -18   -0.38    0.80 
  -6   6  20    0.95    0.54 
  -6   6  19    1.18    0.65 
  -6   6  18    1.42    0.63 
  -6   6  18    0.14    0.38 
  -6   6  17    6.17    1.28 
  -6   6  17    5.55    1.15 
  -6   6  16    4.49    1.02 
  -6   6  16    5.92    1.28 
  -6   6  15    1.26    0.51 
  -6   6  15    1.27    0.65 
  -6   6  14    1.97    0.73 
  -6   6  14    2.64    0.78 
  -6   6  13   35.20    2.84 
  -6   6  12    5.06    1.03 
   6   6 -12    7.47    1.39 
  -6   6  11    7.92    1.32 
   6   6 -11    8.67    1.58 
  -6   6  10   23.43    2.13 
   6   6 -10   25.09    2.45 
  -6   6   9   46.84    3.11 
  -6   6   8    5.76    1.08 
  -6   6   7  264.32    6.96 
  -6   6   6  439.37    8.77 
   6   6  -3   58.88    2.93 
   6   6  -2   27.98    1.97 
   6   6  -1   21.29    1.64 
   6   6   0   48.88    2.23 
   6   6   1   19.83    1.37 
   6   6   2   39.64    1.72 
  -6   6  -2   45.89    2.96 
  -6   6  -3   12.33    1.58 
  -6   6  -4    7.25    1.25 
  -6   6  -5   12.61    1.79 
  -6   6  -6   10.84    1.58 
  -6   6  -6   11.37    1.52 
  -6   6  -7   13.39    1.81 
  -6   6  -7   13.31    1.64 
  -6   6  -8   21.39    2.16 
  -6   6  -8   23.62    2.51 
  -6   6  -9   23.35    2.34 
  -6   6  -9   26.31    2.65 
  -6   6 -10    7.98    1.55 
  -6   6 -10    8.03    1.44 
  -6   6 -11    8.68    1.55 
  -6   6 -12    0.36    0.53 
  -6   6 -13    2.71    1.00 
  -6   6 -14   -0.21    0.52 
  -6   6 -15    1.69    0.89 
  -6   6 -16   -0.38    0.79 
  -6   6 -17    0.38    0.59 
  -6   8  19    1.71    0.69 
  -6   8  18    1.66    0.60 
  -6   8  17    4.83    1.15 
  -6   8  17    4.33    0.94 
  -6   8  16    0.02    0.34 
  -6   8  16    2.22    0.88 
  -6   8  15    9.16    1.51 
  -6   8  14    5.95    1.22 
  -6   8  13    1.69    0.64 
  -6   8  12    7.08    1.33 
  -6   8  11    3.17    0.99 
  -6   8  10   81.04    4.24 
   6   8 -10   89.55    5.16 
  -6   8   9   13.35    1.78 
  -6   8   8    4.01    1.02 
  -6   8   7   93.60    4.38 
  -6   8   6    3.84    0.91 
  -6   8   5   59.20    3.60 
   6   8  -4   -0.06    0.38 
   6   8  -3  186.19    5.82 
   6   8  -2    7.61    1.14 
   6   8  -1    5.58    0.96 
   6   8   0   64.97    3.02 
   6   8   1   -0.12    0.30 
  -6   8  -2    4.75    1.10 
   6   8   2    4.17    0.70 
  -6   8  -3   83.07    4.59 
   6   8   3   80.87    2.79 
  -6   8  -4    9.53    1.64 
   6   8   4    8.81    0.82 
  -6   8  -5    5.87    1.33 
  -6   8  -6   33.09    3.12 
  -6  10  18   -0.04    0.51 
  -6  10  17    0.47    0.37 
  -6  10  16    7.59    1.38 
  -6  10  15    2.29    0.78 
  -6  10  14    3.70    0.97 
  -6  10  13   -0.11    0.59 
  -6  10  12    1.48    0.75 
  -6  10  11   16.24    2.10 
  -6  10  10    8.48    1.54 
  -6  10   9    4.72    1.08 
  -6  10   8   21.49    2.28 
  -6  10   7    1.17    0.69 
   6  10  -7    2.04    0.87 
  -6  10   6   12.31    1.87 
   6  10  -6   18.76    2.24 
   6  10  -5  104.55    5.07 
  -6  10   5  105.34    5.22 
  -6  10   4   13.31    1.81 
   6  10  -4   14.89    1.85 
   6  10  -3    1.98    0.76 
  -6  10   3    1.40    0.75 
   6  10  -2    3.74    0.80 
   6  10  -1   21.40    2.09 
   6  10   0   41.60    2.82 
   6  10   1    5.33    1.02 
   6  10   2   13.39    1.49 
   6  10   3    0.87    0.30 
   6  10   4   10.14    1.09 
   6  10   5   12.24    1.07 
   6  10   6    3.35    0.48 
  -6  12  14    3.33    1.06 
  -6  12  13    1.06    0.57 
  -6  12  12   29.89    3.10 
  -6  12  11    1.69    0.91 
  -6  12  10   16.40    2.32 
  -6  12   9    3.31    1.09 
  -6  12   8   38.69    3.28 
  -6  12   7    1.16    0.82 
  -6  12   6    7.71    1.59 
   6  12  -4   12.35    1.89 
   6  12  -3    2.66    0.99 
   6  12  -2   36.25    3.03 
   6  12  -1    1.69    0.75 
   6  12   0    2.67    0.76 
   6  12   1    4.57    1.00 
   6  12   2   30.38    2.51 
   6  12   3   11.27    1.49 
   6  12   4   11.91    1.40 
   6  12   5    2.48    0.63 
   6  12   6    5.32    0.80 
   6  12   7   -0.50    0.31 
   6  14   0   32.56    3.02 
   6  14   1    4.89    1.23 
   6  14   2    2.57    1.02 
   6  14   3    4.37    1.03 
   6  14   4    3.10    0.88 
   6  14   5   10.36    1.48 
   6  14   6   18.07    1.80 
   7 -23  -7   -3.67    1.84 
   7 -23  -6   -2.39    1.60 
  -7 -23   5    0.00    1.20 
  -7 -23   4    1.14    1.16 
  -7 -23   3    0.00    0.86 
  -7 -23   2   -1.08    1.09 
  -7 -23   1   -3.68    1.65 
  -7 -21  10   -1.53    1.16 
  -7 -21   9    0.00    0.87 
  -7 -21   8   -1.10    1.10 
   7 -21  -8    1.29    1.09 
  -7 -21   7    0.19    1.07 
   7 -21  -7   -0.06    1.06 
  -7 -21   6    0.34    0.91 
   7 -21  -6    0.97    0.82 
  -7 -21   5    0.53    0.87 
   7 -21  -5   -1.01    0.90 
   7 -21  -4   -0.52    1.14 
  -7 -21   4   -0.64    0.86 
  -7 -21   3   -1.14    1.04 
   7 -21  -3    0.71    0.98 
   7 -21  -2    1.92    1.60 
  -7 -21   2   -1.50    1.13 
   7 -21  -1   -0.10    1.05 
  -7 -21   1    0.65    1.11 
   7 -21   0    0.28    1.21 
  -7 -21   0   -1.08    0.99 
   7 -21   1   -1.28    1.49 
  -7 -21  -1   -1.27    1.04 
   7 -21   2    0.41    1.28 
  -7 -19  13    0.53    1.01 
  -7 -19  12    1.89    1.40 
  -7 -19  11    1.96    1.47 
  -7 -19  10    1.98    1.03 
  -7 -19   9   -1.28    1.37 
   7 -19  -8   -0.03    0.79 
  -7 -19   8    0.12    0.99 
  -7 -19   7   -0.43    0.80 
   7 -19  -7    2.64    1.50 
  -7 -19   6    2.97    1.37 
   7 -19  -6    5.03    1.87 
  -7 -19   5   -0.56    0.78 
   7 -19  -5    2.54    1.32 
  -7 -19   4    1.91    1.09 
   7 -19  -4    6.56    2.07 
  -7 -19   3    0.42    1.05 
   7 -19  -3    1.96    1.11 
  -7 -19   2   -0.04    0.62 
   7 -19  -2   -0.20    0.95 
  -7 -19   1    0.11    0.69 
   7 -19  -1    0.87    1.31 
  -7 -19   0    4.02    1.48 
   7 -19   0    4.30    1.56 
   7 -19   1   -1.34    0.98 
  -7 -19  -1   -0.88    0.98 
   7 -19   2    0.18    0.88 
  -7 -19  -2    3.17    1.58 
  -7 -19  -3   -0.22    0.94 
   7 -19   3    0.00    1.18 
   7 -19   4    0.82    1.07 
   7 -19   5    0.09    1.02 
   7 -19   6    0.16    1.17 
   7 -19   7    0.01    0.87 
  -7 -17  16    1.45    1.51 
  -7 -17  15   -2.38    1.38 
  -7 -17  14   -1.32    1.24 
  -7 -17  13   -0.22    0.94 
  -7 -17  12   -1.31    1.08 
  -7 -17  11   -0.80    1.01 
  -7 -17  10   -0.92    1.24 
  -7 -17   9    0.12    0.86 
  -7 -17   8    3.58    1.52 
   7 -17  -8    4.10    1.59 
  -7 -17   7    3.29    1.26 
   7 -17  -7    5.11    1.69 
  -7 -17   6    1.77    1.21 
   7 -17  -6    2.13    1.17 
  -7 -17   5   -0.50    0.78 
   7 -17  -5    1.41    1.17 
  -7 -17   4    0.49    0.77 
   7 -17  -4   -0.90    0.76 
  -7 -17   3    0.82    0.94 
   7 -17  -3   -0.22    1.09 
   7 -17  -2    2.05    1.33 
  -7 -17   2    0.54    0.66 
  -7 -17   1    3.26    1.29 
   7 -17  -1    3.27    1.43 
   7 -17   0    2.31    1.45 
  -7 -17   0    0.62    0.76 
  -7 -17  -1    0.35    0.63 
   7 -17   1   -0.01    0.82 
   7 -17   2    4.05    1.12 
  -7 -17  -2    7.23    1.71 
   7 -17   3    0.60    1.14 
  -7 -17  -3    0.66    0.57 
  -7 -17  -4    5.13    1.35 
   7 -17   4    1.72    1.31 
   7 -17   5    0.38    0.90 
   7 -17   6    0.43    0.68 
   7 -17   7   -0.56    1.13 
   7 -17   8    1.80    1.43 
   7 -17   9   -1.70    1.28 
   7 -17  10   -0.50    0.93 
  -7 -15  19   -1.70    1.23 
  -7 -15  18    1.82    1.17 
  -7 -15  17   -0.27    1.03 
  -7 -15  16   -0.67    0.80 
  -7 -15  15   -0.94    1.04 
  -7 -15  14   -1.71    1.37 
  -7 -15  13    1.72    1.25 
  -7 -15  12    4.75    1.62 
  -7 -15  11    1.66    1.18 
  -7 -15  10    0.71    0.84 
  -7 -15   9   11.39    2.14 
  -7 -15   8    4.47    1.51 
   7 -15  -8    3.76    1.27 
   7 -15  -7    3.27    1.59 
  -7 -15   7    3.30    1.34 
  -7 -15   6    2.05    1.10 
   7 -15  -6    2.69    1.05 
  -7 -15   5    2.09    1.05 
   7 -15  -5    1.69    0.98 
  -7 -15   4   -0.64    0.55 
   7 -15  -4   -0.36    0.71 
  -7 -15   3    2.25    0.93 
   7 -15  -3    3.57    1.38 
   7 -15  -2   13.47    2.42 
  -7 -15   2    9.67    2.03 
  -7 -15   1    3.21    1.18 
   7 -15  -1    3.91    1.56 
   7 -15   0   -1.06    0.90 
  -7 -15   0   -1.12    0.96 
  -7 -15  -1    8.46    1.68 
   7 -15   1    7.76    1.89 
   7 -15   2    0.80    0.90 
  -7 -15  -2    0.69    0.53 
   7 -15   3   -0.02    0.72 
  -7 -15  -3    1.13    0.72 
  -7 -15  -4   11.90    1.86 
   7 -15   4   12.10    2.37 
   7 -15   5    1.97    1.04 
  -7 -15  -5    4.34    1.06 
   7 -15   6   -0.22    0.95 
   7 -15   7    1.94    1.20 
   7 -15   8    2.43    1.45 
   7 -15   9    0.29    0.98 
   7 -15  10    2.31    1.42 
   7 -15  11    1.08    0.91 
   7 -15  12    0.68    0.75 
   7 -15  13   -1.75    1.29 
  -7 -13  21    0.43    0.92 
  -7 -13  20   -1.28    1.12 
  -7 -13  19   -1.18    1.20 
  -7 -13  18   -1.91    1.26 
  -7 -13  17    1.19    1.33 
  -7 -13  16   -1.64    0.99 
  -7 -13  15    0.59    0.63 
  -7 -13  14    1.65    1.05 
  -7 -13  13    3.46    1.35 
  -7 -13  12   -1.14    0.83 
  -7 -13  12    0.24    0.32 
  -7 -13  11   14.75    1.42 
  -7 -13  11   19.98    2.96 
  -7 -13  10    0.79    0.93 
  -7 -13   9    2.22    1.11 
   7 -13  -8    2.73    1.12 
  -7 -13   8    2.36    1.17 
  -7 -13   7    1.01    0.92 
   7 -13  -7    1.63    0.99 
  -7 -13   6    1.66    0.89 
   7 -13  -6    3.12    1.16 
  -7 -13   5    9.99    1.83 
   7 -13  -5   13.72    2.24 
  -7 -13   4   16.23    2.30 
   7 -13  -4   19.10    2.70 
  -7 -13   3    6.57    1.47 
   7 -13  -3    8.34    1.76 
  -7 -13   2    4.30    1.26 
   7 -13  -2    4.91    1.43 
   7 -13  -1    9.17    1.89 
  -7 -13   1    5.26    1.17 
  -7 -13   0    1.39    0.75 
   7 -13   0    0.93    0.53 
   7 -13   1   12.48    2.23 
  -7 -13  -1   13.72    1.88 
   7 -13   2    1.38    1.06 
  -7 -13  -2    1.71    0.71 
  -7 -13  -3    8.65    1.48 
   7 -13   3    8.19    1.74 
  -7 -13  -4    6.00    1.17 
   7 -13   4    7.27    1.72 
  -7 -13  -5    4.71    1.13 
   7 -13   5    6.75    1.69 
  -7 -13  -6    7.03    1.03 
   7 -13   6   10.09    2.14 
   7 -13   7    8.06    1.93 
   7 -13   8    0.44    0.71 
   7 -13   9    3.43    1.38 
   7 -13  10    0.69    0.91 
   7 -13  11    3.40    1.46 
   7 -13  12    0.36    0.82 
   7 -13  13    0.10    0.72 
   7 -13  14   -3.75    1.61 
   7 -13  15   -4.62    1.81 
   7 -13  16   -1.88    1.33 
  -7 -11  23    0.16    1.15 
  -7 -11  22    1.01    1.29 
  -7 -11  21    0.00    0.75 
  -7 -11  20    0.16    0.81 
  -7 -11  19   -0.23    1.16 
  -7 -11  18    2.69    1.37 
  -7 -11  17    0.38    0.70 
  -7 -11  16   -0.17    0.85 
  -7 -11  15    1.51    1.06 
  -7 -11  14    0.58    0.92 
  -7 -11  14    1.85    0.40 
  -7 -11  13   12.00    2.28 
  -7 -11  13   11.59    1.08 
  -7 -11  12    0.65    0.30 
  -7 -11  12    2.19    1.00 
  -7 -11  11   -0.03    0.27 
  -7 -11  11    0.14    0.55 
  -7 -11  10   -0.06    0.69 
  -7 -11   9    1.17    0.73 
  -7 -11   8    9.21    1.80 
  -7 -11   7   70.80    4.58 
   7 -11  -7   68.33    4.55 
  -7 -11   6    2.56    0.77 
   7 -11  -6    4.97    1.38 
   7 -11  -5    1.79    0.91 
  -7 -11   5    1.29    0.67 
   7 -11  -4   16.63    2.45 
  -7 -11   4   16.50    2.12 
  -7 -11   3   15.14    1.92 
   7 -11  -3   13.44    2.11 
   7 -11  -2    6.64    1.43 
  -7 -11   2    5.68    1.21 
  -7 -11   1   16.68    1.96 
   7 -11  -1   17.58    2.34 
  -7 -11   0    4.62    1.03 
   7 -11   0    5.54    1.45 
   7 -11   1   21.54    2.61 
  -7 -11  -1   26.40    2.28 
   7 -11   2   12.77    2.05 
  -7 -11  -2   10.68    1.44 
   7 -11   3   16.67    2.36 
  -7 -11  -3   18.58    1.81 
   7 -11   4    0.49    0.61 
  -7 -11  -4    1.01    0.44 
  -7 -11  -5    3.79    0.80 
   7 -11   5    6.95    1.62 
  -7 -11  -6    4.48    0.60 
   7 -11   6    6.75    1.68 
   7 -11   7    2.91    0.94 
   7 -11   8    2.86    1.21 
   7 -11   9   19.92    2.85 
   7 -11  10    0.82    0.65 
   7 -11  11   -0.48    0.72 
   7 -11  12   -0.45    0.92 
   7 -11  13    1.29    0.99 
   7 -11  14    0.26    0.76 
   7 -11  15    1.86    1.36 
   7 -11  16    0.00    0.67 
  -7  -9  24    0.85    1.40 
  -7  -9  23    0.48    0.93 
  -7  -9  22    0.17    0.80 
  -7  -9  21    0.09    0.62 
  -7  -9  20    0.67    0.80 
  -7  -9  19    0.98    1.09 
  -7  -9  18    1.00    0.85 
  -7  -9  17    2.81    1.16 
  -7  -9  16    1.25    0.78 
  -7  -9  15    4.91    1.52 
  -7  -9  14    5.21    1.55 
  -7  -9  13    2.76    1.18 
  -7  -9  12    0.01    0.23 
  -7  -9  12    0.51    0.51 
  -7  -9  11    1.51    0.32 
  -7  -9  11    2.03    0.96 
  -7  -9  10   29.79    1.50 
  -7  -9  10   30.01    3.00 
  -7  -9   9   79.26    4.82 
  -7  -9   8    0.38    0.59 
  -7  -9   7   16.64    2.06 
  -7  -9   6   53.08    3.68 
   7  -9  -6   50.95    3.69 
  -7  -9   5    1.52    0.79 
   7  -9  -5    1.90    0.80 
   7  -9  -4   20.72    2.32 
  -7  -9   4   18.48    2.03 
  -7  -9   3   70.48    3.82 
   7  -9  -3   61.16    3.98 
   7  -9  -2    4.33    1.15 
  -7  -9   2    5.72    1.18 
  -7  -9   1    2.74    0.77 
   7  -9  -1    5.15    1.31 
  -7  -9   0   30.88    2.23 
   7  -9   0   28.47    2.80 
  -7  -9  -1   60.60    3.02 
   7  -9   1   64.70    4.10 
   7  -9   1   63.25    3.49 
  -7  -9  -2    2.76    0.63 
   7  -9   2    4.21    0.91 
   7  -9   2    2.48    0.85 
   7  -9   3   -0.10    0.33 
   7  -9   3    0.47    0.70 
  -7  -9  -3   -0.14    0.36 
   7  -9   4    7.52    1.26 
  -7  -9  -4    5.97    0.78 
   7  -9   4    6.46    1.38 
  -7  -9  -5    7.27    0.72 
   7  -9   5    7.49    1.51 
   7  -9   6   23.33    2.74 
   7  -9   7   27.69    3.00 
   7  -9   8    4.28    1.21 
   7  -9   9   -0.02    0.60 
   7  -9  10    2.80    1.16 
   7  -9  11    6.65    1.56 
   7  -9  12    1.88    1.06 
   7  -9  13    1.80    1.05 
   7  -9  14    1.13    0.79 
   7  -9  15    0.29    0.79 
   7  -9  16    0.88    0.87 
  -7  -9 -16   -0.61    0.83 
  -7  -7  24   -1.26    1.01 
  -7  -7  23   -0.42    0.65 
  -7  -7  22   -0.11    0.78 
  -7  -7  21    0.13    0.59 
  -7  -7  20    2.93    1.12 
  -7  -7  19    1.09    0.91 
  -7  -7  18    3.11    1.21 
  -7  -7  17    0.46    0.64 
  -7  -7  16    1.62    1.02 
  -7  -7  15    1.86    1.07 
  -7  -7  14   -0.61    0.67 
  -7  -7  13   -0.92    0.87 
  -7  -7  12   39.74    3.44 
  -7  -7  11    6.27    1.29 
  -7  -7  10    0.43    0.16 
  -7  -7  10    0.17    0.52 
  -7  -7   9    2.12    0.89 
  -7  -7   8   12.45    1.83 
  -7  -7   7   22.32    2.22 
  -7  -7   6   37.01    2.79 
   7  -7  -5   82.75    4.20 
  -7  -7   5   82.27    4.04 
   7  -7  -4   15.60    1.89 
  -7  -7   4   15.67    1.66 
   7  -7  -3    2.77    0.96 
  -7  -7   3    1.62    0.68 
  -7  -7   2  140.52    4.68 
   7  -7  -2  133.34    5.29 
   7  -7  -1    3.31    0.94 
  -7  -7   1    2.86    0.65 
   7  -7   0    2.20    0.66 
   7  -7   0    0.26    0.44 
  -7  -7   0    3.47    0.70 
   7  -7   1    4.96    0.90 
  -7  -7  -1    5.00    0.79 
   7  -7   1    3.89    0.94 
   7  -7   2   16.67    1.69 
   7  -7   2   13.51    1.79 
  -7  -7  -2   14.71    1.16 
  -7  -7  -3    1.28    0.33 
   7  -7   3    1.43    0.55 
   7  -7   3    1.32    0.45 
   7  -7   4   84.27    4.54 
   7  -7   4   89.01    4.20 
   7  -7   5    0.56    0.31 
   7  -7   5    0.06    0.68 
   7  -7   6    0.62    0.46 
   7  -7   6    0.79    0.54 
   7  -7   7    4.96    1.19 
   7  -7   8   26.60    2.76 
   7  -7   9    1.12    0.72 
   7  -7  10   17.78    2.50 
   7  -7  11    0.93    0.72 
   7  -7  12    1.12    0.81 
   7  -7  13    0.04    0.60 
   7  -7  14    3.66    1.46 
  -7  -7 -14    4.59    1.52 
  -7  -7 -15    2.02    1.12 
   7  -7  15    0.56    0.68 
  -7  -7 -16    0.44    0.79 
  -7  -7 -17    1.41    1.38 
  -7  -5  24    0.95    0.95 
  -7  -5  23    0.73    1.11 
  -7  -5  22   -0.64    0.78 
  -7  -5  21    0.57    0.71 
  -7  -5  20    1.78    0.84 
  -7  -5  19    0.80    0.60 
  -7  -5  18    0.07    0.71 
  -7  -5  17    2.68    0.99 
  -7  -5  16    9.13    1.81 
  -7  -5  15    6.83    1.52 
  -7  -5  14   13.58    1.99 
  -7  -5  13    0.05    0.57 
  -7  -5  12    8.87    1.54 
  -7  -5  11    0.14    0.45 
  -7  -5  10   15.22    1.89 
  -7  -5   9  316.83    8.29 
  -7  -5   8    0.25    0.52 
  -7  -5   7    2.72    0.91 
  -7  -5   6   45.22    2.79 
  -7  -5   5   10.85    1.35 
   7  -5  -4    6.24    1.15 
  -7  -5   4    5.03    0.97 
  -7  -5   3   16.34    1.50 
   7  -5  -3   17.14    1.76 
  -7  -5   2    0.54    0.32 
   7  -5  -2    2.31    0.78 
   7  -5  -1   20.36    1.67 
   7  -5  -1   21.41    1.97 
  -7  -5   1   19.18    1.42 
   7  -5   0   44.54    2.55 
   7  -5   0   45.00    2.86 
  -7  -5   0   44.35    2.04 
   7  -5   1   23.53    2.10 
  -7  -5  -1   21.73    1.33 
   7  -5   1   22.97    1.86 
   7  -5   2   46.24    2.73 
  -7  -5  -2   42.12    1.63 
   7  -5   2   43.44    2.97 
  -7  -5  -3   11.95    0.69 
   7  -5   3   12.57    1.60 
   7  -5   3   13.31    1.52 
   7  -5   4   44.77    2.94 
   7  -5   4   46.56    3.02 
   7  -5   5    0.47    0.40 
   7  -5   5   -0.21    0.42 
   7  -5   6   64.43    3.79 
   7  -5   6   65.40    3.78 
   7  -5   7   20.81    2.16 
   7  -5   7   23.29    2.39 
   7  -5   8    3.56    1.02 
   7  -5   9    3.09    0.99 
   7  -5  10   13.79    1.93 
   7  -5  11    4.19    1.20 
  -7  -5 -11    3.30    1.17 
   7  -5  12    9.35    1.69 
  -7  -5 -12    5.26    1.48 
  -7  -5 -13    1.44    0.83 
   7  -5  13    0.58    0.77 
  -7  -5 -14    0.89    0.55 
   7  -5  14    1.61    0.77 
   7  -5  15   -0.21    0.68 
  -7  -5 -15    1.74    0.93 
  -7  -5 -16    1.03    0.79 
  -7  -5 -17    2.31    1.29 
  -7  -5 -18    0.31    0.74 
  -7  -3  23    0.35    0.59 
   7  -3 -22    1.04    0.73 
  -7  -3  22   -0.55    0.56 
  -7  -3  21   -0.72    0.81 
  -7  -3  20    0.22    0.53 
  -7  -3  19    0.07    0.68 
  -7  -3  18    5.53    1.41 
  -7  -3  17   12.33    2.05 
  -7  -3  16    5.21    1.19 
  -7  -3  15    0.77    0.61 
  -7  -3  14    9.12    1.54 
  -7  -3  13    5.76    1.22 
  -7  -3  12   14.24    1.82 
  -7  -3  11  107.85    4.74 
  -7  -3  10   19.43    1.98 
  -7  -3   9   17.78    1.87 
  -7  -3   8   80.21    3.72 
  -7  -3   7   54.13    2.89 
  -7  -3   6   23.00    0.87 
  -7  -3   6   24.64    1.90 
  -7  -3   5   91.03    3.51 
  -7  -3   5   92.42    2.15 
  -7  -3   4  200.15    4.97 
  -7  -3   4  193.65    3.58 
   7  -3  -3  104.61    3.21 
  -7  -3   3  107.80    3.48 
  -7  -3   2   64.22    2.52 
   7  -3  -2   63.25    2.59 
   7  -3  -1  118.66    3.68 
   7  -3  -1  111.13    4.09 
  -7  -3   1  103.25    3.01 
   7  -3   0   15.62    1.47 
  -7  -3   0   11.87    0.96 
   7  -3   0   14.21    1.33 
   7  -3   1  104.07    3.71 
   7  -3   1   94.54    3.82 
  -7  -3  -1   96.14    2.50 
   7  -3   2   24.96    1.95 
  -7  -3  -2   21.83    1.07 
   7  -3   2   26.71    1.99 
   7  -3   3   40.40    2.49 
  -7  -3  -3   39.33    1.34 
  -7  -3  -3   38.08    1.20 
   7  -3   3   44.84    2.68 
   7  -3   4    6.37    1.12 
   7  -3   4    6.72    1.06 
   7  -3   5    8.89    1.39 
   7  -3   5    7.10    1.15 
   7  -3   6   25.15    2.12 
  -7  -3  -6   26.95    2.47 
   7  -3   6   27.94    2.42 
   7  -3   7    3.30    0.88 
  -7  -3  -7    2.05    0.74 
   7  -3   8   37.43    2.77 
  -7  -3  -8   35.70    3.11 
  -7  -3  -9   42.46    3.37 
   7  -3   9   45.61    3.11 
   7  -3  10    3.65    1.00 
  -7  -3 -10    1.65    0.89 
  -7  -3 -11    2.49    1.14 
   7  -3  11    3.84    0.97 
  -7  -3 -12    2.96    1.09 
   7  -3  12    4.52    1.17 
   7  -3  13    4.76    1.17 
  -7  -3 -13    4.27    1.28 
   7  -3  14    3.76    1.08 
  -7  -3 -14    1.39    0.93 
  -7  -3 -15    1.45    0.94 
  -7  -3 -16    1.73    1.26 
  -7  -3 -17    0.10    0.61 
  -7  -3 -18    0.49    0.62 
  -7  -3 -19   -2.03    1.19 
  -7  -1  23    0.81    0.61 
  -7  -1  22   -0.16    0.75 
  -7  -1  21    1.25    0.72 
   7  -1 -21    0.34    0.59 
   7  -1 -20   -0.08    0.44 
  -7  -1  20   -0.63    0.82 
  -7  -1  19    3.39    0.98 
  -7  -1  18    2.93    0.90 
  -7  -1  17    2.28    0.96 
  -7  -1  16    0.48    0.51 
  -7  -1  15   12.64    1.79 
  -7  -1  14   10.96    1.60 
  -7  -1  13   21.55    2.14 
  -7  -1  12    5.82    1.18 
  -7  -1  11   15.34    1.72 
  -7  -1  10   25.86    2.11 
  -7  -1   9    4.75    0.95 
  -7  -1   8  133.61    4.51 
  -7  -1   7   92.33    3.64 
  -7  -1   6   13.77    1.58 
   7  -1  -5  149.07    3.11 
  -7  -1   5  147.85    2.68 
  -7  -1   4   38.98    1.54 
   7  -1  -4   40.04    1.72 
   7  -1  -3  101.35    2.86 
   7  -1  -2  142.14    3.59 
   7  -1  -1   18.20    1.37 
   7  -1   0   94.91    3.28 
  -7  -1  -1  222.97    4.38 
   7  -1   1  217.13    5.30 
   7  -1   2   76.74    2.99 
   7  -1   2   81.23    3.39 
  -7  -1  -2   74.44    2.45 
   7  -1   3   67.77    2.83 
  -7  -1  -3   62.64    2.17 
   7  -1   3   67.35    3.30 
   7  -1   4   27.26    1.86 
  -7  -1  -4   26.29    1.40 
  -7  -1  -5  112.84    2.94 
  -7  -1  -5  118.11    4.84 
   7  -1   5  111.49    3.80 
  -7  -1  -6   30.57    1.53 
   7  -1   6   26.78    1.90 
  -7  -1  -6   27.62    2.45 
  -7  -1  -7   23.08    2.24 
  -7  -1  -7   25.44    1.40 
   7  -1   8    9.00    1.20 
  -7  -1  -8    8.07    1.48 
  -7  -1  -8    8.59    0.83 
  -7  -1  -9    3.04    1.08 
  -7  -1  -9    3.23    0.53 
   7  -1   9    2.50    0.71 
   7  -1  10    4.05    0.86 
  -7  -1 -10    2.84    0.52 
  -7  -1 -10    1.99    0.71 
  -7  -1 -11   15.48    1.13 
  -7  -1 -11   20.41    2.58 
   7  -1  11   22.82    1.98 
  -7  -1 -12    0.63    0.59 
   7  -1  12    1.35    0.64 
  -7  -1 -13    1.79    0.98 
   7  -1  13    2.32    0.73 
  -7  -1 -14    2.56    1.23 
  -7  -1 -15    1.58    0.92 
  -7  -1 -16   -0.19    0.67 
  -7  -1 -17    0.64    0.77 
  -7  -1 -18    0.35    0.80 
  -7  -1 -19    0.00    0.68 
  -7   1  22    1.27    0.85 
  -7   1  21    0.70    0.49 
   7   1 -20    0.17    0.43 
  -7   1  20    1.01    0.63 
   7   1 -19    3.59    0.79 
  -7   1  19    3.00    1.02 
  -7   1  18    2.68    0.99 
   7   1 -18    3.63    0.76 
  -7   1  17    1.90    0.73 
   7   1 -17    1.04    0.33 
  -7   1  16    1.20    0.69 
   7   1 -16    2.02    0.58 
  -7   1  15   13.18    1.74 
   7   1 -15   10.24    1.03 
  -7   1  14   12.58    1.72 
  -7   1  13   21.88    2.09 
  -7   1  12    5.61    1.11 
  -7   1  11   12.61    1.48 
  -7   1  10   24.60    2.04 
  -7   1   9    5.54    1.02 
   7   1  -7   72.00    1.57 
   7   1  -6   19.00    0.87 
   7   1  -5  144.12    2.67 
   7   1  -4   37.81    1.51 
   7   1  -3  106.22    2.80 
   7   1  -2  140.36    3.46 
  -7   1   1   10.13    1.09 
  -7   1   0   97.12    3.28 
  -7   1  -1  224.29    4.98 
  -7   1  -2   75.82    2.88 
  -7   1  -3   63.45    2.68 
  -7   1  -4   28.64    2.33 
  -7   1  -4   27.08    1.77 
  -7   1  -5  109.73    3.75 
  -7   1  -5  118.37    4.67 
  -7   1  -6   25.49    1.84 
  -7   1  -6   26.21    2.35 
  -7   1  -7   21.70    2.19 
  -7   1  -7   23.61    1.81 
  -7   1  -8    8.26    1.09 
  -7   1  -8    8.63    1.43 
  -7   1  -9    2.32    0.66 
  -7   1  -9    2.74    0.99 
  -7   1 -10    4.03    1.09 
  -7   1 -10    2.86    0.66 
  -7   1 -11   22.41    1.85 
  -7   1 -11   20.59    2.55 
  -7   1 -12   -0.12    0.62 
  -7   1 -12    0.54    0.39 
  -7   1 -13    1.35    0.94 
  -7   1 -14    2.20    1.07 
  -7   1 -15    3.56    1.43 
  -7   1 -16    0.52    0.70 
  -7   1 -17    0.08    0.69 
  -7   1 -18    0.49    0.89 
  -7   1 -19   -1.30    1.00 
  -7   3  22    0.05    0.58 
  -7   3  21    1.04    0.58 
  -7   3  20    0.66    0.60 
   7   3 -19    0.41    0.40 
  -7   3  19    0.88    0.71 
   7   3 -18    3.59    0.60 
  -7   3  18    5.14    1.16 
   7   3 -17   15.76    1.23 
  -7   3  17   14.42    1.84 
  -7   3  16    7.90    1.36 
   7   3 -16    8.03    0.84 
   7   3 -15    0.21    0.49 
   7   3 -15    0.56    0.23 
  -7   3  15    0.28    0.43 
   7   3 -14   11.58    0.81 
   7   3 -14   13.84    1.87 
  -7   3  14    9.83    1.43 
   7   3 -13    5.57    0.50 
  -7   3  13    5.61    1.10 
   7   3 -13    6.55    1.32 
   7   3 -12   13.29    0.62 
   7   3 -12   14.35    1.80 
  -7   3  12   12.62    1.74 
   7   3 -11   98.57    4.84 
   7   3 -10   22.26    2.11 
  -7   3   0   10.90    1.25 
  -7   3  -1   99.40    3.79 
  -7   3  -2   25.49    1.95 
  -7   3  -3   41.91    2.63 
  -7   3  -3   39.85    2.52 
  -7   3  -4    8.13    1.25 
  -7   3  -4    6.83    1.08 
  -7   3  -5   10.40    1.41 
  -7   3  -5    8.64    1.28 
  -7   3  -6   28.36    2.37 
  -7   3  -6   25.46    2.15 
  -7   3  -7    2.45    0.85 
  -7   3  -7    3.16    0.83 
  -7   3  -8   39.09    2.80 
  -7   3  -8   40.76    3.08 
  -7   3  -9   47.25    3.42 
  -7   3  -9   40.35    2.98 
  -7   3 -10    2.20    0.86 
  -7   3 -10    4.19    1.19 
  -7   3 -11    1.81    0.78 
  -7   3 -11    1.05    0.43 
  -7   3 -12    3.32    1.15 
  -7   3 -12    1.64    0.85 
  -7   3 -13    4.25    1.20 
  -7   3 -14    2.03    0.89 
  -7   3 -15    1.93    1.04 
  -7   3 -16    0.82    0.67 
  -7   3 -17    1.00    0.76 
  -7   3 -18   -0.01    1.00 
  -7   5  21    0.54    0.51 
  -7   5  20   -0.07    0.43 
  -7   5  19    1.05    0.62 
  -7   5  18    0.78    0.37 
  -7   5  17    4.13    1.07 
  -7   5  16    7.51    1.31 
  -7   5  15    7.42    1.28 
  -7   5  14   10.34    1.64 
   7   5 -13    0.10    0.59 
   7   5 -12    7.64    1.54 
   7   5 -11   -0.35    0.52 
  -7   5   9  320.15    7.80 
  -7   5   8    0.35    0.37 
  -7   5   7    2.75    0.91 
   7   5  -3   15.10    1.44 
   7   5  -2    1.29    0.49 
   7   5  -1   18.41    1.40 
   7   5   0   40.92    1.94 
  -7   5  -1   23.09    2.07 
  -7   5  -2   40.10    2.83 
  -7   5  -3   13.20    1.48 
  -7   5  -3   14.25    1.68 
  -7   5  -4   48.52    2.98 
  -7   5  -4   52.58    3.21 
  -7   5  -5    0.23    0.44 
  -7   5  -5    0.26    0.42 
  -7   5  -6   69.00    4.03 
  -7   5  -6   69.75    3.79 
  -7   5  -7   22.50    2.23 
  -7   5  -7   26.29    2.50 
  -7   5  -8    3.67    0.99 
  -7   5  -8    3.67    1.00 
  -7   5  -9    3.88    1.06 
  -7   5  -9    4.13    1.20 
  -7   5 -10   11.54    1.87 
  -7   5 -10   12.51    1.86 
  -7   5 -11    4.73    1.05 
  -7   5 -11    4.37    1.20 
  -7   5 -12    8.02    1.72 
  -7   5 -13    0.86    0.80 
  -7   5 -14    1.22    0.81 
  -7   5 -15   -0.11    0.62 
  -7   5 -16    0.63    0.61 
  -7   5 -17    0.02    0.57 
  -7   5 -18    0.37    0.85 
  -7   7  20    1.73    0.78 
  -7   7  19    0.88    0.64 
  -7   7  18    3.05    0.90 
  -7   7  18    4.96    1.31 
  -7   7  17   -0.48    0.54 
  -7   7  17    0.80    0.61 
  -7   7  16    1.95    0.80 
  -7   7  16    1.63    0.74 
  -7   7  15    2.64    0.95 
  -7   7  14    1.34    0.72 
  -7   7  13    0.55    0.48 
  -7   7  12   36.58    2.95 
   7   7 -11    9.08    1.62 
  -7   7  11    7.53    1.38 
  -7   7  10    0.18    0.46 
  -7   7   9    1.52    0.55 
  -7   7   8   11.29    1.67 
  -7   7   7   20.59    2.13 
  -7   7   6   36.94    2.78 
   7   7  -4   15.49    1.65 
   7   7  -3    2.59    0.75 
   7   7  -2  134.85    4.53 
   7   7  -1    3.97    0.79 
   7   7   0    1.86    0.53 
   7   7   1    3.30    0.60 
   7   7   2   12.19    1.04 
  -7   7  -2   14.01    1.76 
  -7   7  -3    1.72    0.73 
  -7   7  -4   84.10    4.63 
  -7   7  -5   -1.09    0.73 
  -7   7  -6    0.80    0.80 
  -7   7  -7    4.27    1.07 
  -7   7  -9    1.19    0.71 
  -7   7 -10   20.49    2.37 
  -7   7 -11    0.58    0.64 
  -7   7 -12    0.51    0.68 
  -7   7 -13    0.05    0.56 
  -7   7 -14    1.26    0.77 
  -7   7 -15   -1.24    0.80 
  -7   7 -16    0.00    0.79 
  -7   9  19    1.76    0.74 
  -7   9  18    2.01    0.75 
  -7   9  17    2.57    0.87 
  -7   9  16    1.77    0.66 
  -7   9  15    4.85    1.12 
  -7   9  14    1.27    0.79 
  -7   9  13    0.55    0.45 
  -7   9  12   -0.66    0.64 
  -7   9  11    2.38    0.91 
  -7   9  10   35.64    3.05 
  -7   9   9   73.54    4.38 
  -7   9   8    2.08    0.86 
  -7   9   7   20.16    2.20 
   7   9  -6   58.42    3.75 
  -7   9   6   50.59    3.52 
  -7   9   5    1.73    0.86 
   7   9  -5    1.40    0.65 
   7   9  -4   22.04    2.15 
   7   9  -3   61.78    3.54 
   7   9  -2    4.68    0.97 
   7   9  -1    4.10    0.88 
   7   9   0   31.09    2.23 
   7   9   1   61.43    2.97 
   7   9   2    4.31    0.77 
  -7   9  -2    3.12    0.87 
  -7   9  -3    0.17    0.42 
   7   9   3    0.26    0.25 
   7   9   4    5.82    0.71 
  -7  11  18    0.32    0.53 
  -7  11  15    0.49    0.70 
  -7  11  14    3.44    0.97 
  -7  11  13   11.84    1.79 
  -7  11  12    0.82    0.69 
  -7  11  11    1.19    0.80 
  -7  11  10   -0.83    0.58 
  -7  11   9    1.79    0.82 
  -7  11   8   11.20    1.83 
  -7  11   7   76.83    4.67 
  -7  11   6    3.41    1.05 
  -7  11   5    0.32    0.60 
   7  11  -5    1.68    0.73 
  -7  11   4   22.70    2.58 
   7  11  -4   18.16    2.14 
   7  11  -3   14.73    1.88 
   7  11  -2    6.86    1.31 
   7  11  -1   17.87    1.97 
   7  11   0    4.95    1.00 
   7  11   1   22.69    2.09 
   7  11   2   11.58    1.42 
   7  11   3   16.99    1.64 
   7  11   4    0.51    0.34 
   7  11   5    5.70    0.80 
   7  13  -2    4.03    1.09 
   7  13  -1    9.88    1.61 
   7  13   0    0.93    0.61 
   7  13   1   13.82    1.86 
   7  13   2    2.01    0.82 
   7  13   3    9.95    1.48 
   7  13   4    7.23    1.20 
   7  13   5    8.08    1.18 
   7  13   6    6.11    0.85 
   7  15   2    2.00    0.82 
   7  15   3    0.84    0.63 
   7  15   4   13.93    1.81 
  -8 -22   7    0.09    0.81 
   8 -22  -7    0.79    1.22 
  -8 -22   6    1.79    1.58 
   8 -22  -6    0.22    1.05 
   8 -22  -5   -2.37    1.54 
  -8 -22   5   -3.50    1.65 
  -8 -22   4   -0.91    1.04 
   8 -22  -4    0.93    1.29 
  -8 -22   3   -3.16    1.53 
   8 -22  -3    1.90    1.45 
   8 -22  -2    1.46    1.35 
  -8 -22   2   -0.24    0.81 
  -8 -22   1   -1.25    1.09 
  -8 -20  12   -0.46    1.30 
  -8 -20  11    0.83    0.95 
  -8 -20  10   -4.62    1.83 
  -8 -20   9    0.27    0.92 
  -8 -20   8   -1.49    1.13 
   8 -20  -8   -0.10    0.98 
  -8 -20   7    0.24    1.06 
   8 -20  -7    1.93    1.46 
  -8 -20   6    2.24    1.48 
   8 -20  -6    0.65    0.75 
  -8 -20   5    2.11    1.39 
   8 -20  -5    1.30    0.83 
  -8 -20   4   -0.21    0.67 
   8 -20  -4    0.48    0.72 
   8 -20  -3    1.87    1.50 
  -8 -20   3    4.07    1.72 
  -8 -20   2   -1.30    1.02 
   8 -20  -2   -2.53    1.87 
  -8 -20   1   -0.93    0.91 
   8 -20  -1   -1.97    1.33 
   8 -20   0   -1.09    1.16 
  -8 -20   0    1.45    1.19 
   8 -20   1    0.42    0.99 
  -8 -20  -1    1.07    0.83 
   8 -20   2    2.10    1.52 
   8 -20   3    0.62    1.33 
   8 -20   4    1.27    1.36 
  -8 -18  15    0.65    1.49 
  -8 -18  14    1.28    0.80 
  -8 -18  13   -3.26    1.55 
  -8 -18  12   -0.51    0.80 
  -8 -18  11    0.27    0.96 
  -8 -18  10    1.69    1.35 
  -8 -18   9    7.14    1.91 
  -8 -18   8   -0.59    0.82 
   8 -18  -8    0.64    0.83 
  -8 -18   7    0.09    0.92 
   8 -18  -7    3.74    1.51 
   8 -18  -6   -1.46    1.15 
  -8 -18   6   -0.63    1.03 
  -8 -18   5    7.48    1.89 
   8 -18  -5    3.86    1.59 
  -8 -18   4    2.55    1.43 
   8 -18  -4    1.36    0.96 
  -8 -18   3    1.78    0.96 
   8 -18  -3   -1.29    1.23 
  -8 -18   2   -1.04    0.94 
   8 -18  -2    3.71    1.58 
   8 -18  -1    0.71    1.23 
  -8 -18   1    2.16    1.17 
  -8 -18   0   -0.05    0.64 
   8 -18   0    0.01    0.79 
   8 -18   1    3.32    1.22 
  -8 -18  -1    4.18    1.42 
   8 -18   2    0.67    0.90 
  -8 -18  -2    0.57    0.63 
   8 -18   3    2.21    1.41 
  -8 -18  -3    1.70    0.60 
   8 -18   4   -0.76    0.86 
   8 -18   5   -1.85    1.29 
   8 -18   6   -0.33    0.89 
   8 -18   7   -1.43    1.64 
   8 -18   8    1.12    1.55 
  -8 -16  18    1.05    1.15 
  -8 -16  17    1.25    1.32 
  -8 -16  16   -1.81    1.23 
  -8 -16  15   -1.32    1.46 
  -8 -16  14   -0.11    1.08 
  -8 -16  13    1.53    1.24 
  -8 -16  12    2.74    1.48 
  -8 -16  11    4.87    1.74 
  -8 -16  10    0.99    1.00 
  -8 -16   9   -0.82    0.98 
  -8 -16   8    0.95    0.89 
   8 -16  -8    1.09    0.97 
  -8 -16   7    5.11    1.61 
   8 -16  -7    4.38    1.60 
   8 -16  -6    0.59    0.67 
  -8 -16   6    0.07    0.63 
  -8 -16   5    1.22    0.95 
   8 -16  -5    1.24    0.97 
  -8 -16   4    0.49    0.64 
   8 -16  -4    1.10    1.05 
  -8 -16   3   -0.92    0.89 
   8 -16  -3    0.74    0.84 
  -8 -16   2    2.19    1.04 
   8 -16  -2    1.44    1.06 
  -8 -16   1   13.16    2.16 
   8 -16  -1   13.74    2.52 
   8 -16   0    6.09    1.76 
  -8 -16   0    5.59    1.53 
  -8 -16  -1    1.65    1.04 
   8 -16   1    1.41    0.90 
   8 -16   2    1.60    1.21 
  -8 -16  -2    1.35    0.63 
   8 -16   3    0.73    0.83 
  -8 -16  -3    4.80    1.18 
  -8 -16  -4    4.08    1.13 
   8 -16   4    1.15    0.93 
   8 -16   5    4.31    1.57 
   8 -16   6    2.24    1.16 
   8 -16   7    0.98    0.77 
   8 -16   8    0.64    1.21 
   8 -16   9    0.60    0.73 
   8 -16  10   -0.53    1.17 
   8 -16  11   -0.75    1.41 
  -8 -14  20   -4.80    1.84 
  -8 -14  19    0.09    0.80 
  -8 -14  18   -1.36    1.14 
  -8 -14  17    1.12    1.05 
  -8 -14  16    2.04    1.21 
  -8 -14  15   -0.13    0.85 
  -8 -14  14    8.47    2.08 
  -8 -14  13    2.23    1.28 
  -8 -14  12   -0.01    0.64 
  -8 -14  11    0.20    1.00 
  -8 -14  10    9.01    2.05 
  -8 -14   9    0.95    0.96 
  -8 -14   8    1.09    0.79 
   8 -14  -8    1.86    0.93 
  -8 -14   7    8.75    1.76 
   8 -14  -7   11.02    2.21 
  -8 -14   6    2.86    1.19 
   8 -14  -6    1.13    0.64 
  -8 -14   5    2.03    1.07 
   8 -14  -5    0.06    0.85 
  -8 -14   4   13.53    2.25 
   8 -14  -4   20.09    2.92 
   8 -14  -3    6.68    1.69 
  -8 -14   3    4.92    1.38 
  -8 -14   2   14.49    2.19 
   8 -14  -2   13.86    2.38 
  -8 -14   1    0.49    0.85 
   8 -14  -1    0.41    0.57 
  -8 -14   0    0.88    0.74 
   8 -14   0    1.37    1.14 
  -8 -14  -1    0.95    0.70 
   8 -14   1    0.72    0.88 
   8 -14   2   32.69    3.73 
  -8 -14  -2   34.72    3.01 
   8 -14   3    0.60    0.60 
  -8 -14  -3    0.94    0.72 
   8 -14   4    7.25    1.73 
  -8 -14  -4    5.82    1.15 
  -8 -14  -5   -0.15    0.48 
   8 -14   5    0.96    0.91 
   8 -14   6    1.97    1.20 
   8 -14   7    1.37    0.79 
   8 -14   8    0.49    0.79 
   8 -14   9    1.36    1.00 
   8 -14  10   -0.73    0.68 
   8 -14  11   -0.18    0.69 
   8 -14  12   -0.04    1.00 
   8 -14  13   -2.12    1.34 
   8 -14  14    1.68    1.73 
  -8 -12  22    0.14    0.86 
  -8 -12  21   -0.57    1.31 
  -8 -12  20   -2.39    1.44 
  -8 -12  19    0.68    0.84 
  -8 -12  18   -0.21    0.99 
  -8 -12  17    3.27    1.49 
  -8 -12  16    0.74    0.68 
  -8 -12  15   -0.04    0.86 
  -8 -12  14    3.17    1.29 
  -8 -12  13    1.77    0.55 
  -8 -12  13    1.18    0.99 
  -8 -12  12   11.31    1.16 
  -8 -12  12   10.10    2.03 
  -8 -12  11    1.97    0.91 
  -8 -12  10   17.66    2.62 
  -8 -12   9    5.60    1.51 
  -8 -12   8    8.25    1.90 
   8 -12  -7    7.12    1.70 
  -8 -12   7    4.46    1.25 
  -8 -12   6   50.43    4.06 
   8 -12  -6   47.17    4.21 
  -8 -12   5    4.22    1.22 
   8 -12  -5    3.66    1.21 
   8 -12  -4    1.96    1.04 
  -8 -12   4    3.65    1.14 
  -8 -12   3    0.60    0.63 
   8 -12  -3    1.50    1.13 
  -8 -12   2    9.15    1.63 
   8 -12  -2    7.50    1.55 
  -8 -12   1    6.47    1.36 
   8 -12  -1    6.74    1.57 
  -8 -12   0   18.41    2.04 
   8 -12   0   15.61    2.35 
  -8 -12  -1    4.10    1.05 
   8 -12   1    5.91    1.60 
  -8 -12  -2    1.66    0.64 
   8 -12   2    0.98    0.92 
   8 -12   3    2.30    0.98 
  -8 -12  -3    2.35    0.70 
  -8 -12  -4    8.48    1.24 
   8 -12   4    7.22    1.59 
  -8 -12  -5    7.50    1.01 
   8 -12   5    8.15    1.85 
   8 -12   6   17.16    2.66 
   8 -12   7    2.28    1.09 
   8 -12   8    0.10    0.77 
   8 -12   9    2.35    1.05 
   8 -12  10    5.92    1.82 
   8 -12  11   -0.13    0.63 
   8 -12  12    0.41    1.04 
   8 -12  13   -0.54    0.83 
   8 -12  14    1.95    1.75 
   8 -12  15   -1.53    1.19 
  -8 -10  24    0.75    0.96 
  -8 -10  23   -1.76    1.18 
  -8 -10  22   -0.93    0.87 
  -8 -10  21   -0.39    0.88 
  -8 -10  20   -1.34    1.33 
  -8 -10  19    1.60    1.18 
  -8 -10  18    1.99    1.11 
  -8 -10  17    3.61    1.39 
  -8 -10  16    4.16    1.44 
  -8 -10  15   -0.46    1.03 
  -8 -10  14    2.38    1.13 
  -8 -10  13    6.75    1.68 
  -8 -10  13    6.04    0.59 
  -8 -10  12    6.52    0.68 
  -8 -10  12    8.75    1.81 
  -8 -10  11   23.13    2.90 
  -8 -10  11   20.41    1.30 
  -8 -10  10   -0.55    0.60 
  -8 -10   9   27.17    2.96 
  -8 -10   8   45.83    3.73 
  -8 -10   7    6.51    1.38 
  -8 -10   6   17.70    2.25 
   8 -10  -6   20.07    2.49 
   8 -10  -5    5.86    1.35 
  -8 -10   5   10.01    1.64 
   8 -10  -4    6.34    1.49 
  -8 -10   4    4.67    1.11 
   8 -10  -3   21.75    2.58 
  -8 -10   3   24.69    2.36 
  -8 -10   2   36.05    2.79 
   8 -10  -2   34.50    3.17 
  -8 -10   1    1.65    0.64 
   8 -10  -1    1.20    0.69 
  -8 -10   0    4.17    0.93 
   8 -10   0    3.38    0.86 
   8 -10   0    4.54    1.27 
   8 -10   1   18.40    2.39 
  -8 -10  -1   20.20    1.84 
   8 -10   2   14.32    2.15 
  -8 -10  -2   12.66    1.39 
  -8 -10  -3    7.44    1.06 
   8 -10   3    8.95    1.73 
   8 -10   4    2.65    0.95 
  -8 -10  -4    2.16    0.50 
  -8 -10  -5    0.42    0.29 
   8 -10   5    0.68    0.76 
   8 -10   6   17.98    2.53 
   8 -10   7   18.71    2.69 
   8 -10   8    3.66    1.28 
   8 -10   9   -2.54    1.15 
   8 -10  10    5.95    1.54 
   8 -10  11    2.15    1.38 
   8 -10  12    1.77    1.20 
   8 -10  13    0.18    0.85 
   8 -10  14    2.32    1.32 
  -8 -10 -15   -0.18    0.64 
   8 -10  15    0.29    1.02 
  -8  -8  25    1.51    1.54 
  -8  -8  24    1.72    1.13 
  -8  -8  23   -0.19    0.96 
  -8  -8  22    0.17    0.64 
  -8  -8  21    0.56    0.94 
  -8  -8  20    0.99    0.78 
  -8  -8  19   -0.11    0.68 
  -8  -8  18    2.31    1.29 
  -8  -8  17    5.38    1.64 
  -8  -8  16    1.38    1.00 
  -8  -8  15    2.05    0.92 
  -8  -8  14   10.77    1.97 
  -8  -8  13    1.14    0.73 
  -8  -8  12    0.40    0.54 
  -8  -8  11   20.53    2.54 
  -8  -8  11   15.90    0.77 
  -8  -8  10   10.23    1.67 
  -8  -8   9    7.86    1.52 
  -8  -8   8   29.15    2.77 
  -8  -8   7    6.32    1.33 
  -8  -8   6   14.30    1.86 
   8  -8  -5   59.71    3.95 
  -8  -8   5   59.30    3.54 
  -8  -8   4   10.08    1.44 
   8  -8  -4    6.67    1.39 
   8  -8  -3   25.33    2.58 
  -8  -8   3   32.68    2.48 
  -8  -8   2   31.40    2.29 
   8  -8  -2   31.02    2.81 
   8  -8  -1    6.12    1.13 
   8  -8  -1    5.91    1.24 
  -8  -8   1    4.89    0.98 
   8  -8   0   40.67    2.74 
   8  -8   0   38.47    3.16 
  -8  -8   0   36.09    2.28 
   8  -8   1   13.95    1.68 
   8  -8   1   11.93    1.92 
  -8  -8  -1   12.52    1.27 
   8  -8   2   45.15    3.09 
  -8  -8  -2   37.39    2.07 
   8  -8   2   39.37    3.28 
   8  -8   3   16.19    1.87 
   8  -8   3   13.43    1.95 
  -8  -8  -3   14.17    1.17 
   8  -8   4    9.64    1.51 
  -8  -8  -4    6.82    0.67 
   8  -8   4   10.37    1.86 
   8  -8   5   32.19    3.01 
   8  -8   6    7.65    1.64 
   8  -8   7   10.88    1.90 
   8  -8   8    1.48    0.75 
   8  -8   9   17.09    2.40 
   8  -8  10    1.95    1.09 
   8  -8  11    4.60    1.46 
   8  -8  12    2.73    1.03 
   8  -8  13    0.29    0.65 
  -8  -8 -14    2.58    1.25 
   8  -8  14    1.81    1.01 
   8  -8  15   -0.17    0.61 
  -8  -8 -15    1.24    0.91 
  -8  -8 -16    1.36    1.13 
  -8  -6  25   -1.82    1.12 
  -8  -6  24    1.08    1.00 
  -8  -6  23   -0.02    0.59 
  -8  -6  22    0.33    0.93 
  -8  -6  21    2.23    1.13 
  -8  -6  20    0.81    0.79 
  -8  -6  19    0.70    0.56 
  -8  -6  18   -1.37    0.96 
  -8  -6  17    0.48    0.77 
  -8  -6  16    6.72    1.63 
  -8  -6  15    8.35    1.72 
  -8  -6  14    8.22    1.59 
  -8  -6  13   13.86    2.04 
  -8  -6  12    1.39    0.67 
  -8  -6  11   11.17    1.80 
  -8  -6  10    8.41    1.48 
  -8  -6   9   28.05    2.56 
  -8  -6   8   31.85    2.63 
  -8  -6   7   36.38    2.80 
  -8  -6   6  113.61    4.64 
  -8  -6   5   79.92    3.72 
  -8  -6   4    0.72    0.48 
   8  -6  -4    0.43    0.49 
   8  -6  -3   92.89    4.41 
  -8  -6   3   85.55    3.62 
   8  -6  -2    8.89    1.39 
   8  -6  -2    7.30    1.29 
  -8  -6   2    8.18    1.05 
   8  -6  -1   30.90    2.17 
   8  -6  -1   27.34    2.55 
  -8  -6   1   21.35    1.66 
  -8  -6   0    0.02    0.30 
   8  -6   0    0.50    0.63 
   8  -6   0    0.05    0.35 
   8  -6   1    1.95    0.74 
   8  -6   1    2.14    0.67 
  -8  -6  -1    1.32    0.42 
   8  -6   2   25.93    2.16 
  -8  -6  -2   22.15    1.35 
   8  -6   2   26.16    2.41 
   8  -6   3   41.55    2.93 
  -8  -6  -3   42.69    1.52 
   8  -6   3   46.12    3.26 
   8  -6   4   17.78    2.04 
   8  -6   4   18.88    1.97 
   8  -6   5   44.70    3.29 
   8  -6   5   45.49    3.25 
   8  -6   6    1.61    0.69 
   8  -6   6    1.81    0.77 
   8  -6   7   13.95    1.95 
   8  -6   8    5.37    1.26 
   8  -6   9    7.51    1.51 
   8  -6  10    3.72    1.15 
   8  -6  11   14.69    2.31 
  -8  -6 -11   11.66    2.16 
  -8  -6 -12    2.11    0.93 
   8  -6  12    3.18    1.16 
  -8  -6 -13    4.81    1.36 
   8  -6  13    4.75    1.37 
   8  -6  14    1.39    0.87 
  -8  -6 -14    0.18    0.55 
  -8  -6 -15    5.43    1.73 
  -8  -6 -16   -1.86    1.11 
  -8  -6 -17    0.37    0.83 
  -8  -4  24    0.02    0.74 
  -8  -4  23    0.53    0.78 
  -8  -4  22   -0.64    0.81 
  -8  -4  21    0.54    0.52 
  -8  -4  20    0.58    0.59 
  -8  -4  19    2.38    1.01 
  -8  -4  18    2.25    0.95 
  -8  -4  17    2.99    1.06 
  -8  -4  16    7.57    1.54 
  -8  -4  15    8.88    1.64 
  -8  -4  14    1.19    0.69 
  -8  -4  13   32.07    2.90 
  -8  -4  12    1.61    0.76 
  -8  -4  11   11.42    1.68 
  -8  -4  10   13.74    1.71 
  -8  -4   9   78.78    4.00 
  -8  -4   8   32.73    2.54 
  -8  -4   7    2.68    0.33 
  -8  -4   7    1.92    0.74 
  -8  -4   6    8.23    1.23 
  -8  -4   6    8.83    0.71 
  -8  -4   5  139.32    4.64 
  -8  -4   4   99.30    3.73 
   8  -4  -3   15.93    1.43 
  -8  -4   3   22.23    1.69 
  -8  -4   2  108.09    3.55 
   8  -4  -2  113.08    4.44 
   8  -4  -2  120.08    3.95 
   8  -4  -1   21.81    1.73 
  -8  -4   1   17.16    1.35 
   8  -4  -1   19.41    1.85 
   8  -4   0   47.13    2.64 
  -8  -4   0   46.65    2.04 
   8  -4   0   47.45    2.88 
   8  -4   1   34.27    2.35 
   8  -4   1   33.91    2.53 
  -8  -4  -1   34.60    1.61 
  -8  -4  -2   16.27    1.00 
   8  -4   2   17.03    1.77 
   8  -4   2   15.28    1.58 
  -8  -4  -3   61.62    1.78 
   8  -4   3   63.30    3.46 
  -8  -4  -3   59.39    1.58 
   8  -4   3   68.96    3.49 
   8  -4   4   13.40    1.68 
   8  -4   4   15.04    1.71 
   8  -4   5    8.74    1.41 
   8  -4   5    7.93    1.32 
   8  -4   6    1.55    0.62 
   8  -4   6    1.44    0.46 
   8  -4   7   66.71    3.93 
  -8  -4  -7   65.84    4.27 
   8  -4   8   10.62    1.56 
  -8  -4  -8    9.13    1.64 
   8  -4   9    2.27    0.84 
  -8  -4  -9    3.03    1.04 
   8  -4  10    4.30    1.19 
  -8  -4 -10    5.27    1.47 
  -8  -4 -11    9.82    1.90 
   8  -4  11   11.34    1.77 
  -8  -4 -12    0.74    0.52 
   8  -4  12    0.41    0.59 
   8  -4  13    9.14    1.67 
  -8  -4 -13    6.17    1.45 
  -8  -4 -14   -0.31    0.57 
   8  -4  14    2.39    1.01 
  -8  -4 -15    2.01    1.14 
  -8  -4 -16   -0.47    0.67 
  -8  -4 -17    1.01    0.90 
  -8  -4 -18    0.01    0.84 
  -8  -2  24   -0.74    0.87 
  -8  -2  23   -0.75    0.96 
  -8  -2  22   -1.37    0.83 
   8  -2 -22    0.69    0.44 
  -8  -2  21   -1.11    0.84 
  -8  -2  20    1.13    0.81 
  -8  -2  19    0.56    0.58 
  -8  -2  18    1.39    0.70 
  -8  -2  17   12.73    1.95 
  -8  -2  16   11.41    1.85 
  -8  -2  15    2.94    0.91 
  -8  -2  14    1.44    0.73 
  -8  -2  13    7.74    1.33 
  -8  -2  12   41.14    2.97 
  -8  -2  11    9.06    1.44 
  -8  -2  10   25.20    2.23 
  -8  -2   9    2.29    0.81 
  -8  -2   8   63.52    3.28 
  -8  -2   7  308.68    7.03 
  -8  -2   6  349.48    7.10 
  -8  -2   6  335.06    4.11 
   8  -2  -5   85.70    2.77 
  -8  -2   5   88.82    2.38 
  -8  -2   5   88.51    3.47 
   8  -2  -4   91.92    2.97 
  -8  -2   4  106.61    2.87 
  -8  -2   4  105.90    3.69 
   8  -2  -3   29.81    1.79 
  -8  -2   3   37.15    2.03 
   8  -2  -2   27.65    1.77 
   8  -2  -1  130.85    3.98 
   8  -2   0   82.96    3.33 
   8  -2   1    1.82    0.58 
   8  -2   1    1.42    0.65 
  -8  -2  -2   28.97    1.56 
   8  -2   2   33.24    2.20 
   8  -2   2   32.95    2.29 
   8  -2   3    9.28    1.20 
  -8  -2  -3    8.51    0.80 
   8  -2   3   10.46    1.38 
   8  -2   4    4.93    0.90 
  -8  -2  -4    3.76    0.49 
   8  -2   4    5.29    1.03 
  -8  -2  -5   11.97    0.84 
   8  -2   5   11.98    1.39 
  -8  -2  -5   11.04    1.57 
  -8  -2  -6   38.24    1.44 
   8  -2   6   37.22    2.56 
  -8  -2  -6   37.60    2.90 
  -8  -2  -7   -0.19    0.54 
   8  -2   7    0.37    0.47 
  -8  -2  -7    0.42    0.17 
   8  -2   8    4.00    0.90 
  -8  -2  -8    4.08    1.22 
   8  -2   9   47.07    3.04 
  -8  -2  -9   41.58    3.50 
  -8  -2 -10   22.50    2.64 
   8  -2  10   23.98    2.24 
  -8  -2 -11    2.59    1.05 
   8  -2  11    2.31    0.77 
   8  -2  12    4.00    1.00 
  -8  -2 -12    3.32    1.19 
  -8  -2 -13    0.71    0.82 
   8  -2  13   -0.48    0.58 
  -8  -2 -14    5.42    1.46 
  -8  -2 -15    2.60    0.88 
  -8  -2 -16    0.77    0.72 
  -8  -2 -17   -0.03    0.68 
  -8  -2 -18   -0.05    0.66 
  -8  -2 -19    0.41    0.84 
  -8   0  23   -0.14    0.53 
  -8   0  22    1.28    0.93 
  -8   0  21    0.31    0.50 
   8   0 -21    0.45    0.33 
  -8   0  20    2.62    0.99 
   8   0 -20    2.21    0.60 
   8   0 -19    0.05    0.33 
  -8   0  19    0.43    0.55 
  -8   0  18   11.87    1.85 
   8   0 -18   10.42    1.29 
  -8   0  17    0.10    0.58 
  -8   0  16    8.92    1.59 
  -8   0  15    0.53    0.43 
  -8   0  14   27.24    2.48 
  -8   0  13   -0.56    0.50 
  -8   0  12   28.76    2.45 
  -8   0  11   -0.19    0.58 
  -8   0  10   48.96    3.02 
  -8   0   9    0.98    0.57 
  -8   0   8   59.97    3.09 
   8   0  -7    0.20    0.20 
   8   0  -6    8.31    0.77 
   8   0  -5   -0.23    0.25 
  -8   0   5    0.10    0.22 
   8   0  -4   62.83    2.22 
   8   0  -3   -0.18    0.28 
   8   0  -2  313.85    5.67 
   8   0  -1    0.56    0.41 
   8   0   0   52.49    2.66 
  -8   0   0   58.14    2.58 
   8   0   1    0.38    0.32 
  -8   0  -1    0.54    0.31 
  -8   0  -2  199.33    4.56 
  -8   0  -3   -0.27    0.35 
  -8   0  -4   75.41    2.84 
  -8   0  -5   -0.10    0.24 
  -8   0  -5   -0.44    0.59 
  -8   0  -6   78.71    3.03 
   8   0   6   79.77    3.10 
  -8   0  -6   82.47    4.26 
  -8   0  -7   -0.92    0.85 
   8   0   7   -0.03    0.31 
  -8   0  -7   -0.03    0.27 
   8   0   8   11.40    1.24 
  -8   0  -8   13.04    1.94 
  -8   0  -8   11.42    1.18 
  -8   0  -9    0.28    0.45 
  -8   0  -9   -0.08    0.28 
   8   0   9    0.05    0.31 
   8   0  10    4.49    0.85 
  -8   0 -10    3.06    0.57 
  -8   0 -10    2.59    1.02 
   8   0  11   -0.03    0.38 
  -8   0 -11   -0.12    0.31 
  -8   0 -12   25.91    2.96 
  -8   0 -13    0.15    0.58 
  -8   0 -14    3.73    1.36 
  -8   0 -15   -1.21    1.01 
  -8   0 -16    1.70    1.04 
  -8   0 -17    0.72    1.02 
  -8   0 -18   -0.27    0.70 
  -8   2  23   -1.08    0.53 
  -8   2  22    0.35    0.48 
  -8   2  21    1.35    0.90 
   8   2 -20    0.91    0.25 
  -8   2  20    0.68    0.52 
   8   2 -19    0.17    0.24 
  -8   2  19    0.01    0.44 
   8   2 -18    1.50    0.42 
  -8   2  18    0.89    0.44 
  -8   2  17   11.27    1.71 
   8   2 -17   12.01    1.04 
  -8   2  16   13.81    1.86 
   8   2 -16   14.62    1.10 
   8   2 -15    3.23    0.52 
  -8   2  15    1.92    0.77 
  -8   2  14    0.98    0.55 
   8   2 -14    0.15    0.16 
  -8   2  13    7.92    1.29 
   8   2 -13    7.04    0.56 
  -8   2  12   37.07    2.77 
   8   2 -12   41.34    1.18 
   8   2  -8   57.52    1.18 
   8   2  -7  293.44    3.24 
   8   2  -6  334.62    4.07 
  -8   2   2   34.04    2.23 
  -8   2   1  132.52    4.33 
  -8   2   0   91.00    3.53 
  -8   2  -1    2.83    0.70 
  -8   2  -2   27.21    2.01 
  -8   2  -3    8.02    1.09 
  -8   2  -4    4.23    1.01 
  -8   2  -4    3.51    0.74 
  -8   2  -5   12.47    1.42 
  -8   2  -5   14.14    1.81 
  -8   2  -6   38.52    2.96 
  -8   2  -6   36.47    2.47 
  -8   2  -7   -0.79    0.74 
  -8   2  -7    0.06    0.30 
  -8   2  -8    3.68    0.97 
  -8   2  -8    4.49    0.90 
  -8   2  -9   47.05    3.62 
  -8   2  -9   42.85    2.85 
  -8   2 -10   17.80    1.84 
  -8   2 -10   24.58    2.76 
  -8   2 -11    2.28    0.97 
  -8   2 -11    1.99    0.60 
  -8   2 -12    3.66    1.16 
  -8   2 -13   -1.15    0.83 
  -8   2 -14    3.35    1.23 
  -8   2 -15    1.66    0.94 
  -8   2 -16   -0.05    0.80 
  -8   2 -17    1.31    0.80 
  -8   2 -18    0.36    0.78 
  -8   4  22   -0.57    0.67 
  -8   4  21    0.22    0.38 
  -8   4  20    0.38    0.43 
  -8   4  19    1.85    0.75 
  -8   4  18    3.70    0.90 
  -8   4  17    1.94    0.86 
  -8   4  16    6.58    1.29 
  -8   4  15    9.62    1.50 
  -8   4  14    1.68    0.65 
   8   4 -14    1.77    0.74 
   8   4 -13   30.94    3.08 
   8   4 -12    2.71    0.92 
   8   4 -11    9.27    1.50 
   8   4  -3   15.03    1.37 
  -8   4   1   19.68    1.83 
  -8   4   0   49.72    2.92 
  -8   4  -1   36.39    2.48 
  -8   4  -2   16.67    1.75 
  -8   4  -3   70.44    3.60 
  -8   4  -3   66.26    3.50 
  -8   4  -4   13.25    1.61 
  -8   4  -4   12.49    1.62 
  -8   4  -5   11.98    1.61 
  -8   4  -5   11.96    1.69 
  -8   4  -6    1.51    0.60 
  -8   4  -6    1.38    0.58 
  -8   4  -7   71.97    4.14 
  -8   4  -7   65.44    3.90 
  -8   4  -8   11.52    1.81 
  -8   4  -8   10.45    1.57 
  -8   4  -9    3.08    0.97 
  -8   4  -9    1.83    0.78 
  -8   4 -10    4.47    1.33 
  -8   4 -10    4.06    1.08 
  -8   4 -11    8.90    1.53 
  -8   4 -11   10.17    1.82 
  -8   4 -12    0.86    0.76 
  -8   4 -13    7.13    1.61 
  -8   4 -14    1.64    0.89 
  -8   4 -15    0.73    0.56 
  -8   4 -16    0.29    0.69 
  -8   4 -17    0.40    0.87 
  -8   4 -18   -0.52    0.76 
  -8   6  21    3.07    0.90 
  -8   6  20   -0.57    0.55 
  -8   6  19    1.75    0.79 
  -8   6  18   -0.33    0.57 
  -8   6  17    2.05    0.81 
  -8   6  16    4.83    1.10 
  -8   6  13   14.69    1.95 
   8   6 -12    1.41    0.70 
  -8   6  12    2.40    0.87 
  -8   6  11    8.40    1.52 
   8   6 -11   11.75    1.78 
  -8   6  10    5.99    1.21 
  -8   6   9   25.13    2.34 
  -8   6   8   28.34    2.59 
   8   6  -4   -0.01    0.35 
   8   6  -3   95.62    3.89 
   8   6  -2    8.69    1.07 
   8   6  -1   27.99    1.83 
   8   6   0    0.19    0.27 
  -8   6   0    0.80    0.54 
  -8   6  -1    1.12    0.55 
  -8   6  -2   24.08    2.36 
  -8   6  -3   45.66    3.22 
  -8   6  -4   17.86    2.02 
  -8   6  -4   17.92    1.89 
  -8   6  -5   42.32    3.03 
  -8   6  -5   44.98    3.53 
  -8   6  -6    1.99    0.71 
  -8   6  -6    1.58    0.70 
  -8   6  -7   12.82    1.86 
  -8   6  -7   12.91    1.90 
  -8   6  -8    5.08    1.18 
  -8   6  -8    5.58    1.37 
  -8   6  -9    8.28    1.57 
  -8   6  -9   11.59    1.83 
  -8   6 -10    3.76    1.13 
  -8   6 -11   13.66    2.07 
  -8   6 -12    1.80    0.81 
  -8   6 -13    1.88    0.70 
  -8   6 -14   -0.33    0.80 
  -8   6 -15    0.43    1.01 
  -8   6 -16    1.95    1.10 
  -8   6 -17    0.44    0.71 
  -8   8  20    2.24    0.92 
  -8   8  19   -0.30    0.61 
  -8   8  18    0.75    0.55 
  -8   8  17    4.35    1.16 
  -8   8  17    6.78    1.48 
  -8   8  16    0.31    0.43 
  -8   8  15   -0.50    0.67 
  -8   8  14   13.34    2.00 
  -8   8  13    2.76    1.00 
  -8   8  12    0.32    0.48 
  -8   8  11   15.65    2.03 
  -8   8  10    9.97    1.59 
  -8   8   9    7.26    1.40 
  -8   8   8   29.15    2.72 
  -8   8   7    5.51    1.20 
  -8   8   6   19.81    2.17 
   8   8  -5   57.63    3.53 
   8   8  -4    8.48    1.33 
   8   8  -3   25.82    2.18 
   8   8  -2   32.26    2.33 
   8   8  -1    5.88    0.99 
   8   8   0   37.63    2.34 
  -8   8  -1   14.80    1.96 
   8   8   1   10.61    1.17 
   8   8   2   35.38    1.92 
  -8   8  -2   43.32    3.36 
  -8   8  -3   17.41    2.14 
  -8   8  -4    7.53    1.52 
  -8  10  19    1.47    0.72 
  -8  10  18    3.27    1.07 
  -8  10  15   -0.05    0.67 
  -8  10  14    1.77    0.62 
  -8  10  13    8.83    1.71 
  -8  10  12    8.77    1.65 
  -8  10  11   24.91    2.70 
  -8  10  10    0.51    0.60 
  -8  10   9   26.99    2.77 
  -8  10   8   43.67    3.49 
   8  10  -7    4.74    0.99 
  -8  10   7    7.00    1.47 
  -8  10   6   17.77    2.41 
   8  10  -6   17.56    2.31 
   8  10  -5    8.02    1.44 
  -8  10   5    7.80    1.53 
  -8  10   4    5.03    1.07 
   8  10  -4    3.53    0.97 
   8  10  -3   22.70    2.24 
   8  10  -2   34.46    2.68 
   8  10  -1    1.18    0.48 
   8  10   0    2.53    0.71 
   8  10   1   18.24    1.73 
   8  10   2   13.45    1.41 
   8  10   3    7.07    0.92 
   8  10   4    3.20    0.57 
   8  12  -4    3.56    1.17 
   8  12  -3    1.06    0.42 
   8  12  -2    9.85    1.61 
   8  12  -1    7.70    1.45 
   8  12   0   16.73    1.93 
   8  12   1    5.33    1.13 
   8  12   2    2.10    0.72 
   8  12   3    2.62    0.67 
   8  12   4    9.14    1.18 
   8  12   5    7.05    0.87 
   8  14   0   -0.46    0.74 
   8  14   1    0.74    0.46 
   8  14   2   33.24    2.85 
   8  14   3    1.91    0.71 
   8  14   4    7.60    1.21 
  -9 -23   5    0.23    0.83 
  -9 -23   4   -4.16    1.78 
  -9 -23   3   -1.06    1.11 
  -9 -21  10   -1.78    1.32 
  -9 -21   9    0.11    1.22 
  -9 -21   8   -3.14    1.54 
   9 -21  -7   -0.03    0.84 
  -9 -21   7    1.45    1.44 
  -9 -21   6   -3.73    1.63 
   9 -21  -6    5.80    2.16 
  -9 -21   5    0.28    0.84 
   9 -21  -5    1.85    1.26 
   9 -21  -4   -0.02    0.82 
  -9 -21   4   -0.45    0.87 
  -9 -21   3   -0.47    0.86 
   9 -21  -3   -1.62    1.28 
   9 -21  -2    1.16    1.30 
  -9 -21   2    0.54    1.08 
   9 -21  -1    0.48    1.36 
  -9 -21   1    0.28    1.14 
   9 -21   0   -4.12    1.87 
  -9 -19  13   -0.20    0.86 
  -9 -19  12   -0.59    1.18 
  -9 -19  11    1.80    1.20 
  -9 -19  10   -0.05    0.76 
  -9 -19   9   -0.17    0.75 
   9 -19  -8    1.53    1.07 
  -9 -19   8    1.85    1.27 
   9 -19  -7    1.82    1.20 
  -9 -19   7    2.77    1.45 
  -9 -19   6   -0.31    0.79 
   9 -19  -6    2.90    1.55 
  -9 -19   5    0.80    0.85 
   9 -19  -5    2.06    1.29 
   9 -19  -4    1.09    1.17 
  -9 -19   4    1.80    1.04 
  -9 -19   3   -1.64    1.26 
   9 -19  -3   -0.25    1.00 
   9 -19  -2    1.53    0.96 
  -9 -19   2    3.80    1.62 
   9 -19  -1    1.14    1.20 
  -9 -19   1    0.16    0.61 
   9 -19   0    0.13    0.78 
  -9 -19   0   -0.84    1.05 
   9 -19   1    0.34    1.00 
  -9 -19  -1    0.30    0.61 
   9 -19   2   -1.14    1.53 
   9 -19   3   -0.24    1.06 
   9 -19   4    0.27    0.86 
   9 -19   5    1.84    1.36 
  -9 -17  17   -0.43    0.99 
  -9 -17  16   -2.63    1.46 
  -9 -17  15    0.82    1.10 
  -9 -17  14    0.65    0.83 
  -9 -17  13    0.95    1.04 
  -9 -17  12   -2.28    1.34 
  -9 -17  11    0.90    0.93 
  -9 -17  10    3.31    1.56 
  -9 -17   9    1.07    1.14 
  -9 -17   8    4.56    1.58 
   9 -17  -8    1.14    1.04 
   9 -17  -7    0.90    1.24 
  -9 -17   7   -1.15    1.11 
   9 -17  -6    2.04    1.32 
  -9 -17   6    2.44    1.26 
  -9 -17   5   -1.03    0.98 
   9 -17  -5    0.36    0.76 
  -9 -17   4    3.17    1.41 
   9 -17  -4    3.54    1.51 
  -9 -17   3    1.54    1.18 
   9 -17  -3    1.95    1.25 
  -9 -17   2    4.86    1.50 
   9 -17  -2    4.53    1.54 
  -9 -17   1    1.04    0.53 
   9 -17  -1    2.65    1.35 
   9 -17   0    8.20    2.22 
  -9 -17   0    7.33    1.81 
   9 -17   1    3.53    1.34 
  -9 -17  -1    2.27    0.97 
   9 -17   2    2.26    1.30 
  -9 -17  -2    1.35    0.98 
  -9 -17  -3    1.41    0.97 
   9 -17   3    3.27    1.60 
   9 -17   4    0.36    0.77 
   9 -17   5   -1.14    1.23 
   9 -17   6    3.50    1.77 
   9 -17   7   -0.09    1.06 
   9 -17   8    0.45    1.05 
   9 -17   9    0.31    1.28 
  -9 -15  19   -0.91    1.06 
  -9 -15  18   -1.41    1.17 
  -9 -15  17   -0.07    1.09 
  -9 -15  16    0.98    1.03 
  -9 -15  15   -1.12    0.90 
  -9 -15  14    0.83    0.81 
  -9 -15  13    4.72    1.84 
  -9 -15  12    0.96    0.94 
  -9 -15  11    2.56    1.36 
  -9 -15  10    6.93    1.89 
  -9 -15   9    2.50    1.31 
  -9 -15   8   -0.88    0.80 
   9 -15  -8   -0.77    0.93 
   9 -15  -7    1.28    0.99 
  -9 -15   7    2.97    1.27 
  -9 -15   6   10.38    2.16 
   9 -15  -6   10.86    2.38 
   9 -15  -5    1.40    1.18 
  -9 -15   5    0.73    0.78 
  -9 -15   4    5.90    1.50 
   9 -15  -4    7.21    1.85 
  -9 -15   3    7.27    1.73 
   9 -15  -3    6.85    1.79 
  -9 -15   2    2.53    1.13 
   9 -15  -2    1.55    1.03 
  -9 -15   1    8.35    1.66 
   9 -15  -1    7.07    1.72 
  -9 -15   0    7.82    1.66 
   9 -15   0    7.97    1.99 
  -9 -15  -1    3.14    1.05 
   9 -15   1    3.22    1.29 
   9 -15   2    6.66    1.89 
  -9 -15  -2    8.08    1.61 
   9 -15   3   10.93    2.35 
  -9 -15  -3    9.71    1.66 
   9 -15   4    1.67    1.16 
  -9 -15  -4    0.58    0.48 
   9 -15   5    0.57    0.80 
   9 -15   6    3.39    1.44 
   9 -15   7   -0.07    1.19 
   9 -15   8   -0.41    0.73 
   9 -15   9    2.41    1.59 
   9 -15  10   -0.01    0.77 
   9 -15  11    1.30    1.72 
   9 -15  12   -1.17    1.17 
  -9 -13  21    0.24    1.03 
  -9 -13  20    0.77    1.00 
  -9 -13  19   -0.13    0.76 
  -9 -13  18   -0.41    0.88 
  -9 -13  17   -0.40    0.83 
  -9 -13  16    0.73    0.92 
  -9 -13  15    1.08    0.70 
  -9 -13  14    1.43    0.91 
  -9 -13  13   14.68    2.71 
  -9 -13  12    5.32    0.83 
  -9 -13  12    5.53    1.69 
  -9 -13  11    2.20    1.25 
  -9 -13  10    7.48    1.95 
  -9 -13   9   15.59    2.57 
  -9 -13   8   10.74    2.19 
   9 -13  -7    2.97    1.30 
  -9 -13   7    1.70    1.01 
  -9 -13   6    1.65    0.84 
   9 -13  -6    3.29    1.34 
  -9 -13   5   21.18    2.64 
   9 -13  -5   20.31    2.83 
  -9 -13   4    0.54    0.51 
   9 -13  -4    1.02    0.96 
  -9 -13   3   14.49    2.22 
   9 -13  -3   16.75    2.66 
   9 -13  -2    4.88    1.52 
  -9 -13   2    5.20    1.27 
   9 -13  -1    7.70    1.74 
  -9 -13   1    9.40    1.59 
  -9 -13   0    2.75    0.88 
   9 -13   0    0.41    0.67 
   9 -13   1    3.86    1.48 
  -9 -13  -1    2.57    0.96 
   9 -13   2    8.89    1.98 
  -9 -13  -2    5.51    1.11 
   9 -13   3   21.70    3.14 
  -9 -13  -3   24.28    2.24 
   9 -13   4    6.58    1.80 
  -9 -13  -4    7.19    1.16 
  -9 -13  -5    6.12    0.93 
   9 -13   5    9.94    2.16 
   9 -13   6    0.87    0.70 
   9 -13   7    0.71    0.89 
   9 -13   8    4.75    1.66 
   9 -13   9    2.91    1.56 
   9 -13  10   -0.36    1.15 
   9 -13  11    0.93    1.03 
   9 -13  12    0.59    1.03 
   9 -13  13    1.67    1.39 
   9 -13  14    0.10    0.98 
  -9 -11  23    1.42    1.33 
  -9 -11  22   -0.71    1.23 
  -9 -11  21    2.63    1.47 
  -9 -11  20   -0.41    0.89 
  -9 -11  19    0.81    0.83 
  -9 -11  18    0.07    0.94 
  -9 -11  17    4.96    1.55 
  -9 -11  16   -0.38    0.74 
  -9 -11  15    5.61    1.62 
  -9 -11  14    0.81    1.00 
  -9 -11  13    1.80    0.35 
  -9 -11  13    1.55    1.00 
  -9 -11  12    3.46    0.56 
  -9 -11  12    3.71    1.29 
  -9 -11  11   17.51    2.51 
  -9 -11  10    3.26    1.19 
  -9 -11   9    8.79    1.71 
  -9 -11   8    8.69    1.69 
   9 -11  -7    4.51    1.35 
  -9 -11   7    7.31    1.59 
   9 -11  -6    7.65    1.69 
  -9 -11   6    7.15    1.51 
  -9 -11   5   29.30    2.88 
   9 -11  -5   33.53    3.36 
   9 -11  -4    4.45    1.33 
  -9 -11   4    5.95    1.32 
   9 -11  -3    2.76    0.91 
  -9 -11   3    2.09    0.68 
  -9 -11   2    1.60    0.68 
   9 -11  -2   -0.13    0.79 
  -9 -11   1   39.21    3.06 
   9 -11  -1   40.02    3.66 
  -9 -11   0    5.81    1.05 
   9 -11   0    7.30    1.61 
   9 -11   1   20.29    2.77 
  -9 -11  -1   15.40    1.84 
  -9 -11  -2    0.21    0.39 
   9 -11   2    0.03    0.66 
  -9 -11  -3    4.46    0.82 
   9 -11   3    6.32    1.66 
   9 -11   4    1.54    1.08 
  -9 -11  -4    2.14    0.60 
  -9 -11  -5   30.04    1.61 
   9 -11   5   41.73    4.14 
   9 -11   6   -1.41    1.18 
   9 -11   7   18.13    2.75 
   9 -11   8    0.10    0.71 
   9 -11   9    2.65    1.12 
   9 -11  10    1.55    1.15 
   9 -11  11    3.76    1.37 
   9 -11  12   -0.95    0.80 
   9 -11  13   -3.30    1.47 
   9 -11  14    1.97    1.41 
  -9  -9  25   -1.84    1.23 
  -9  -9  24    0.43    0.83 
  -9  -9  23   -1.54    1.10 
  -9  -9  22    0.34    0.83 
  -9  -9  21   -0.08    0.64 
  -9  -9  20    2.65    1.38 
  -9  -9  19    1.16    0.73 
  -9  -9  18    5.90    1.85 
  -9  -9  17    2.81    1.33 
  -9  -9  16    6.90    1.64 
  -9  -9  15    3.32    1.33 
  -9  -9  14   11.44    2.11 
  -9  -9  13   18.69    2.54 
  -9  -9  12    1.87    0.25 
  -9  -9  12    3.21    1.17 
  -9  -9  11    5.23    0.54 
  -9  -9  11    5.30    1.47 
  -9  -9  10    5.98    1.34 
  -9  -9   9    8.69    1.64 
  -9  -9   8   18.04    2.32 
  -9  -9   7   49.11    3.57 
   9  -9  -6   13.78    2.05 
  -9  -9   6   14.83    1.95 
   9  -9  -5    1.50    0.60 
  -9  -9   5    2.54    0.93 
   9  -9  -4    6.64    1.38 
  -9  -9   4    7.94    1.37 
   9  -9  -3    8.46    1.61 
  -9  -9   3    7.23    1.33 
   9  -9  -2    0.87    0.90 
  -9  -9   2    0.84    0.48 
  -9  -9   1   76.43    3.72 
   9  -9  -1   79.03    4.86 
   9  -9  -1   73.83    3.92 
   9  -9   0    3.26    0.88 
  -9  -9   0    2.25    0.70 
   9  -9   0    3.01    1.06 
  -9  -9  -1   12.45    1.37 
   9  -9   1   11.88    1.97 
   9  -9   2   34.01    3.26 
  -9  -9  -2   27.49    1.90 
   9  -9   3   30.55    3.18 
  -9  -9  -3   24.20    1.62 
   9  -9   4   19.20    2.59 
  -9  -9  -4   11.37    0.97 
   9  -9   5    0.10    0.67 
   9  -9   6    8.34    1.88 
   9  -9   7   20.99    2.81 
   9  -9   8    9.14    1.95 
   9  -9   9   16.53    2.60 
   9  -9  10    0.55    0.80 
   9  -9  11    2.63    1.27 
   9  -9  12    0.75    0.58 
   9  -9  13    2.64    1.31 
  -9  -9 -13    3.33    1.43 
   9  -9  14    0.77    0.64 
  -9  -9 -14   -1.82    1.18 
  -9  -9 -15    0.76    0.98 
  -9  -7  25   -0.25    0.75 
  -9  -7  24    0.01    0.85 
  -9  -7  23    1.04    0.88 
  -9  -7  22    2.72    1.17 
  -9  -7  21    0.81    1.03 
  -9  -7  20    3.16    1.40 
  -9  -7  19    0.32    0.72 
  -9  -7  18    0.89    0.77 
  -9  -7  17    0.86    0.68 
  -9  -7  16    0.80    0.81 
  -9  -7  15    9.90    1.90 
  -9  -7  14    5.06    1.35 
  -9  -7  13   -1.22    0.85 
  -9  -7  12    6.63    1.44 
  -9  -7  11    7.79    1.55 
  -9  -7  10   79.03    4.60 
  -9  -7   9   20.86    2.30 
  -9  -7   8    0.02    0.48 
  -9  -7   7    1.26    0.74 
  -9  -7   6   40.45    2.96 
  -9  -7   5   21.47    2.03 
   9  -7  -4   70.39    4.19 
  -9  -7   4   75.09    3.72 
  -9  -7   3    2.99    0.78 
   9  -7  -3    1.14    0.58 
   9  -7  -2   50.99    3.55 
   9  -7  -2   53.43    3.08 
  -9  -7   2   52.80    2.89 
  -9  -7   1    0.22    0.32 
   9  -7  -1    1.09    0.51 
   9  -7  -1   -0.56    0.65 
   9  -7   0   38.77    2.80 
   9  -7   0   39.65    3.10 
  -9  -7   0   40.52    2.26 
   9  -7   1   21.87    2.16 
  -9  -7  -1   23.54    1.66 
   9  -7   1   22.81    2.37 
  -9  -7  -2   22.08    1.45 
   9  -7   2   24.28    2.54 
   9  -7   2   23.28    2.20 
   9  -7   3    8.76    1.54 
   9  -7   3   11.55    1.59 
  -9  -7  -3    8.83    0.80 
   9  -7   4   18.45    2.29 
   9  -7   5    5.43    1.29 
   9  -7   6   49.06    3.91 
   9  -7   7    0.85    0.59 
   9  -7   8    2.31    0.98 
   9  -7   9    2.55    1.18 
   9  -7  10   20.98    2.92 
   9  -7  11    2.62    0.79 
  -9  -7 -11    2.18    1.05 
  -9  -7 -12    3.07    1.27 
   9  -7  12    2.07    0.91 
   9  -7  13    1.12    0.90 
  -9  -7 -13    1.47    1.05 
   9  -7  14    4.83    1.82 
  -9  -7 -14    3.90    1.54 
  -9  -7 -15    0.80    0.99 
  -9  -7 -16   -0.18    0.73 
  -9  -5  25    0.03    0.60 
  -9  -5  24    1.25    1.00 
  -9  -5  23    0.47    0.61 
  -9  -5  22    1.11    0.86 
  -9  -5  21   -0.12    0.82 
  -9  -5  20    1.18    0.85 
  -9  -5  19    0.29    0.61 
  -9  -5  18    7.09    1.67 
  -9  -5  17    1.94    0.93 
  -9  -5  16    1.77    0.91 
  -9  -5  15    0.39    0.60 
  -9  -5  14   13.37    2.02 
  -9  -5  13   13.35    1.90 
  -9  -5  12   11.58    1.78 
  -9  -5  11   -0.12    0.54 
  -9  -5  10   10.90    1.60 
  -9  -5   9   28.83    2.54 
  -9  -5   8   63.70    3.62 
  -9  -5   8   63.91    1.68 
  -9  -5   7   10.24    0.82 
  -9  -5   7    9.81    1.45 
  -9  -5   6   22.17    2.04 
  -9  -5   5   20.17    1.89 
  -9  -5   4  215.42    5.78 
   9  -5  -3    5.36    0.92 
   9  -5  -3    4.68    1.15 
  -9  -5   3    4.17    0.89 
  -9  -5   2  132.43    4.15 
   9  -5  -2  147.56    5.47 
   9  -5  -2  138.98    4.60 
  -9  -5   1   43.70    2.26 
   9  -5  -1   47.45    2.78 
   9  -5  -1   45.04    3.11 
   9  -5   0    3.80    0.82 
   9  -5   0    2.67    0.89 
  -9  -5   0    1.20    0.42 
   9  -5   1   13.35    1.62 
   9  -5   1   13.79    1.76 
  -9  -5  -1   12.89    1.08 
   9  -5   2  103.46    4.74 
  -9  -5  -2   99.10    2.67 
   9  -5   2   94.82    4.29 
  -9  -5  -3    7.89    0.63 
   9  -5   3    8.07    1.37 
   9  -5   3   10.37    1.50 
   9  -5   4   33.42    2.66 
   9  -5   4   31.41    2.69 
   9  -5   5   14.09    1.81 
   9  -5   5   12.16    1.76 
   9  -5   6   18.61    2.25 
   9  -5   7    3.93    1.12 
  -9  -5  -7    2.44    0.81 
   9  -5   8   36.79    3.17 
  -9  -5  -8   36.90    3.34 
   9  -5   9    3.94    1.14 
  -9  -5  -9    5.14    1.52 
   9  -5  10    8.35    1.65 
  -9  -5 -10    5.42    1.39 
   9  -5  11   -0.34    0.60 
  -9  -5 -11   -0.81    0.89 
   9  -5  12   11.67    1.95 
  -9  -5 -12   11.27    2.18 
   9  -5  13    2.75    0.98 
  -9  -5 -13    2.16    1.16 
  -9  -5 -14    8.45    1.99 
  -9  -5 -15    1.51    1.12 
  -9  -5 -16    1.29    0.81 
  -9  -5 -17   -0.34    0.85 
  -9  -3  25   -0.70    0.78 
  -9  -3  24   -0.40    0.71 
  -9  -3  23   -0.30    0.79 
  -9  -3  22   -0.81    0.98 
  -9  -3  21    1.44    0.82 
  -9  -3  20    0.26    0.57 
  -9  -3  19    0.01    0.50 
  -9  -3  18    1.55    0.85 
  -9  -3  17   -0.23    0.57 
  -9  -3  16    7.41    1.63 
  -9  -3  15   16.24    2.19 
  -9  -3  14    4.49    1.12 
  -9  -3  13    4.10    1.06 
  -9  -3  12   13.60    1.79 
  -9  -3  11    3.90    1.08 
  -9  -3  10    0.09    0.54 
  -9  -3   9   10.60    1.46 
  -9  -3   8   12.28    1.55 
  -9  -3   7   20.72    1.04 
  -9  -3   7   17.60    1.75 
  -9  -3   6  257.16    4.16 
  -9  -3   6  265.25    6.56 
   9  -3  -5   80.49    3.04 
  -9  -3   5   79.13    2.55 
  -9  -3   5   84.44    3.54 
   9  -3  -4    6.10    0.87 
  -9  -3   4    8.50    1.08 
  -9  -3   4    9.55    1.02 
   9  -3  -3   20.34    1.62 
  -9  -3   3   23.64    1.78 
  -9  -3   3   25.77    1.71 
   9  -3  -2   22.66    1.74 
  -9  -3   2   25.63    1.79 
   9  -3  -1   13.34    1.44 
  -9  -3   1    9.40    1.02 
   9  -3   0  196.07    5.51 
   9  -3   0  196.20    5.84 
  -9  -3   0  192.05    4.30 
   9  -3   1  154.34    5.36 
  -9  -3  -1  150.13    3.60 
   9  -3   1  172.30    5.40 
  -9  -3  -2   31.50    1.67 
   9  -3   2   33.71    2.44 
  -9  -3  -2   32.60    1.55 
   9  -3   2   36.78    2.61 
  -9  -3  -3    2.70    0.45 
   9  -3   3    3.60    0.84 
  -9  -3  -3    2.67    0.46 
   9  -3   3    3.50    0.88 
   9  -3   4   13.84    1.68 
  -9  -3  -4   13.30    0.79 
  -9  -3  -4   14.63    0.92 
   9  -3   4   15.61    1.85 
  -9  -3  -5   50.23    1.32 
   9  -3   5   51.90    3.25 
   9  -3   5   51.20    3.51 
  -9  -3  -5   50.11    3.51 
   9  -3   6   11.54    1.53 
  -9  -3  -6    9.17    1.61 
  -9  -3  -7    3.49    1.20 
   9  -3   7    4.00    1.00 
   9  -3   8    9.48    1.45 
  -9  -3  -8    9.01    1.76 
   9  -3   9    9.77    1.61 
  -9  -3  -9    5.85    1.44 
  -9  -3 -10   11.74    1.99 
   9  -3  10   11.89    1.75 
  -9  -3 -11   12.70    2.17 
   9  -3  11   12.75    1.86 
  -9  -3 -12    2.90    1.14 
   9  -3  12    3.14    1.10 
  -9  -3 -13    1.00    0.83 
   9  -3  13    1.30    0.65 
  -9  -3 -14    5.08    1.54 
  -9  -3 -15    2.04    1.12 
  -9  -3 -16   -2.47    1.39 
  -9  -3 -17    0.59    0.84 
  -9  -1  24    0.42    0.87 
  -9  -1  23    0.05    0.55 
  -9  -1  22   -1.14    0.92 
  -9  -1  21    2.69    1.14 
   9  -1 -21    1.06    0.36 
  -9  -1  20   -0.09    0.58 
  -9  -1  19    4.49    1.28 
  -9  -1  18    2.61    1.04 
  -9  -1  17    5.39    1.39 
  -9  -1  16   19.85    2.32 
  -9  -1  15    1.27    0.75 
  -9  -1  14    5.20    1.18 
  -9  -1  13   61.91    3.79 
  -9  -1  12   25.44    2.46 
  -9  -1  11    4.02    1.03 
  -9  -1  10  122.28    4.88 
  -9  -1   9   71.95    3.69 
  -9  -1   8   21.51    1.96 
   9  -1  -7   30.00    1.55 
  -9  -1   7   39.56    2.49 
   9  -1  -6  194.94    4.13 
  -9  -1   6  197.25    3.68 
   9  -1  -5   70.87    2.65 
  -9  -1   5   78.46    2.55 
   9  -1  -4    3.70    0.65 
  -9  -1   4    4.13    0.68 
   9  -1  -3  163.58    4.26 
   9  -1  -2   28.70    1.88 
   9  -1  -1  186.80    5.03 
   9  -1   0   23.81    1.90 
  -9  -1   0   23.67    1.67 
  -9  -1  -1    4.73    0.81 
   9  -1   1    2.26    0.65 
  -9  -1  -2    4.26    0.73 
   9  -1   2    5.18    1.00 
   9  -1   3  122.15    4.88 
  -9  -1  -3  122.24    3.56 
   9  -1   4    0.04    0.38 
  -9  -1  -4    0.32    0.25 
  -9  -1  -5   35.31    1.88 
   9  -1   5   36.18    2.37 
  -9  -1  -5   37.61    2.93 
  -9  -1  -6   36.04    1.88 
   9  -1   6   37.03    2.44 
  -9  -1  -6   34.91    2.92 
   9  -1   7   28.24    2.20 
  -9  -1  -7   24.03    1.50 
  -9  -1  -7   24.68    2.56 
  -9  -1  -8    2.12    0.90 
  -9  -1  -8    1.43    0.43 
   9  -1   8    1.91    0.70 
  -9  -1  -9   10.90    1.87 
  -9  -1  -9   11.35    0.93 
   9  -1   9   10.41    1.36 
  -9  -1 -10    8.93    1.77 
   9  -1  10    8.44    1.25 
  -9  -1 -10    8.21    0.76 
  -9  -1 -11    6.05    1.52 
   9  -1  11    5.56    1.03 
  -9  -1 -12   -0.18    0.74 
   9  -1  12   -0.24    0.34 
  -9  -1 -13    5.86    1.47 
  -9  -1 -14   -0.76    0.93 
  -9  -1 -15    4.51    1.52 
  -9  -1 -16    0.68    0.75 
  -9  -1 -17    1.68    1.20 
  -9  -1 -18   -0.70    0.89 
  -9   1  23    0.41    0.73 
  -9   1  22    0.68    0.68 
  -9   1  21    2.25    0.87 
   9   1 -20    0.60    0.34 
  -9   1  20    0.31    0.46 
   9   1 -19    3.38    0.67 
  -9   1  19    4.07    1.13 
   9   1 -18    3.09    0.62 
  -9   1  18    3.50    0.98 
  -9   1  17    5.55    1.33 
   9   1 -17    5.04    0.74 
  -9   1  16   19.08    2.26 
  -9   1  15    1.43    0.82 
  -9   1  14    5.58    1.22 
  -9   1  13   56.53    3.55 
  -9   1  12   32.38    2.58 
  -9   1  11    4.88    1.18 
   9   1  -9   76.49    1.90 
   9   1  -8   16.68    0.94 
   9   1  -7   26.65    1.27 
   9   1  -6  188.92    3.65 
   9   1  -5   72.66    2.43 
   9   1  -4    5.16    0.72 
   9   1  -3  171.63    4.26 
   9   1  -2   27.73    1.81 
  -9   1   2   28.21    2.01 
  -9   1   1  188.60    5.27 
  -9   1   0   23.41    1.84 
  -9   1  -1    4.87    0.83 
  -9   1  -2    5.11    0.87 
  -9   1  -3  123.50    4.18 
  -9   1  -4    0.18    0.35 
  -9   1  -4    0.45    0.43 
  -9   1  -5   34.77    2.80 
  -9   1  -5   35.73    2.26 
  -9   1  -6   40.56    2.51 
  -9   1  -6   37.81    3.06 
  -9   1  -7   24.10    2.01 
  -9   1  -7   24.80    2.58 
  -9   1  -8    1.39    0.73 
  -9   1  -8    1.21    0.55 
  -9   1  -9    9.26    1.20 
  -9   1  -9   10.77    1.79 
  -9   1 -10    8.28    1.15 
  -9   1 -10    7.07    1.50 
  -9   1 -11    3.95    1.15 
  -9   1 -12   -0.86    0.73 
  -9   1 -13    7.17    1.67 
  -9   1 -14   -1.18    0.92 
  -9   1 -15    2.74    1.23 
  -9   1 -16    0.71    1.16 
  -9   1 -17   -0.07    0.91 
  -9   1 -18   -0.43    0.79 
  -9   3  23   -0.15    0.44 
  -9   3  22    0.47    0.71 
  -9   3  21    0.98    0.75 
  -9   3  20    0.29    0.46 
  -9   3  19    0.49    0.52 
   9   3 -19    0.89    0.26 
  -9   3  18    1.08    0.74 
   9   3 -18    2.11    0.37 
   9   3 -17    0.83    0.25 
  -9   3  17    0.27    0.45 
   9   3 -16    9.01    0.57 
  -9   3  16    7.00    1.46 
  -9   3  15   16.05    1.97 
  -9   3  14    2.90    0.93 
  -9   3  13    5.04    1.14 
  -9   3   2   27.00    2.25 
  -9   3   1   10.72    1.42 
  -9   3   0  194.98    5.71 
  -9   3  -1  160.70    5.25 
  -9   3  -2   31.89    2.35 
  -9   3  -3    2.68    0.77 
  -9   3  -3    3.38    0.92 
  -9   3  -4   14.76    1.80 
  -9   3  -4   14.69    1.63 
  -9   3  -5   48.13    3.10 
  -9   3  -5   50.40    3.43 
  -9   3  -6   11.55    1.72 
  -9   3  -6   10.60    1.51 
  -9   3  -7    2.64    0.83 
  -9   3  -7    4.18    1.01 
  -9   3  -8    7.44    1.47 
  -9   3  -8    8.80    1.38 
  -9   3  -9    8.50    1.63 
  -9   3  -9    8.75    1.38 
  -9   3 -10    8.99    1.40 
  -9   3 -10   11.19    1.91 
  -9   3 -11   12.37    2.02 
  -9   3 -12    2.03    1.06 
  -9   3 -13   -0.39    0.62 
  -9   3 -14    4.54    1.45 
  -9   3 -15    0.74    0.76 
  -9   3 -16    0.12    0.76 
  -9   3 -17   -0.40    0.70 
  -9   5  22   -0.16    0.59 
  -9   5  21   -0.41    0.66 
  -9   5  20   -0.22    0.51 
  -9   5  19   -0.10    0.38 
  -9   5  18    8.66    1.61 
  -9   5  17    2.80    0.89 
  -9   5  16    1.01    0.67 
  -9   5  15    0.13    0.51 
   9   5 -13   15.05    2.08 
   9   5 -12    9.23    1.74 
  -9   5   9   31.95    2.69 
   9   5  -4  218.80    5.91 
   9   5  -3    4.75    0.88 
  -9   5   1   50.89    3.15 
  -9   5   0    1.55    0.70 
  -9   5  -1   16.36    1.89 
  -9   5  -2  104.94    4.73 
  -9   5  -2  113.35    4.60 
  -9   5  -3    7.46    1.26 
  -9   5  -3    8.89    1.37 
  -9   5  -4   34.32    2.73 
  -9   5  -4   32.95    2.72 
  -9   5  -5   13.53    1.79 
  -9   5  -5   11.65    1.69 
  -9   5  -6   19.83    2.26 
  -9   5  -6   20.21    2.29 
  -9   5  -7    4.24    1.09 
  -9   5  -7    4.19    1.14 
  -9   5  -8   37.32    3.29 
  -9   5  -8   43.01    3.44 
  -9   5  -9    3.79    1.10 
  -9   5  -9    3.89    0.98 
  -9   5 -10    6.55    1.48 
  -9   5 -11    0.50    0.51 
  -9   5 -12    9.23    1.88 
  -9   5 -13    2.33    1.14 
  -9   5 -14    3.83    1.39 
  -9   5 -15   -0.32    0.68 
  -9   5 -16    1.00    1.09 
  -9   5 -17    1.33    1.20 
  -9   7  21    0.66    0.43 
  -9   7  20    2.86    0.91 
  -9   7  19   -0.03    0.47 
  -9   7  18    0.52    0.52 
  -9   7  17    0.88    0.59 
  -9   7  17    3.89    1.27 
  -9   7  16    0.82    0.61 
  -9   7  15    8.82    1.62 
  -9   7  14    5.96    1.33 
  -9   7  13   -0.16    0.43 
  -9   7  12   10.20    1.68 
  -9   7  11    9.36    1.56 
   9   7 -11    9.47    1.70 
  -9   7  10   79.46    4.60 
  -9   7   9   17.13    2.19 
  -9   7   8   -0.14    0.40 
   9   7  -6   45.79    3.06 
   9   7  -5   22.37    2.16 
   9   7  -4   75.74    3.75 
   9   7  -3    2.89    0.72 
   9   7  -2   47.82    2.72 
   9   7  -1    0.02    0.30 
   9   7   0   36.40    2.14 
  -9   7   0   42.95    3.24 
  -9   7  -1   27.19    2.65 
  -9   7  -2   23.33    2.44 
  -9   7  -3    9.57    1.58 
  -9   7  -4   24.30    2.56 
  -9   7  -5    8.99    1.67 
  -9   7  -7    1.98    0.80 
  -9   7  -8    1.20    0.69 
  -9   7  -9    1.67    0.91 
  -9   7 -10   21.84    2.70 
  -9   7 -11    1.85    0.90 
  -9   7 -12    1.51    0.88 
  -9   7 -13    0.55    0.59 
  -9   7 -14   -0.06    0.81 
  -9   7 -15    0.03    0.85 
  -9   9  20    0.36    0.41 
  -9   9  19    2.00    0.92 
  -9   9  18    6.60    1.61 
  -9   9  16    4.93    1.19 
  -9   9  15    3.14    1.07 
  -9   9  14   13.07    2.08 
  -9   9  13   22.14    2.67 
  -9   9  12    3.47    1.07 
  -9   9  11    5.95    1.39 
  -9   9  10    7.90    1.58 
  -9   9   9    8.63    1.59 
  -9   9   8   19.66    2.46 
   9   9  -8   18.00    2.23 
   9   9  -7   54.51    3.79 
  -9   9   7   50.88    3.67 
   9   9  -6   12.65    1.75 
  -9   9   6   15.09    2.03 
   9   9  -5    2.22    0.74 
   9   9  -4    7.46    1.28 
   9   9  -3    6.39    1.12 
   9   9  -2    1.12    0.60 
   9   9  -1   75.02    3.66 
  -9   9   1   84.96    4.88 
  -9   9   0    2.19    0.97 
   9   9   0    3.15    0.73 
   9   9   1   10.21    1.21 
   9   9   2   25.93    1.76 
  -9  11  19    0.01    0.53 
   9  11  -5   41.67    3.38 
   9  11  -4    6.11    1.37 
   9  11  -3    1.91    0.64 
   9  11  -2    2.76    0.79 
   9  11  -1   44.16    3.05 
   9  11   0    6.35    1.09 
   9  11   1   18.59    1.83 
   9  11   2    0.16    0.35 
   9  11   3    5.12    0.85 
   9  13  -2    6.03    1.36 
   9  13  -1   10.54    1.66 
   9  13   0    3.16    0.95 
   9  13   1    2.67    0.90 
   9  13   2    6.08    1.17 
   9  13   3   24.92    2.15 
   9  13   4    6.06    0.98 
 -10 -22   8   -2.62    1.51 
 -10 -22   7   -3.21    1.62 
  10 -22  -7    0.99    1.79 
  10 -22  -6   -0.16    1.08 
 -10 -22   6   -5.63    2.00 
 -10 -22   5    0.60    1.16 
 -10 -22   4   -1.81    1.26 
 -10 -22   3   -2.83    1.46 
 -10 -22   2    0.87    1.06 
 -10 -20  12    0.12    1.20 
 -10 -20  11   -1.40    1.31 
 -10 -20  10    0.00    1.07 
 -10 -20   9   -0.88    1.12 
 -10 -20   8    0.49    0.82 
 -10 -20   7    0.63    0.99 
  10 -20  -7    1.67    1.29 
 -10 -20   6    0.75    0.73 
  10 -20  -6   -0.20    0.86 
 -10 -20   5    0.91    0.94 
  10 -20  -5    0.27    1.10 
 -10 -20   4    1.05    0.82 
  10 -20  -4    1.80    1.36 
 -10 -20   3    0.23    0.93 
  10 -20  -3    0.67    1.07 
  10 -20  -2    1.68    0.98 
 -10 -20   2   -0.13    0.84 
  10 -20  -1    1.00    1.13 
 -10 -20   1    1.45    0.99 
  10 -20   0    0.69    1.19 
  10 -20   1   -0.28    1.06 
  10 -20   2   -1.03    1.57 
 -10 -18  15   -0.25    1.10 
 -10 -18  14    0.38    1.01 
 -10 -18  13    1.77    1.20 
 -10 -18  12    0.12    1.26 
 -10 -18  11    2.11    1.35 
 -10 -18  10    0.52    0.67 
 -10 -18   9    2.21    1.47 
 -10 -18   8    0.19    0.85 
  10 -18  -8   -1.31    1.31 
 -10 -18   7    4.16    1.53 
  10 -18  -7   10.85    2.51 
 -10 -18   6    1.07    0.93 
  10 -18  -6    2.14    1.07 
 -10 -18   5   -0.23    0.76 
  10 -18  -5    1.37    1.25 
 -10 -18   4    0.24    0.72 
  10 -18  -4    0.55    0.99 
 -10 -18   3    3.73    1.35 
  10 -18  -3    1.23    0.93 
 -10 -18   2    0.01    0.65 
  10 -18  -2    2.35    1.28 
  10 -18  -1   -0.92    1.64 
 -10 -18   1    3.51    1.47 
 -10 -18   0   -0.36    0.65 
  10 -18   0   -1.46    1.40 
  10 -18   1    0.47    0.98 
 -10 -18  -1    1.40    1.06 
  10 -18   2    2.87    1.65 
  10 -18   3    0.90    1.02 
  10 -18   4    0.45    0.97 
  10 -18   5   -0.93    1.26 
  10 -18   6   -1.13    1.24 
 -10 -16  18   -0.20    0.91 
 -10 -16  17    3.12    1.79 
 -10 -16  16   -0.48    0.88 
 -10 -16  15    4.32    1.67 
 -10 -16  14    0.94    0.91 
 -10 -16  13    0.22    0.82 
 -10 -16  12    0.80    0.77 
 -10 -16  11   -0.82    1.19 
 -10 -16  10    4.65    1.65 
 -10 -16   9   16.77    2.71 
 -10 -16   8    0.25    0.67 
  10 -16  -8   -0.29    0.72 
 -10 -16   7    3.14    1.30 
  10 -16  -7    0.34    0.88 
  10 -16  -6    1.25    1.15 
 -10 -16   6    0.66    0.79 
 -10 -16   5    2.69    1.20 
  10 -16  -5    5.94    1.82 
 -10 -16   4    0.94    0.92 
  10 -16  -4    0.23    0.72 
  10 -16  -3    6.19    1.70 
 -10 -16   3    5.81    1.60 
 -10 -16   2    0.15    0.61 
  10 -16  -2    1.47    1.03 
 -10 -16   1    0.73    0.57 
  10 -16  -1    0.05    0.77 
 -10 -16   0    1.86    1.10 
  10 -16   0    1.82    0.92 
  10 -16   1   29.74    3.93 
 -10 -16  -1   30.20    3.11 
  10 -16   2   -1.13    1.07 
 -10 -16  -2   -0.21    0.52 
  10 -16   3    0.12    1.10 
 -10 -16  -3   -1.00    0.76 
  10 -16   4   -1.12    1.17 
  10 -16   5    1.11    1.31 
  10 -16   6   -0.24    1.07 
  10 -16   7    0.68    0.77 
  10 -16   8    0.36    1.17 
  10 -16   9    0.93    0.99 
  10 -16  10   -1.98    1.37 
 -10 -14  20    2.06    1.44 
 -10 -14  19    1.10    1.20 
 -10 -14  18    0.66    0.95 
 -10 -14  17    2.64    1.49 
 -10 -14  16    0.78    0.84 
 -10 -14  15    0.38    0.81 
 -10 -14  14    0.79    1.25 
 -10 -14  13    0.89    1.09 
 -10 -14  12   23.01    3.27 
 -10 -14  11    5.48    1.73 
 -10 -14  10    2.47    1.23 
 -10 -14   9    0.37    0.73 
 -10 -14   8    3.24    1.05 
  10 -14  -7    8.57    2.15 
 -10 -14   7    7.58    1.80 
 -10 -14   6   10.37    2.01 
  10 -14  -6   12.89    2.44 
 -10 -14   5    8.97    1.88 
  10 -14  -5    7.32    2.03 
  10 -14  -4    1.88    0.88 
 -10 -14   4    0.66    0.59 
 -10 -14   3    0.69    0.71 
  10 -14  -3    0.09    0.65 
  10 -14  -2   16.24    2.80 
 -10 -14   2   17.67    2.31 
  10 -14  -1    0.69    0.87 
 -10 -14   1    1.73    0.97 
 -10 -14   0    7.81    1.51 
  10 -14   0    6.38    1.59 
 -10 -14  -1    6.09    1.25 
  10 -14   1    4.99    1.53 
 -10 -14  -2    0.68    0.63 
  10 -14   2    3.22    1.43 
  10 -14   3    9.09    2.11 
 -10 -14  -3    6.59    1.22 
 -10 -14  -4    9.57    1.41 
  10 -14   4   11.37    2.46 
  10 -14   5    5.47    1.81 
  10 -14   6    0.40    0.98 
  10 -14   7   -0.49    1.00 
  10 -14   8    2.32    1.09 
  10 -14   9    0.12    0.78 
  10 -14  10    2.44    1.53 
  10 -14  11   -2.41    1.43 
  10 -14  12   -2.16    1.41 
  10 -14  13   -0.59    1.02 
 -10 -12  22   -0.21    1.10 
 -10 -12  21    1.74    1.37 
 -10 -12  20    0.51    0.87 
 -10 -12  19    2.00    1.19 
 -10 -12  18    1.02    0.94 
 -10 -12  17    1.59    1.17 
 -10 -12  16    0.26    0.69 
 -10 -12  15    1.58    0.83 
 -10 -12  14   23.69    3.32 
 -10 -12  13    4.32    0.64 
 -10 -12  13    4.72    1.47 
 -10 -12  12    1.84    0.97 
 -10 -12  11    1.17    0.74 
 -10 -12  10   15.46    2.52 
 -10 -12   9    5.11    1.46 
 -10 -12   8   20.42    2.63 
  10 -12  -7    2.56    1.30 
 -10 -12   7    1.22    0.72 
  10 -12  -6    3.36    1.27 
 -10 -12   6    1.77    0.85 
  10 -12  -5    4.65    1.44 
 -10 -12   5    3.43    1.20 
 -10 -12   4   37.48    3.31 
  10 -12  -4   31.62    3.42 
 -10 -12   3    7.04    1.50 
  10 -12  -3    6.46    1.57 
 -10 -12   2    8.81    1.54 
  10 -12  -2    7.14    1.70 
 -10 -12   1    1.55    0.77 
  10 -12  -1    2.49    1.00 
 -10 -12   0    7.01    1.30 
  10 -12   0    8.24    1.78 
 -10 -12  -1    1.59    0.74 
  10 -12   1    1.13    0.94 
  10 -12   2   29.19    3.39 
 -10 -12  -2   27.25    2.33 
  10 -12   3    8.33    1.93 
 -10 -12  -3    6.58    1.05 
  10 -12   4    2.83    1.27 
 -10 -12  -4    3.17    0.72 
 -10 -12  -5    5.15    0.62 
  10 -12   5    8.74    2.12 
  10 -12   6   20.73    3.04 
  10 -12   7    2.70    1.31 
  10 -12   8    1.26    0.78 
  10 -12   9    0.97    1.04 
  10 -12  10    0.17    0.76 
  10 -12  11    0.37    0.67 
  10 -12  12    0.53    0.75 
  10 -12  13   -1.39    1.15 
  10 -12  14    0.00    0.80 
 -10 -10  24    0.18    1.07 
 -10 -10  23   -1.08    1.26 
 -10 -10  22    0.37    0.86 
 -10 -10  21    0.01    0.94 
 -10 -10  20    1.27    0.97 
 -10 -10  19    0.31    0.73 
 -10 -10  18    3.25    1.27 
 -10 -10  17    9.03    1.99 
 -10 -10  16    9.72    2.03 
 -10 -10  15    8.66    2.01 
 -10 -10  14    3.49    1.23 
 -10 -10  13    3.65    1.28 
 -10 -10  12    6.96    0.62 
 -10 -10  12    6.68    1.72 
 -10 -10  11    1.24    0.88 
 -10 -10  10   23.64    2.75 
 -10 -10   9    0.91    0.75 
 -10 -10   8   14.62    2.16 
 -10 -10   7   26.42    2.79 
  10 -10  -6   34.93    3.31 
 -10 -10   6   36.07    3.24 
  10 -10  -5   19.22    2.50 
 -10 -10   5   16.03    2.08 
 -10 -10   4   22.59    2.41 
  10 -10  -4   21.41    2.65 
  10 -10  -3    1.81    0.82 
 -10 -10   3    2.29    0.74 
 -10 -10   2   18.72    2.04 
  10 -10  -2   18.35    2.52 
 -10 -10   1   20.11    2.03 
  10 -10  -1   21.07    2.63 
 -10 -10   0   44.92    2.87 
  10 -10   0   41.37    3.73 
 -10 -10  -1    0.32    0.38 
  10 -10   1    1.63    0.97 
  10 -10   2   16.28    2.39 
 -10 -10  -2   12.45    1.42 
  10 -10   3   19.53    2.62 
 -10 -10  -3   17.18    1.45 
  10 -10   4    4.30    1.39 
 -10 -10  -4    3.56    0.58 
  10 -10   5    3.05    1.00 
  10 -10   6   27.61    3.35 
  10 -10   7    6.89    1.70 
  10 -10   8   15.78    2.63 
  10 -10   9    0.84    0.73 
  10 -10  10    5.63    1.86 
  10 -10  11    1.76    1.14 
  10 -10  12    1.07    0.80 
  10 -10  13    0.23    0.68 
 -10 -10 -13    0.95    0.72 
  10 -10  14    0.87    0.96 
 -10  -8  25    0.97    1.13 
 -10  -8  24   -2.35    1.27 
 -10  -8  23   -0.59    1.02 
 -10  -8  22    0.72    0.84 
 -10  -8  21    0.61    0.79 
 -10  -8  20   -0.69    0.83 
 -10  -8  19    5.49    1.78 
 -10  -8  18    0.43    0.64 
 -10  -8  17    2.36    1.16 
 -10  -8  16    0.84    0.68 
 -10  -8  15    7.86    1.81 
 -10  -8  14    7.96    1.78 
 -10  -8  13   12.69    2.12 
 -10  -8  12   11.64    1.95 
 -10  -8  11   24.81    2.75 
 -10  -8  10    0.65    0.53 
 -10  -8   9   41.46    3.42 
 -10  -8   8   12.04    1.80 
 -10  -8   7   30.26    2.70 
 -10  -8   6    1.90    0.74 
  10  -8  -5   55.99    3.99 
 -10  -8   5   53.32    3.47 
 -10  -8   4    6.63    1.18 
  10  -8  -4    7.68    1.49 
  10  -8  -3   21.96    2.09 
  10  -8  -3   26.55    2.77 
 -10  -8   3   21.78    2.10 
  10  -8  -2   24.72    2.61 
 -10  -8   2   26.03    2.22 
  10  -8  -2   26.64    2.32 
  10  -8  -1    9.77    1.72 
 -10  -8   1    7.20    1.12 
  10  -8  -1   11.62    1.56 
  10  -8   0    8.25    1.40 
 -10  -8   0    6.53    1.06 
  10  -8   0    7.26    1.50 
  10  -8   1   48.27    3.73 
 -10  -8  -1   53.08    2.65 
 -10  -8  -2   13.42    1.28 
  10  -8   2   13.45    2.04 
  10  -8   3   13.87    2.11 
 -10  -8  -3    9.77    0.96 
  10  -8   4   33.88    3.29 
  10  -8   5   39.50    3.66 
  10  -8   6    0.02    0.54 
  10  -8   7    8.76    1.81 
  10  -8   8   19.63    2.68 
  10  -8   9    2.73    1.06 
  10  -8  10    7.17    1.73 
 -10  -8 -11    2.62    1.23 
  10  -8  11    1.81    0.88 
  10  -8  12   -1.29    0.94 
 -10  -8 -12    0.31    0.67 
  10  -8  13    0.84    0.71 
 -10  -8 -13    0.61    0.74 
 -10  -8 -14    2.80    1.35 
 -10  -6  26   -0.53    0.82 
 -10  -6  25    0.03    0.64 
 -10  -6  24    0.45    0.97 
 -10  -6  23   -0.50    0.59 
 -10  -6  22    0.65    0.85 
 -10  -6  21    1.21    0.96 
 -10  -6  20   -0.12    0.63 
 -10  -6  19    2.37    1.01 
 -10  -6  18    1.09    0.91 
 -10  -6  17    8.31    1.82 
 -10  -6  16    0.86    0.58 
 -10  -6  15   15.60    2.33 
 -10  -6  14    4.78    1.41 
 -10  -6  13   17.06    2.30 
 -10  -6  12   19.50    2.42 
 -10  -6  11   86.29    4.91 
 -10  -6  10    8.66    1.63 
 -10  -6   9   48.49    3.43 
 -10  -6   9   46.90    1.52 
 -10  -6   8    0.12    0.48 
 -10  -6   8    0.67    0.31 
 -10  -6   7   54.13    3.44 
 -10  -6   6    3.67    0.94 
 -10  -6   5    6.46    1.12 
  10  -6  -4   11.20    1.35 
 -10  -6   4   10.70    1.43 
  10  -6  -3  131.88    4.79 
  10  -6  -3  135.58    5.68 
 -10  -6   3  129.03    4.55 
  10  -6  -2    6.14    1.06 
  10  -6  -2    5.78    1.21 
 -10  -6   2    4.47    0.83 
  10  -6  -1   21.83    1.98 
  10  -6  -1   21.31    2.27 
 -10  -6   1   16.56    1.51 
  10  -6   0   22.24    2.13 
  10  -6   0   22.20    2.28 
 -10  -6   0   20.87    1.61 
  10  -6   1   52.87    3.66 
 -10  -6  -1   46.17    2.20 
  10  -6   1   49.50    3.27 
 -10  -6  -2    7.27    0.78 
  10  -6   2    8.93    1.51 
  10  -6   2    8.47    1.41 
 -10  -6  -3   35.46    1.44 
  10  -6   3   32.50    2.96 
  10  -6   3   39.32    3.00 
  10  -6   4    0.75    0.46 
  10  -6   5   54.21    3.89 
  10  -6   6   14.20    2.05 
  10  -6   7   24.42    2.74 
  10  -6   8    8.22    1.68 
 -10  -6  -8    6.54    1.60 
 -10  -6  -9    6.58    1.69 
  10  -6   9   11.78    2.09 
  10  -6  10    4.48    1.29 
 -10  -6 -10    4.64    1.50 
 -10  -6 -11    6.27    1.69 
  10  -6  11    5.30    1.44 
  10  -6  12    2.26    1.02 
 -10  -6 -12    1.77    1.05 
  10  -6  13    3.35    1.31 
 -10  -6 -13    6.08    1.75 
 -10  -6 -14    0.66    0.57 
 -10  -6 -15    0.97    0.68 
 -10  -4  25    0.84    0.97 
 -10  -4  24   -0.39    0.71 
 -10  -4  23    0.96    0.90 
 -10  -4  22    0.55    0.55 
 -10  -4  21    0.68    0.72 
 -10  -4  20   -0.04    0.63 
 -10  -4  19    0.90    0.70 
 -10  -4  18    1.05    0.93 
 -10  -4  17   17.94    2.44 
 -10  -4  16    1.53    0.80 
 -10  -4  15    2.09    0.72 
 -10  -4  14   14.32    2.13 
 -10  -4  13   23.96    2.58 
 -10  -4  12    6.55    1.40 
 -10  -4  11   42.36    3.24 
 -10  -4  10   44.88    3.24 
 -10  -4   9    3.65    0.94 
 -10  -4   8   25.04    1.17 
 -10  -4   8   24.29    2.27 
 -10  -4   7  306.76    7.64 
 -10  -4   7  298.16    4.61 
 -10  -4   6   97.15    4.14 
 -10  -4   6   98.11    2.94 
 -10  -4   5   11.11    1.15 
  10  -4  -5    8.17    1.07 
 -10  -4   5   10.81    1.43 
  10  -4  -4   39.59    2.41 
 -10  -4   4   40.65    2.53 
 -10  -4   4   39.83    2.20 
  10  -4  -3   25.82    2.01 
 -10  -4   3   31.88    2.20 
 -10  -4   3   30.61    2.00 
  10  -4  -2   11.96    1.39 
 -10  -4   2    9.62    1.17 
 -10  -4   2    9.00    1.17 
  10  -4  -1  164.89    5.32 
  10  -4  -1  160.22    5.69 
 -10  -4   1  145.21    4.14 
 -10  -4   0    5.11    0.81 
  10  -4   0    8.02    1.26 
  10  -4   0    7.69    1.38 
  10  -4   1   45.39    2.98 
  10  -4   1   44.66    3.08 
 -10  -4  -1   43.39    2.03 
  10  -4   2   64.94    3.78 
 -10  -4  -2   63.81    2.23 
  10  -4   2   65.43    3.71 
  10  -4   3   28.59    2.50 
 -10  -4  -3   26.33    1.25 
 -10  -4  -3   29.34    1.48 
  10  -4   3   32.55    2.65 
 -10  -4  -4    2.62    0.77 
  10  -4   4    1.63    0.81 
 -10  -4  -4    3.56    0.42 
 -10  -4  -4    3.11    0.35 
  10  -4   4    1.60    0.77 
 -10  -4  -5   26.33    2.68 
  10  -4   5   29.73    2.72 
  10  -4   6   14.96    2.01 
 -10  -4  -6   15.02    2.20 
  10  -4   7    3.67    1.04 
 -10  -4  -7    4.79    1.41 
 -10  -4  -8    0.56    0.53 
  10  -4   8    0.63    0.47 
 -10  -4  -9   29.79    3.29 
  10  -4   9   35.85    3.17 
  10  -4  10    4.61    1.19 
 -10  -4 -10    2.66    0.75 
 -10  -4 -11    8.92    1.80 
  10  -4  11   10.96    1.84 
 -10  -4 -12    0.01    0.62 
  10  -4  12   -0.56    0.56 
 -10  -4 -13    4.49    1.35 
 -10  -4 -14    0.37    0.80 
 -10  -4 -15    2.79    1.51 
 -10  -4 -16    0.50    0.79 
 -10  -2  25   -0.29    0.89 
 -10  -2  24    1.05    0.83 
 -10  -2  23   -1.38    1.01 
 -10  -2  22    0.75    0.71 
 -10  -2  21    0.72    0.60 
 -10  -2  20    3.87    1.13 
 -10  -2  19    1.56    0.82 
 -10  -2  18    2.89    1.03 
 -10  -2  17    4.31    1.22 
 -10  -2  16    1.56    0.92 
 -10  -2  15   31.20    2.93 
 -10  -2  14   48.06    3.62 
 -10  -2  13    2.27    0.81 
 -10  -2  12    2.01    0.79 
 -10  -2  11   19.65    2.09 
 -10  -2  10   48.57    3.23 
 -10  -2   9   58.57    3.47 
 -10  -2   8  131.14    4.96 
 -10  -2   7   32.12    1.49 
  10  -2  -7   29.88    1.79 
 -10  -2   7   33.21    2.48 
 -10  -2   6   85.62    2.67 
  10  -2  -6   83.13    3.17 
 -10  -2   6   86.23    3.88 
  10  -2  -5   86.70    3.20 
 -10  -2   5   90.24    2.98 
 -10  -2   5   92.81    3.84 
  10  -2  -4   31.60    1.99 
 -10  -2   4   35.53    2.00 
  10  -2  -3   12.91    1.34 
 -10  -2   3   11.47    1.25 
  10  -2  -2  217.49    5.61 
  10  -2  -1   14.78    1.51 
  10  -2   0    8.29    1.23 
 -10  -2  -1  256.90    5.50 
  10  -2   1  265.82    6.94 
  10  -2   2  172.65    5.87 
 -10  -2  -2  161.11    4.17 
  10  -2   3   15.52    1.71 
 -10  -2  -3   12.41    1.13 
  10  -2   3   15.20    1.81 
  10  -2   4    9.64    1.56 
 -10  -2  -4    8.34    1.50 
  10  -2   4    8.50    1.28 
 -10  -2  -4    8.93    0.92 
 -10  -2  -5    9.05    0.86 
 -10  -2  -5    6.37    1.27 
  10  -2   5    8.57    1.38 
 -10  -2  -6   33.85    1.57 
  10  -2   6   39.76    2.87 
 -10  -2  -6   35.21    3.12 
  10  -2   7   19.50    2.04 
 -10  -2  -7   18.43    0.97 
 -10  -2  -7   19.87    2.39 
 -10  -2  -8    8.33    1.66 
  10  -2   8    7.95    1.29 
 -10  -2  -9    0.27    0.49 
  10  -2   9    0.27    0.48 
 -10  -2 -10    5.05    1.46 
  10  -2  10    4.48    1.12 
 -10  -2 -11    7.76    1.79 
  10  -2  11    7.38    1.31 
 -10  -2 -12    5.69    1.47 
  10  -2  12    7.66    1.41 
 -10  -2 -13    3.10    1.25 
 -10  -2 -14   -0.04    0.88 
 -10  -2 -15   -0.17    0.78 
 -10  -2 -16    1.81    1.34 
 -10  -2 -17   -0.32    0.74 
 -10   0  24   -0.75    0.80 
 -10   0  23   -0.81    0.75 
 -10   0  22    3.35    1.30 
 -10   0  21    0.73    0.50 
  10   0 -21    0.28    0.38 
  10   0 -20    0.17    0.37 
 -10   0  20   -0.18    0.82 
 -10   0  19   -0.06    0.56 
 -10   0  18   13.50    2.01 
 -10   0  17    0.59    0.66 
 -10   0  16   18.10    2.23 
 -10   0  15   -0.22    0.45 
 -10   0  14    1.04    0.64 
 -10   0  13    0.49    0.63 
 -10   0  12  104.57    4.79 
 -10   0  11    0.99    0.64 
 -10   0  10   27.96    2.36 
  10   0  -9    0.03    0.18 
  10   0  -8   21.00    1.31 
  10   0  -7    0.33    0.22 
  10   0  -6   77.86    2.71 
 -10   0   6   88.05    2.77 
  10   0  -5   -0.03    0.25 
 -10   0   5    0.34    0.40 
  10   0  -4  133.62    3.88 
  10   0  -3    0.36    0.32 
  10   0  -2  294.84    6.39 
  10   0  -1    0.23    0.42 
 -10   0   1    0.65    0.50 
 -10   0   0  111.49    3.97 
  10   0   0  107.27    4.23 
 -10   0  -1    0.50    0.28 
 -10   0  -2    8.35    1.10 
 -10   0  -3    0.69    0.35 
 -10   0  -4  141.20    4.35 
 -10   0  -4  145.88    5.76 
 -10   0  -5    0.20    0.34 
 -10   0  -5   -0.04    0.50 
 -10   0  -6   12.46    1.31 
 -10   0  -6   13.98    1.96 
 -10   0  -7   -0.29    0.57 
 -10   0  -7    0.14    0.30 
 -10   0  -8   37.79    2.36 
 -10   0  -8   37.10    3.31 
 -10   0  -9    0.79    0.65 
 -10   0  -9   -0.13    0.36 
 -10   0 -10   13.42    2.22 
 -10   0 -11   -0.25    0.76 
 -10   0 -12    4.07    1.36 
 -10   0 -13   -1.24    0.91 
 -10   0 -14    3.67    1.35 
 -10   0 -15   -0.29    1.07 
 -10   0 -16   -0.03    0.81 
 -10   0 -17    1.28    1.11 
 -10   2  24    1.12    0.60 
 -10   2  23    1.01    0.71 
 -10   2  22    0.66    0.59 
 -10   2  21    1.04    0.77 
  10   2 -20    1.72    0.35 
 -10   2  20    3.55    1.11 
  10   2 -19    3.23    0.54 
 -10   2  19    2.78    1.04 
  10   2 -18    2.87    0.47 
 -10   2  18    2.89    1.09 
  10   2 -17    4.21    0.51 
 -10   2  17    6.25    1.33 
  10   2 -16    1.55    0.25 
 -10   2  16    2.04    0.83 
 -10   2  15   23.06    2.50 
  10   2 -15   25.83    1.00 
 -10   2  14   49.11    3.40 
  10   2 -14   43.21    1.12 
 -10   2  13    3.78    1.09 
  10   2 -10   48.04    1.26 
  10   2  -9   63.84    1.70 
  10   2  -8  127.51    2.71 
  10   2  -7   30.34    1.44 
  10   2  -6   86.56    2.70 
 -10   2   3    9.85    1.31 
 -10   2   2  229.99    6.33 
 -10   2   1   14.81    1.55 
 -10   2   0    4.57    0.99 
 -10   2  -1  263.19    6.57 
 -10   2  -2  161.42    5.31 
 -10   2  -3   13.53    1.78 
 -10   2  -3   12.80    1.54 
 -10   2  -4    9.92    1.53 
 -10   2  -4    8.64    1.25 
 -10   2  -5    9.46    1.57 
 -10   2  -5    9.07    1.25 
 -10   2  -6   32.71    2.45 
 -10   2  -6   39.58    3.20 
 -10   2  -7   21.79    2.47 
 -10   2  -7   20.07    2.03 
 -10   2  -8   10.06    1.76 
 -10   2  -8    8.76    1.42 
 -10   2  -9    0.63    0.48 
 -10   2  -9    0.78    0.46 
 -10   2 -10    5.32    1.42 
 -10   2 -11    8.41    1.85 
 -10   2 -12    6.78    1.68 
 -10   2 -13    1.75    1.01 
 -10   2 -14   -0.28    0.92 
 -10   2 -15    0.28    0.76 
 -10   2 -16    2.44    1.43 
 -10   2 -17   -2.45    1.26 
 -10   4  23    0.26    0.43 
 -10   4  22    0.82    0.69 
 -10   4  21   -0.13    0.65 
 -10   4  20    0.83    0.59 
 -10   4  19    1.00    0.93 
 -10   4  18    1.08    0.74 
 -10   4  17   19.16    2.29 
 -10   4  16    2.73    1.05 
 -10   4  15    1.94    1.01 
  10   4 -13   28.58    2.89 
  10   4 -12    9.26    1.57 
 -10   4   2    9.44    1.40 
 -10   4   1  155.13    5.58 
 -10   4   0    6.43    1.14 
 -10   4  -1   44.30    3.05 
 -10   4  -2   67.95    3.72 
 -10   4  -2   63.81    3.66 
 -10   4  -3   31.29    2.62 
 -10   4  -3   30.26    2.58 
 -10   4  -4    2.82    0.93 
 -10   4  -4    3.34    1.03 
 -10   4  -5   29.92    2.61 
 -10   4  -5   29.43    2.79 
 -10   4  -6   18.42    2.10 
 -10   4  -6   18.94    2.27 
 -10   4  -7    4.11    1.23 
 -10   4  -7    4.83    1.11 
 -10   4  -8    1.05    0.62 
 -10   4  -8    1.14    0.79 
 -10   4  -9   32.54    3.31 
 -10   4  -9   24.55    2.61 
 -10   4 -10    3.71    1.21 
 -10   4 -11    8.26    1.81 
 -10   4 -12    0.60    0.74 
 -10   4 -13    6.35    1.70 
 -10   4 -14    1.20    0.90 
 -10   4 -15    0.82    0.71 
 -10   4 -16    0.00    0.74 
 -10   4 -17    0.11    0.84 
 -10   6  22   -0.27    0.55 
 -10   6  21    1.20    0.65 
 -10   6  20    0.56    0.73 
 -10   6  19    2.14    0.97 
 -10   6  18    1.03    0.76 
 -10   6  17    6.10    1.37 
 -10   6  12   20.21    2.46 
 -10   6  11   92.45    5.01 
 -10   6  10   11.56    1.75 
 -10   6   9   54.94    3.75 
  10   6  -6    4.10    0.90 
  10   6  -5    9.76    1.35 
  10   6  -4   11.40    1.45 
  10   6  -3  127.47    4.57 
 -10   6   1   16.36    2.09 
 -10   6   0   19.83    2.26 
 -10   6  -1   51.25    3.59 
 -10   6  -2    7.08    1.24 
 -10   6  -3   39.72    2.95 
 -10   6  -3   37.92    3.13 
 -10   6  -4    1.17    0.71 
 -10   6  -4    0.62    0.50 
 -10   6  -5   59.66    4.11 
 -10   6  -5   51.96    3.65 
 -10   6  -6   16.66    2.21 
 -10   6  -6   15.40    2.08 
 -10   6  -7   31.33    3.06 
 -10   6  -7   25.81    2.73 
 -10   6  -8    7.56    1.45 
 -10   6  -9    9.38    1.75 
 -10   6 -10    3.74    1.23 
 -10   6 -11    3.45    1.13 
 -10   6 -12    0.78    0.85 
 -10   6 -13    4.71    1.42 
 -10   6 -14   -0.62    1.00 
 -10   6 -15   -1.35    0.94 
 -10   6 -16   -0.46    0.72 
 -10   8  21    0.99    0.67 
 -10   8  20    0.34    0.44 
 -10   8  19    5.18    1.43 
 -10   8  18    2.03    0.99 
 -10   8  15   12.86    2.09 
 -10   8  14   12.87    2.06 
 -10   8  13   14.32    2.21 
 -10   8  12   11.25    1.96 
 -10   8  11   31.05    3.00 
 -10   8  10   -0.42    0.58 
 -10   8   9   43.73    3.57 
 -10   8   8   10.05    1.73 
  10   8  -8   14.56    2.03 
 -10   8   7   33.84    3.03 
  10   8  -7   31.26    2.84 
  10   8  -6    1.75    0.75 
  10   8  -5   52.00    3.45 
  10   8  -4    7.09    1.24 
  10   8  -3   26.97    2.25 
  10   8  -2   26.00    2.12 
 -10   8   1    8.82    1.53 
  10   8  -1    9.59    1.22 
 -10   8   0    8.79    1.53 
 -10   8  -1   61.05    4.15 
 -10  10  20    3.09    1.04 
 -10  10  19   -0.21    0.61 
  10  10  -7   31.17    3.01 
  10  10  -6   41.19    3.31 
  10  10  -5   17.64    2.12 
  10  10  -4   21.43    2.32 
  10  10  -3    1.38    0.63 
  10  10  -2   18.99    2.02 
  10  10  -1   20.15    1.98 
  10  10   0   42.07    2.71 
  10  10   1    1.22    0.42 
  10  12  -4   39.98    3.35 
  10  12  -3    5.83    1.27 
  10  12  -2   11.09    1.70 
  10  12  -1    2.52    0.89 
  10  12   0   10.83    1.57 
  10  12   1    0.36    0.40 
  10  12   2   31.45    2.30 
  10  12   3    7.17    1.04 
  10  14  -1    1.46    0.57 
  10  14   0    5.31    1.20 
  10  14   1    6.64    1.31 
  10  14   2    0.36    0.33 
 -11 -21  10    1.83    1.85 
 -11 -21   9    0.04    1.05 
 -11 -21   8   -0.20    1.33 
  11 -21  -7   -0.62    1.22 
 -11 -21   7    0.45    1.03 
 -11 -21   6    0.59    0.95 
  11 -21  -6   -0.26    0.89 
 -11 -21   5   -2.17    1.29 
  11 -21  -5   -1.64    1.38 
 -11 -21   4    2.06    1.22 
  11 -21  -4   -0.37    1.67 
  11 -21  -3    0.62    0.99 
 -11 -21   3    0.58    1.44 
 -11 -21   2   -0.59    0.88 
 -11 -19  14    0.00    0.94 
 -11 -19  13    1.22    1.01 
 -11 -19  12    0.21    1.03 
 -11 -19  11    1.69    1.23 
 -11 -19  10    1.41    1.26 
 -11 -19   9   -0.18    0.88 
 -11 -19   8   -0.87    0.93 
 -11 -19   7    2.01    1.16 
  11 -19  -7   -2.53    1.75 
 -11 -19   6    6.07    1.96 
  11 -19  -6    1.78    1.37 
 -11 -19   5    0.11    0.70 
  11 -19  -5   -0.24    1.06 
  11 -19  -4   -0.88    1.37 
 -11 -19   4   -1.16    1.23 
 -11 -19   3    0.06    0.99 
  11 -19  -3    1.03    0.80 
 -11 -19   2   -1.77    1.08 
  11 -19  -2    0.85    1.22 
 -11 -19   1   -0.11    0.83 
  11 -19  -1    0.60    1.17 
  11 -19   0    3.34    1.58 
  11 -19   1    1.88    1.37 
  11 -19   2    1.48    1.09 
  11 -19   3   -0.28    1.19 
 -11 -17  17    1.10    1.09 
 -11 -17  16    3.32    1.65 
 -11 -17  15   -0.26    1.44 
 -11 -17  14    0.36    0.78 
 -11 -17  13   -0.56    0.92 
 -11 -17  12    1.45    1.16 
 -11 -17  11    1.50    1.28 
 -11 -17  10    3.58    1.48 
 -11 -17   9    1.29    1.06 
 -11 -17   8    6.30    1.70 
 -11 -17   7    0.72    0.59 
  11 -17  -7   -2.03    1.26 
 -11 -17   6    1.88    1.18 
  11 -17  -6    2.64    1.37 
  11 -17  -5   -0.86    1.04 
 -11 -17   5   -0.12    0.89 
 -11 -17   4    3.42    1.40 
  11 -17  -4    7.70    2.01 
 -11 -17   3    0.93    0.87 
  11 -17  -3    0.01    0.84 
 -11 -17   2    5.92    1.52 
  11 -17  -2    4.07    1.48 
 -11 -17   1    2.45    1.10 
  11 -17  -1    1.18    0.82 
 -11 -17   0    3.35    1.23 
  11 -17   0    4.25    1.37 
 -11 -17  -1    0.29    0.67 
  11 -17   1   -1.97    1.40 
  11 -17   2    0.76    0.85 
  11 -17   3    0.37    1.00 
  11 -17   4   -0.22    0.83 
  11 -17   5    0.16    0.90 
  11 -17   6    0.01    1.00 
  11 -17   7    0.19    1.18 
 -11 -15  19   -0.89    1.17 
 -11 -15  18   -0.64    0.96 
 -11 -15  17    0.18    0.91 
 -11 -15  16    1.79    1.16 
 -11 -15  15    2.37    1.30 
 -11 -15  14    3.96    1.48 
 -11 -15  13   -1.62    0.88 
 -11 -15  12    0.33    1.11 
 -11 -15  11   16.72    2.88 
 -11 -15  10    6.59    1.81 
 -11 -15   9    2.23    1.23 
 -11 -15   8    9.05    2.07 
 -11 -15   7   -1.28    1.06 
  11 -15  -7    1.27    0.96 
 -11 -15   6    0.85    0.66 
  11 -15  -6    2.19    1.05 
 -11 -15   5    4.22    1.43 
  11 -15  -5    4.32    1.50 
 -11 -15   4    3.72    1.31 
  11 -15  -4    3.53    1.41 
 -11 -15   3    0.39    0.49 
  11 -15  -3    2.88    1.00 
 -11 -15   2    9.58    1.87 
  11 -15  -2   11.38    2.39 
 -11 -15   1    3.96    1.17 
  11 -15  -1    4.25    1.35 
 -11 -15   0    1.13    0.69 
  11 -15   0    1.35    0.83 
  11 -15   1    1.63    1.06 
 -11 -15  -1    0.99    0.77 
  11 -15   2   17.80    2.99 
 -11 -15  -2   15.32    2.07 
  11 -15   3   -3.16    1.56 
  11 -15   4    0.61    0.74 
  11 -15   5    6.72    2.10 
  11 -15   6    1.25    1.06 
  11 -15   7   -0.43    1.23 
  11 -15   8    2.15    1.45 
  11 -15   9    2.59    1.07 
  11 -15  10    1.27    1.48 
  11 -15  11    0.25    1.43 
 -11 -13  21   -0.39    1.09 
 -11 -13  20    0.05    0.81 
 -11 -13  19    0.83    1.07 
 -11 -13  18    0.78    1.25 
 -11 -13  17    3.02    1.46 
 -11 -13  16    2.36    1.13 
 -11 -13  15    4.26    1.78 
 -11 -13  14    2.63    1.31 
 -11 -13  13   12.37    2.37 
 -11 -13  12    6.23    1.78 
 -11 -13  11    6.03    1.70 
 -11 -13  10    6.22    1.71 
 -11 -13   9    0.06    0.75 
 -11 -13   8    1.19    0.74 
 -11 -13   7   21.36    2.78 
  11 -13  -7   21.15    3.05 
 -11 -13   6   26.67    3.05 
  11 -13  -6   23.97    3.23 
  11 -13  -5   10.23    2.33 
 -11 -13   5    7.87    1.76 
  11 -13  -4   -0.12    0.74 
 -11 -13   4    2.69    1.03 
 -11 -13   3   16.17    2.21 
  11 -13  -3   16.02    2.61 
 -11 -13   2    0.26    0.60 
  11 -13  -2    1.67    0.94 
 -11 -13   1   18.34    2.22 
  11 -13  -1   17.76    2.88 
 -11 -13   0    7.87    1.48 
  11 -13   0    6.98    1.84 
 -11 -13  -1    5.50    1.13 
  11 -13   1    6.59    1.60 
 -11 -13  -2    0.82    0.41 
  11 -13   2    2.66    1.29 
 -11 -13  -3    1.24    0.53 
  11 -13   3    3.23    1.31 
  11 -13   4    8.77    2.08 
  11 -13   5    7.46    2.05 
  11 -13   6   -1.76    1.30 
  11 -13   7    2.19    1.40 
  11 -13   8    0.95    0.96 
  11 -13   9    0.24    0.73 
  11 -13  10    0.37    0.76 
  11 -13  11   -1.02    1.28 
  11 -13  12   -4.20    1.76 
  11 -13  13    1.31    1.41 
 -11 -11  23   -0.28    0.85 
 -11 -11  22   -0.28    1.19 
 -11 -11  21    2.15    1.34 
 -11 -11  20   -1.01    1.01 
 -11 -11  19    4.42    1.49 
 -11 -11  18    0.61    0.86 
 -11 -11  17    2.89    1.06 
 -11 -11  16    3.76    1.35 
 -11 -11  15   18.67    2.90 
 -11 -11  14   -0.24    0.86 
 -11 -11  13    9.08    0.67 
 -11 -11  13   11.15    2.09 
 -11 -11  12   -0.76    0.91 
 -11 -11  11    1.40    0.94 
 -11 -11  10    7.26    1.65 
 -11 -11   9   61.45    4.55 
 -11 -11   8    1.59    0.67 
 -11 -11   7   10.47    1.85 
  11 -11  -6   12.28    2.14 
 -11 -11   6   10.47    1.80 
 -11 -11   5   12.34    1.91 
  11 -11  -5   11.24    2.03 
  11 -11  -4   -0.14    0.72 
 -11 -11   4    0.44    0.59 
 -11 -11   3   41.38    3.19 
  11 -11  -3   37.75    3.84 
  11 -11  -2    2.74    0.91 
 -11 -11   2    1.80    0.73 
 -11 -11   1    0.95    0.52 
  11 -11  -1   -1.10    0.83 
 -11 -11   0    1.95    0.75 
  11 -11   0    3.76    1.39 
  11 -11   1   36.10    3.79 
 -11 -11  -1   38.66    2.68 
 -11 -11  -2    0.21    0.43 
  11 -11   2    1.26    0.71 
  11 -11   3   14.54    2.52 
 -11 -11  -3    9.93    1.19 
  11 -11   4    0.70    0.76 
 -11 -11  -4    1.60    0.32 
  11 -11   5    1.75    1.16 
  11 -11   6   -0.67    0.87 
  11 -11   7   13.09    2.49 
  11 -11   8    1.21    0.83 
  11 -11   9    0.20    0.71 
  11 -11  10   -0.22    0.85 
  11 -11  11    1.41    1.25 
 -11 -11 -12   -1.13    1.06 
  11 -11  12   -1.06    1.03 
  11 -11  13    1.20    1.51 
 -11  -9  25   -4.81    1.79 
 -11  -9  24    1.61    1.37 
 -11  -9  23   -1.53    1.11 
 -11  -9  22   -0.05    0.88 
 -11  -9  21    0.54    0.72 
 -11  -9  20    1.07    1.04 
 -11  -9  19    1.48    0.75 
 -11  -9  18    5.34    1.61 
 -11  -9  17    8.63    2.06 
 -11  -9  16    4.52    1.43 
 -11  -9  15    4.19    1.45 
 -11  -9  14    5.12    1.46 
 -11  -9  13    8.30    1.82 
 -11  -9  12   27.49    3.19 
 -11  -9  11   44.84    3.94 
 -11  -9  10   -0.67    0.69 
 -11  -9   9    0.84    0.69 
 -11  -9   8   14.09    2.02 
 -11  -9   7   45.73    3.58 
 -11  -9   6   29.41    2.75 
  11  -9  -5   14.75    2.09 
 -11  -9   5   17.62    2.12 
  11  -9  -4    5.07    1.34 
 -11  -9   4    4.03    1.03 
 -11  -9   3   12.25    1.71 
  11  -9  -3   11.31    1.90 
  11  -9  -2   45.46    3.86 
 -11  -9   2   44.09    2.97 
 -11  -9   1   78.94    3.78 
  11  -9  -1   81.50    5.09 
  11  -9   0    1.54    0.89 
 -11  -9   0    1.10    0.48 
 -11  -9  -1    4.26    0.85 
  11  -9   1    3.30    1.05 
 -11  -9  -2    5.46    0.87 
  11  -9   2    7.68    1.71 
 -11  -9  -3    4.91    0.69 
  11  -9   3    6.16    1.39 
  11  -9   4   16.68    2.50 
 -11  -9  -4    9.60    0.66 
  11  -9   5   12.35    2.16 
  11  -9   6   -0.24    0.59 
  11  -9   7    0.34    0.73 
  11  -9   8    1.85    0.89 
  11  -9   9    9.52    1.97 
 -11  -9 -10    6.56    1.77 
  11  -9  10    7.22    1.87 
  11  -9  11   -0.75    1.20 
 -11  -9 -11   -0.66    0.84 
 -11  -9 -12   -0.12    0.63 
  11  -9  12   -1.00    0.96 
  11  -9  13    0.14    0.82 
 -11  -9 -13    1.66    1.03 
 -11  -7  26    1.10    1.21 
 -11  -7  25    1.75    1.30 
 -11  -7  24    0.01    1.01 
 -11  -7  23   -0.46    0.77 
 -11  -7  22    0.08    0.61 
 -11  -7  21   -1.49    1.18 
 -11  -7  20    3.24    1.31 
 -11  -7  19    0.32    0.78 
 -11  -7  18    3.43    1.35 
 -11  -7  17    1.29    0.84 
 -11  -7  16    1.14    0.99 
 -11  -7  15    8.00    1.76 
 -11  -7  14   33.90    3.40 
 -11  -7  13    4.39    1.38 
 -11  -7  12   32.81    3.20 
 -11  -7  11   26.45    2.81 
 -11  -7  10   76.02    4.64 
 -11  -7  10   71.52    1.96 
 -11  -7   9   10.33    1.66 
 -11  -7   9   11.06    0.93 
 -11  -7   8   37.21    3.04 
 -11  -7   7    0.84    0.63 
 -11  -7   6   38.17    2.92 
 -11  -7   5    9.63    1.43 
  11  -7  -4   54.66    3.24 
 -11  -7   4   50.42    3.18 
  11  -7  -3   16.50    1.77 
  11  -7  -3   17.09    2.11 
 -11  -7   3   18.76    1.91 
  11  -7  -2   95.53    4.51 
  11  -7  -2   90.44    5.01 
 -11  -7   2   86.10    3.81 
  11  -7  -1   13.60    1.71 
  11  -7  -1   14.25    2.08 
 -11  -7   1   12.12    1.38 
 -11  -7   0    3.85    0.76 
  11  -7   0    1.94    0.71 
  11  -7   0    1.97    0.75 
  11  -7   1    1.65    0.85 
 -11  -7  -1    1.50    0.48 
 -11  -7  -2  171.14    4.14 
  11  -7   2  180.26    7.40 
 -11  -7  -3   12.67    0.95 
  11  -7   3   12.47    1.91 
  11  -7   4    4.62    1.34 
  11  -7   5    0.88    0.62 
  11  -7   6   26.45    3.00 
  11  -7   7    2.87    1.09 
  11  -7   8    4.97    1.33 
 -11  -7  -8    5.39    1.52 
  11  -7   9    2.46    1.06 
 -11  -7  -9    1.98    0.97 
 -11  -7 -10    1.05    0.73 
  11  -7  10    0.96    0.64 
  11  -7  11   -0.40    0.58 
 -11  -7 -11   -1.54    1.04 
  11  -7  12    3.21    1.33 
 -11  -7 -12    1.55    0.92 
 -11  -7 -13    0.22    0.70 
 -11  -7 -14   -0.08    0.70 
 -11  -5  26    0.04    1.44 
 -11  -5  25    2.27    1.33 
 -11  -5  24   -1.67    1.05 
 -11  -5  23   -0.69    0.79 
 -11  -5  22    0.57    0.67 
 -11  -5  21   -1.01    0.96 
 -11  -5  20    1.39    1.03 
 -11  -5  19    2.11    1.05 
 -11  -5  18    2.92    1.30 
 -11  -5  17    1.55    1.01 
 -11  -5  16   32.86    3.26 
 -11  -5  15    2.30    0.92 
 -11  -5  14    8.01    1.64 
 -11  -5  13   23.10    2.69 
 -11  -5  12   42.95    3.45 
 -11  -5  11   10.01    1.63 
 -11  -5  10   78.68    4.45 
 -11  -5   9    8.78    0.73 
 -11  -5   9    9.48    1.58 
 -11  -5   8   92.91    4.59 
 -11  -5   8   86.99    2.57 
 -11  -5   7    8.71    1.46 
 -11  -5   7    8.29    0.90 
 -11  -5   6  340.15    8.21 
 -11  -5   6  338.43    6.17 
 -11  -5   5    4.02    0.84 
  11  -5  -5    5.87    1.03 
 -11  -5   5    5.16    0.79 
  11  -5  -4   15.96    1.67 
 -11  -5   4   23.00    1.99 
 -11  -5   4   20.91    1.75 
 -11  -5   3   16.08    1.64 
  11  -5  -3   16.89    1.77 
 -11  -5   3   14.92    1.53 
 -11  -5   2  105.12    3.94 
  11  -5  -2  109.35    4.49 
  11  -5  -1   47.00    3.06 
  11  -5  -1   44.83    3.26 
 -11  -5   1   46.90    2.51 
  11  -5   0  162.89    5.79 
 -11  -5   0  149.44    4.28 
  11  -5   0  162.10    6.25 
 -11  -5  -1   24.51    1.58 
  11  -5   1   27.72    2.61 
  11  -5   1   26.87    2.39 
  11  -5   2   26.69    2.51 
 -11  -5  -2   20.84    2.22 
 -11  -5  -2   20.20    1.29 
  11  -5   2   27.45    2.50 
 -11  -5  -3    6.43    0.72 
  11  -5   3    5.09    1.23 
 -11  -5  -3    6.57    0.66 
 -11  -5  -3    6.30    1.26 
  11  -5   4  102.84    5.30 
 -11  -5  -4  100.35    5.23 
  11  -5   5    8.44    1.53 
 -11  -5  -5    7.70    1.54 
  11  -5   6    9.55    1.74 
 -11  -5  -6    9.80    1.77 
  11  -5   7    0.30    0.76 
 -11  -5  -7   -0.08    0.68 
  11  -5   8    3.53    1.06 
 -11  -5  -8    2.75    1.04 
  11  -5   9    1.65    0.78 
 -11  -5  -9    3.40    1.23 
  11  -5  10   14.87    2.20 
 -11  -5 -10   17.17    2.69 
 -11  -5 -11   -0.04    0.55 
  11  -5  11   -0.60    0.88 
 -11  -5 -12    1.77    0.88 
  11  -5  12    3.54    1.34 
 -11  -5 -13   -1.63    0.97 
 -11  -5 -14    1.17    1.03 
 -11  -5 -15    0.87    0.86 
 -11  -3  26   -1.80    1.09 
 -11  -3  25   -1.75    1.05 
 -11  -3  24    0.45    0.65 
 -11  -3  23   -0.35    0.62 
 -11  -3  22   -0.58    0.83 
 -11  -3  21   -0.07    0.62 
 -11  -3  20    0.96    0.85 
 -11  -3  19    2.03    0.80 
 -11  -3  18    3.95    1.26 
 -11  -3  17    0.12    0.83 
 -11  -3  16    4.64    1.23 
 -11  -3  15   18.38    2.36 
 -11  -3  14   21.75    2.48 
 -11  -3  13   39.78    3.25 
 -11  -3  12    5.91    1.33 
 -11  -3  11   12.22    1.72 
 -11  -3  10   87.70    4.51 
 -11  -3   9  228.07    7.12 
 -11  -3   8  133.80    3.11 
 -11  -3   8  134.74    5.34 
 -11  -3   7   58.47    2.27 
  11  -3  -7   58.02    2.79 
 -11  -3   7   59.08    3.34 
 -11  -3   6  229.95    6.44 
  11  -3  -6  238.13    5.71 
 -11  -3   6  237.20    4.93 
 -11  -3   5    6.09    0.87 
  11  -3  -5    4.12    0.77 
 -11  -3   5    7.20    1.17 
  11  -3  -4   78.06    3.43 
 -11  -3   4   74.66    3.46 
 -11  -3   4   73.64    3.09 
  11  -3  -3  228.33    5.98 
 -11  -3   3  233.39    5.94 
 -11  -3   3  232.57    5.88 
  11  -3  -2   74.50    3.55 
 -11  -3   2   74.94    3.25 
 -11  -3   1   59.79    2.81 
  11  -3  -1   67.70    3.49 
  11  -3   0   79.55    3.86 
 -11  -3  -1   67.59    2.87 
  11  -3   1   78.48    3.98 
  11  -3   2   41.36    3.00 
 -11  -3  -2   47.51    2.35 
  11  -3   2   43.58    3.12 
  11  -3   3   63.21    3.73 
 -11  -3  -3   62.54    2.45 
  11  -3   3   66.98    3.98 
 -11  -3  -3   62.25    3.95 
  11  -3   4   12.14    1.74 
 -11  -3  -4   10.37    0.85 
 -11  -3  -4   12.06    1.00 
 -11  -3  -4    9.98    1.62 
 -11  -3  -5    1.33    0.28 
  11  -3   5    0.87    0.51 
 -11  -3  -5    1.41    0.27 
 -11  -3  -5    2.08    0.78 
  11  -3   6   25.42    2.45 
 -11  -3  -6   22.22    2.58 
 -11  -3  -7   22.82    2.73 
  11  -3   7   22.02    2.40 
 -11  -3  -8    4.69    1.27 
  11  -3   8    4.82    1.12 
 -11  -3  -9    1.81    1.18 
  11  -3   9    1.98    0.77 
 -11  -3 -10    3.15    1.30 
  11  -3  10    4.59    1.16 
 -11  -3 -11    1.86    1.02 
  11  -3  11    0.07    0.53 
 -11  -3 -12    3.58    1.27 
 -11  -3 -13    1.58    1.00 
 -11  -3 -14    0.85    0.74 
 -11  -3 -15    0.69    0.92 
 -11  -3 -16   -0.05    0.91 
 -11  -1  25    0.44    0.56 
 -11  -1  24    0.75    0.77 
 -11  -1  23    0.71    0.56 
 -11  -1  22    0.25    0.49 
 -11  -1  21    0.71    0.74 
 -11  -1  20    1.00    0.76 
 -11  -1  19    3.23    1.18 
 -11  -1  18    4.39    1.23 
 -11  -1  17    9.98    1.89 
 -11  -1  16   15.92    2.18 
 -11  -1  15   17.75    2.22 
 -11  -1  14   23.58    2.52 
 -11  -1  13    2.01    0.84 
 -11  -1  12    6.24    1.31 
 -11  -1  11  108.30    4.95 
 -11  -1  10    0.57    0.67 
  11  -1  -9    5.88    0.82 
 -11  -1   9    5.31    1.10 
  11  -1  -8   61.22    2.57 
 -11  -1   8   59.37    3.39 
  11  -1  -7  248.22    5.20 
 -11  -1   7  256.10    4.80 
  11  -1  -6   36.15    2.03 
 -11  -1   6   40.76    2.10 
  11  -1  -5  755.48    9.79 
 -11  -1   5  748.53    9.35 
 -11  -1   4   74.91    3.16 
  11  -1  -4   65.56    2.98 
  11  -1  -3  441.12    7.96 
  11  -1  -2  152.09    4.93 
  11  -1  -1  100.66    4.12 
 -11  -1   0   38.60    2.39 
  11  -1   0   46.75    2.90 
 -11  -1  -1  143.89    4.54 
  11  -1   1  148.93    5.39 
 -11  -1  -2   31.61    2.08 
  11  -1   2   35.77    2.77 
 -11  -1  -3   24.65    1.81 
 -11  -1  -4    1.43    0.49 
 -11  -1  -4    0.34    0.63 
 -11  -1  -5   74.86    3.02 
 -11  -1  -5   74.56    4.50 
 -11  -1  -6    7.01    1.46 
 -11  -1  -6    5.49    0.84 
 -11  -1  -7    7.98    1.69 
 -11  -1  -7    7.71    0.88 
 -11  -1  -8    5.52    0.70 
 -11  -1  -8    8.51    1.66 
 -11  -1  -9   16.50    2.42 
 -11  -1 -10   -0.16    0.71 
 -11  -1 -11    6.00    1.62 
 -11  -1 -12    0.68    0.62 
 -11  -1 -13    0.12    0.73 
 -11  -1 -14    0.83    0.92 
 -11  -1 -15    0.81    0.98 
 -11  -1 -16    0.66    0.78 
 -11   1  25    1.13    0.94 
 -11   1  24   -1.01    0.76 
 -11   1  23    0.64    0.78 
 -11   1  22    0.29    0.72 
 -11   1  21    0.32    0.63 
  11   1 -20    0.55    0.34 
 -11   1  20    0.73    0.77 
 -11   1  19    3.22    1.01 
  11   1 -19    2.08    0.45 
 -11   1  18    4.15    1.11 
  11   1 -18    3.85    0.57 
 -11   1  17    9.51    1.68 
 -11   1  16   15.42    2.24 
 -11   1  15   19.38    2.34 
 -11   1  14   21.94    2.37 
 -11   1  13    2.73    0.94 
  11   1 -12    4.68    0.52 
 -11   1  12    2.23    0.87 
  11   1 -11  102.44    2.47 
  11   1 -10    0.37    0.26 
  11   1  -9    5.88    0.66 
  11   1  -8   57.90    2.20 
  11   1  -7  238.26    4.68 
  11   1  -6   35.38    1.89 
 -11   1   5  779.79    9.72 
  11   1  -5  748.08    9.25 
  11   1  -4   76.07    3.12 
  11   1  -3  440.90    7.83 
 -11   1   2  155.89    5.29 
  11   1  -2  163.96    5.06 
 -11   1   1   96.05    4.22 
 -11   1   0   42.90    2.67 
 -11   1  -1  144.53    4.94 
 -11   1  -2   27.47    2.28 
 -11   1  -3   24.58    2.39 
 -11   1  -3   22.77    1.96 
 -11   1  -4    1.23    0.51 
 -11   1  -4    2.62    0.97 
 -11   1  -5   78.11    4.52 
 -11   1  -5   79.42    3.67 
 -11   1  -6    5.35    1.22 
 -11   1  -6    5.19    0.91 
 -11   1  -7   10.16    1.75 
 -11   1  -7    8.71    1.34 
 -11   1  -8    8.99    1.83 
 -11   1  -8    7.49    1.14 
 -11   1  -9   14.83    2.26 
 -11   1  -9   12.78    1.48 
 -11   1 -10   -0.27    0.79 
 -11   1 -11    4.06    1.29 
 -11   1 -12    0.57    0.95 
 -11   1 -13    1.35    1.03 
 -11   1 -14    0.38    0.60 
 -11   1 -15    0.37    0.68 
 -11   1 -16   -0.16    0.64 
 -11   3  24   -0.32    0.52 
 -11   3  23    0.72    0.65 
 -11   3  22    0.65    0.46 
 -11   3  21    1.93    0.91 
 -11   3  20    1.55    0.81 
 -11   3  19    4.68    1.31 
 -11   3  18    2.33    0.94 
 -11   3  17    0.76    0.59 
 -11   3  16    5.45    1.32 
 -11   3  15   17.43    2.32 
 -11   3   3  231.74    6.97 
 -11   3   2   73.87    3.90 
 -11   3   1   64.49    3.70 
 -11   3   0   77.33    3.87 
 -11   3  -1   76.06    3.91 
 -11   3  -2   51.59    3.44 
 -11   3  -2   46.80    3.14 
 -11   3  -3   64.87    3.93 
 -11   3  -3   60.58    3.56 
 -11   3  -4   11.22    1.67 
 -11   3  -4   12.52    1.72 
 -11   3  -5    0.75    0.50 
 -11   3  -5    1.59    0.70 
 -11   3  -6   26.48    2.53 
 -11   3  -6   23.18    2.58 
 -11   3  -7   26.58    2.83 
 -11   3  -7   24.24    2.42 
 -11   3  -8    5.70    1.39 
 -11   3  -8    5.62    1.18 
 -11   3  -9    0.64    0.66 
 -11   3  -9    1.63    0.73 
 -11   3 -10    3.01    0.99 
 -11   3 -11    0.13    0.64 
 -11   3 -12    2.69    1.14 
 -11   3 -13    1.94    1.06 
 -11   3 -14   -0.31    0.62 
 -11   3 -15    0.08    0.71 
 -11   3 -16    0.21    0.96 
 -11   5  23   -0.47    0.59 
 -11   5  22   -0.16    0.59 
 -11   5  21   -0.45    0.50 
 -11   5  20   -0.04    0.65 
 -11   5  19    1.33    0.82 
 -11   5  18    2.48    0.99 
 -11   5  17    0.51    0.52 
  11   5 -12   46.82    3.66 
 -11   5   2  108.49    5.04 
 -11   5   1   50.93    3.42 
 -11   5   0  154.46    5.99 
 -11   5  -1   24.80    2.48 
 -11   5  -1   23.78    2.23 
 -11   5  -2   23.11    2.33 
 -11   5  -2   21.61    2.28 
 -11   5  -3    7.69    1.36 
 -11   5  -3    6.77    1.32 
 -11   5  -4   99.34    5.17 
 -11   5  -4  110.29    5.32 
 -11   5  -5    9.05    1.67 
 -11   5  -5    9.13    1.69 
 -11   5  -6    9.87    1.75 
 -11   5  -6    9.16    1.60 
 -11   5  -7    2.32    1.02 
 -11   5  -7    1.20    0.65 
 -11   5  -8    4.00    1.17 
 -11   5  -8    2.42    0.84 
 -11   5  -9    2.68    1.14 
 -11   5 -10   16.76    2.46 
 -11   5 -11   -0.94    0.83 
 -11   5 -12    0.53    0.64 
 -11   5 -13   -0.87    0.87 
 -11   5 -14    1.13    0.92 
 -11   5 -15   -0.31    0.97 
 -11   5 -16   -1.66    1.08 
 -11   7  22    0.13    0.53 
 -11   7  21   -0.15    0.64 
 -11   7  20    1.33    0.69 
 -11   7  19    0.43    0.64 
 -11   7  18    5.20    1.32 
 -11   7  14   33.56    3.42 
 -11   7  13    4.41    1.43 
 -11   7  12   45.09    3.64 
 -11   7  11   31.05    3.10 
 -11   7  10   92.09    5.17 
 -11   7   9   11.74    1.89 
  11   7  -8   39.20    3.16 
  11   7  -7    0.43    0.56 
  11   7  -6   39.05    2.91 
  11   7  -5   10.05    1.46 
  11   7  -4   57.73    3.32 
  11   7  -3   18.54    1.76 
 -11   7   2  107.15    5.24 
 -11   7   1   16.07    2.08 
 -11   7   0    4.71    1.27 
 -11   7  -1    3.14    1.02 
 -11   7  -2  204.74    7.67 
 -11   7  -3   16.25    2.21 
 -11   7  -6   27.91    2.88 
 -11   7  -7    2.32    0.98 
 -11   7  -8    3.87    1.09 
 -11   7  -9    2.44    1.03 
 -11   7 -10    1.69    0.90 
 -11   7 -11   -1.23    0.70 
 -11   7 -12    1.64    0.74 
 -11   7 -13   -0.74    0.74 
 -11   7 -14    0.24    0.98 
 -11   9  21    2.22    0.99 
 -11   9  20    0.86    0.74 
 -11   9  19    2.48    0.95 
 -11   9   8   15.69    2.32 
  11   9  -8   19.73    2.33 
 -11   9   7   47.27    3.79 
  11   9  -7   50.22    3.70 
 -11   9   6   34.26    3.20 
  11   9  -6   28.71    2.78 
  11   9  -5   17.43    2.03 
  11   9  -4    4.53    1.08 
  11   9  -3   12.14    1.62 
  11   9  -2   44.12    2.94 
  11   9  -1   75.52    3.63 
 -11  11  20   -0.20    0.62 
  11  11  -5   14.95    2.06 
  11  11  -4    0.51    0.56 
  11  11  -3   50.60    3.48 
  11  11  -2    2.27    0.79 
  11  11  -1    0.19    0.43 
  11  11   0    2.83    0.81 
  11  11   1   39.31    2.61 
  11  13  -2    0.04    0.49 
  11  13  -1   25.07    2.52 
  11  13   0    8.83    1.44 
  11  13   1    7.71    1.27 
  11  13   2    1.84    0.61 
 -12 -22   8   -1.51    1.25 
 -12 -22   7   -1.14    1.14 
 -12 -22   6   -3.68    1.67 
 -12 -22   5   -0.49    0.90 
 -12 -22   4    2.54    1.40 
 -12 -20  12    1.37    1.66 
 -12 -20  11   -2.28    1.39 
 -12 -20  10   -2.32    1.36 
 -12 -20   9   -1.11    1.06 
 -12 -20   8    0.18    0.71 
 -12 -20   7    0.88    1.07 
  12 -20  -7   -2.57    1.55 
 -12 -20   6   -0.08    0.77 
  12 -20  -6    0.90    1.48 
 -12 -20   5    1.42    1.11 
  12 -20  -5   -0.23    1.11 
 -12 -20   4   -0.42    0.86 
  12 -20  -4    0.91    1.28 
  12 -20  -3    1.02    1.44 
 -12 -20   3    0.80    1.23 
 -12 -20   2    2.20    1.30 
  12 -20  -2    2.00    0.99 
  12 -20  -1    2.44    1.85 
 -12 -18  15   -1.36    1.47 
 -12 -18  14   -1.98    1.52 
 -12 -18  13    0.03    0.80 
 -12 -18  12    0.49    0.78 
 -12 -18  11    1.20    0.82 
 -12 -18  10    0.85    0.89 
 -12 -18   9    1.41    0.95 
 -12 -18   8    0.07    0.70 
 -12 -18   7    1.62    1.01 
  12 -18  -7    3.90    1.59 
 -12 -18   6    0.39    0.77 
  12 -18  -6   -0.33    0.70 
 -12 -18   5    4.33    1.57 
  12 -18  -5    7.75    2.10 
  12 -18  -4    1.59    1.34 
 -12 -18   4   -0.02    0.71 
 -12 -18   3    0.16    0.59 
  12 -18  -3    0.00    0.73 
 -12 -18   2   -0.58    0.74 
  12 -18  -2   -0.05    0.92 
  12 -18  -1    0.75    1.19 
 -12 -18   1    0.30    0.68 
  12 -18   0    1.60    1.73 
  12 -18   1    2.18    1.47 
  12 -18   2   -1.97    1.60 
  12 -18   3   -0.63    1.74 
  12 -18   4   -1.52    1.45 
 -12 -16  18    1.54    1.54 
 -12 -16  17   -0.63    1.39 
 -12 -16  16    1.14    1.38 
 -12 -16  15    1.80    1.39 
 -12 -16  14    1.27    1.02 
 -12 -16  13    3.76    1.47 
 -12 -16  12    0.71    0.69 
 -12 -16  11    0.33    0.69 
 -12 -16  10    4.16    1.67 
 -12 -16   9    6.56    1.90 
 -12 -16   8    0.50    0.80 
 -12 -16   7    7.84    1.95 
  12 -16  -7    8.56    2.04 
 -12 -16   6    1.29    1.04 
  12 -16  -6    1.65    0.82 
 -12 -16   5    1.86    0.87 
  12 -16  -5    2.57    1.32 
 -12 -16   4    0.16    0.57 
  12 -16  -4   -0.94    1.21 
 -12 -16   3    3.42    1.30 
  12 -16  -3    4.89    1.68 
 -12 -16   2   -0.44    0.50 
  12 -16  -2    2.13    1.29 
 -12 -16   1    3.33    1.06 
  12 -16  -1    3.64    1.50 
 -12 -16   0    0.03    0.51 
  12 -16   0   -0.41    0.86 
  12 -16   1   -0.93    1.15 
 -12 -16  -1    2.30    1.09 
  12 -16   2    0.31    0.96 
  12 -16   3    0.83    0.87 
  12 -16   4   -1.12    1.27 
  12 -16   5    0.82    1.28 
  12 -16   6   -0.72    1.34 
  12 -16   7    0.60    1.24 
  12 -16   8    1.39    1.87 
 -12 -14  20    0.04    1.16 
 -12 -14  19    0.92    0.97 
 -12 -14  18    1.32    1.15 
 -12 -14  17    0.65    0.76 
 -12 -14  16    0.77    0.86 
 -12 -14  15    1.84    1.23 
 -12 -14  14    2.08    1.35 
 -12 -14  13    0.67    0.71 
 -12 -14  12    4.12    1.63 
 -12 -14  11    4.27    1.59 
 -12 -14  10   22.04    3.05 
 -12 -14   9    6.53    1.69 
 -12 -14   8    0.52    0.85 
  12 -14  -7    3.02    1.37 
 -12 -14   7    1.24    0.97 
  12 -14  -6    1.86    1.10 
 -12 -14   6    2.93    1.16 
 -12 -14   5    4.69    1.35 
  12 -14  -5    4.45    1.54 
 -12 -14   4   22.02    2.71 
  12 -14  -4   25.19    3.39 
 -12 -14   3    0.82    0.66 
  12 -14  -3    2.30    1.10 
 -12 -14   2    0.77    0.69 
  12 -14  -2   -0.52    1.08 
 -12 -14   1    4.68    1.20 
  12 -14  -1    5.71    1.77 
  12 -14   0   15.23    2.86 
 -12 -14   0   11.70    1.76 
 -12 -14  -1    3.53    1.07 
  12 -14   1    3.62    1.55 
  12 -14   2   -1.21    1.25 
 -12 -14  -2    0.67    0.48 
  12 -14   3    0.46    0.96 
  12 -14   4   -0.70    1.10 
  12 -14   5    1.46    1.11 
  12 -14   6    3.95    1.25 
  12 -14   7   -0.94    1.21 
  12 -14   8    0.97    0.87 
  12 -14   9    0.27    1.08 
  12 -14  10    1.65    1.30 
  12 -14  11   -5.38    2.05 
 -12 -12  22    0.42    0.85 
 -12 -12  21    1.06    1.05 
 -12 -12  20   -1.71    1.48 
 -12 -12  19    0.30    0.82 
 -12 -12  18    1.00    0.99 
 -12 -12  17    1.49    1.12 
 -12 -12  16    4.06    1.49 
 -12 -12  15    1.76    1.18 
 -12 -12  14    9.69    2.19 
 -12 -12  13   -0.72    0.78 
 -12 -12  12   11.71    2.28 
 -12 -12  11    7.01    1.88 
 -12 -12  10    0.49    0.73 
 -12 -12   9    1.46    1.00 
 -12 -12   8   21.59    2.79 
 -12 -12   7    2.14    1.04 
 -12 -12   6   21.37    2.81 
  12 -12  -6   23.24    3.01 
  12 -12  -5   10.51    2.22 
 -12 -12   5    6.76    1.55 
  12 -12  -4    3.16    1.47 
 -12 -12   4    3.63    1.10 
  12 -12  -3    0.53    0.67 
 -12 -12   3    1.21    0.64 
 -12 -12   2   34.59    3.01 
  12 -12  -2   38.90    3.92 
 -12 -12   1   -0.48    0.68 
  12 -12  -1    0.97    0.82 
 -12 -12   0    5.05    1.10 
  12 -12   0    5.43    1.60 
 -12 -12  -1    1.51    0.69 
  12 -12   1    1.89    0.86 
 -12 -12  -2    5.87    1.00 
  12 -12   2    8.59    2.03 
  12 -12   3    1.64    1.11 
 -12 -12  -3    0.36    0.29 
  12 -12   4    6.92    1.74 
  12 -12   5   -0.90    0.99 
  12 -12   6    1.88    0.96 
  12 -12   7   -1.62    1.17 
  12 -12   8    2.25    1.16 
  12 -12   9    0.88    1.14 
  12 -12  10   -0.11    0.88 
  12 -12  11    3.04    1.70 
  12 -12  12    0.81    0.98 
 -12 -10  24   -3.82    1.64 
 -12 -10  23    1.15    1.18 
 -12 -10  22   -0.57    1.08 
 -12 -10  21   -0.85    0.97 
 -12 -10  20    0.69    0.79 
 -12 -10  19   -0.58    0.95 
 -12 -10  18    1.67    1.20 
 -12 -10  17    2.68    1.38 
 -12 -10  16   15.87    2.66 
 -12 -10  15    3.40    1.39 
 -12 -10  14   21.25    2.94 
 -12 -10  13    9.24    1.86 
 -12 -10  12   10.55    2.05 
 -12 -10  11    8.22    1.82 
 -12 -10  10   10.68    2.02 
 -12 -10   9    2.74    1.02 
 -12 -10   8   23.53    2.80 
 -12 -10   7    4.74    1.30 
 -12 -10   6   12.72    1.97 
  12 -10  -5   36.30    3.49 
 -12 -10   5   36.76    3.11 
  12 -10  -4   33.19    3.56 
 -12 -10   4   38.57    3.12 
  12 -10  -3    3.60    1.17 
 -12 -10   3    7.40    1.41 
 -12 -10   2   17.73    2.03 
  12 -10  -2   20.87    2.76 
  12 -10  -1    1.02    0.63 
 -12 -10   1    1.03    0.53 
  12 -10   0    7.16    1.75 
 -12 -10   0    4.46    1.03 
 -12 -10  -1   27.00    2.17 
  12 -10   1   32.26    3.47 
  12 -10   2   17.96    2.70 
 -12 -10  -2   13.91    1.47 
 -12 -10  -3    0.56    0.29 
  12 -10   3    1.25    1.07 
  12 -10   4    3.85    1.24 
  12 -10   5   11.78    2.28 
  12 -10   6    1.52    0.68 
  12 -10   7    0.20    0.79 
  12 -10   8    6.18    1.82 
  12 -10   9    3.38    1.40 
  12 -10  10    0.50    0.74 
 -12 -10 -10    1.22    0.91 
  12 -10  11   -1.43    1.12 
 -12 -10 -11    0.37    0.73 
  12 -10  12    0.32    0.80 
 -12 -10 -12    0.91    0.65 
 -12  -8  26    0.68    0.94 
 -12  -8  25    1.14    1.41 
 -12  -8  24   -0.34    0.72 
 -12  -8  23   -0.01    0.65 
 -12  -8  22   -1.73    1.10 
 -12  -8  21   -1.01    0.98 
 -12  -8  20    3.27    1.44 
 -12  -8  19    2.54    1.34 
 -12  -8  18    2.61    1.23 
 -12  -8  17    9.18    2.02 
 -12  -8  16   16.71    2.64 
 -12  -8  15   -0.40    0.54 
 -12  -8  14    3.28    1.27 
 -12  -8  13   32.36    3.37 
 -12  -8  12   44.53    3.80 
 -12  -8  11    4.49    1.26 
 -12  -8  11    5.12    0.53 
 -12  -8  10   20.89    2.53 
 -12  -8  10   20.88    1.31 
 -12  -8   9   10.62    1.75 
 -12  -8   8    1.22    0.67 
 -12  -8   7   26.67    2.62 
 -12  -8   6   32.23    2.76 
  12  -8  -5    9.07    1.31 
 -12  -8   5   10.37    1.58 
 -12  -8   4    3.92    1.00 
  12  -8  -4    4.57    1.03 
  12  -8  -4    5.52    1.33 
  12  -8  -3   97.37    5.48 
 -12  -8   3   91.01    4.25 
 -12  -8   2    6.91    1.17 
  12  -8  -2    9.40    1.70 
  12  -8  -1   14.82    2.20 
 -12  -8   1   14.42    1.59 
  12  -8   0   42.29    3.72 
 -12  -8   0   43.85    2.58 
  12  -8   1    5.76    1.42 
 -12  -8  -1    4.70    0.82 
 -12  -8  -2    8.30    0.96 
  12  -8   2   10.13    1.78 
  12  -8   3   55.74    4.37 
 -12  -8  -3   45.06    1.84 
  12  -8   4   -1.35    1.06 
  12  -8   5    1.73    1.02 
  12  -8   6    8.37    1.78 
  12  -8   7   15.22    2.51 
 -12  -8  -7   17.01    2.61 
  12  -8   8   -0.89    0.92 
 -12  -8  -8   -0.16    0.71 
  12  -8   9    4.52    1.72 
 -12  -8  -9    3.41    1.24 
  12  -8  10    1.71    1.30 
 -12  -8 -10   -0.16    0.64 
  12  -8  11   -0.07    0.63 
 -12  -8 -11    1.29    0.84 
  12  -8  12   -0.45    0.88 
 -12  -8 -12    0.43    0.81 
 -12  -8 -13    0.93    0.93 
 -12  -6  26    0.60    1.47 
 -12  -6  25   -1.20    1.02 
 -12  -6  24   -0.84    0.88 
 -12  -6  23    0.49    0.92 
 -12  -6  22   -0.67    1.09 
 -12  -6  21    1.45    1.03 
 -12  -6  20    0.18    0.64 
 -12  -6  19   10.37    2.04 
 -12  -6  18    3.41    1.46 
 -12  -6  17    1.65    1.01 
 -12  -6  16    6.77    1.60 
 -12  -6  15   15.16    2.33 
 -12  -6  14   20.63    2.53 
 -12  -6  13   43.29    3.69 
 -12  -6  12    2.36    0.99 
 -12  -6  11   53.49    3.88 
 -12  -6  10   23.23    2.52 
 -12  -6  10   22.76    1.16 
 -12  -6   9   34.77    2.98 
 -12  -6   9   32.34    1.63 
 -12  -6   8   77.49    4.32 
 -12  -6   8   73.99    2.75 
 -12  -6   7    3.96    1.07 
 -12  -6   7    3.02    0.65 
 -12  -6   6   25.44    2.33 
  12  -6  -6   22.61    2.08 
 -12  -6   6   23.38    1.79 
 -12  -6   5   77.30    3.93 
  12  -6  -5   77.26    3.88 
 -12  -6   5   73.04    3.32 
  12  -6  -4    3.17    0.77 
 -12  -6   4    3.73    0.86 
 -12  -6   3   34.42    2.43 
  12  -6  -3   37.10    2.76 
 -12  -6   2   17.88    1.71 
  12  -6  -2   17.81    1.92 
  12  -6  -2   17.48    2.24 
 -12  -6   1   26.91    1.98 
  12  -6  -1   38.35    2.90 
  12  -6  -1   36.17    3.14 
  12  -6   0   60.52    4.31 
 -12  -6   0   63.67    2.92 
  12  -6   1   50.15    3.76 
 -12  -6  -1   49.28    2.40 
 -12  -6  -2    9.56    1.68 
  12  -6   2    9.26    1.70 
 -12  -6  -2    9.31    0.94 
 -12  -6  -3   66.66    4.39 
 -12  -6  -3   68.57    2.34 
  12  -6   3   56.61    4.26 
 -12  -6  -3   64.49    2.09 
 -12  -6  -4   16.13    2.27 
  12  -6   4   16.47    2.26 
  12  -6   5   17.20    2.30 
 -12  -6  -5   17.59    2.41 
  12  -6   6   17.92    2.47 
 -12  -6  -6   15.37    2.35 
  12  -6   7    5.53    1.39 
 -12  -6  -7    6.59    1.64 
  12  -6   8    1.29    0.95 
 -12  -6  -8    0.99    0.72 
 -12  -6  -9    4.26    1.67 
  12  -6   9    3.47    1.16 
 -12  -6 -10   -1.43    1.07 
  12  -6  10    0.83    0.66 
 -12  -6 -11    0.95    0.77 
  12  -6  11    1.33    0.91 
 -12  -6 -12    0.41    0.94 
 -12  -6 -13    3.88    1.50 
 -12  -6 -14   -0.40    0.91 
 -12  -4  27   -3.05    1.39 
 -12  -4  26   -1.28    1.00 
 -12  -4  25   -1.34    1.00 
 -12  -4  24    0.34    0.71 
 -12  -4  23   -0.03    0.74 
 -12  -4  22    0.90    1.17 
 -12  -4  21    5.85    1.55 
 -12  -4  20    1.23    0.88 
 -12  -4  19    4.18    1.40 
 -12  -4  18    3.55    1.19 
 -12  -4  17    5.44    1.31 
 -12  -4  16    0.68    0.82 
 -12  -4  15   64.87    4.52 
 -12  -4  14    3.77    1.14 
 -12  -4  13    8.20    1.64 
 -12  -4  12    5.98    1.36 
 -12  -4  11   36.35    3.13 
 -12  -4  10    9.04    1.52 
 -12  -4   9  181.27    3.65 
 -12  -4   9  184.52    6.54 
 -12  -4   8   12.30    1.07 
 -12  -4   8    9.43    1.45 
  12  -4  -7   86.49    3.67 
 -12  -4   7   89.52    4.28 
 -12  -4   7   83.01    2.99 
  12  -4  -6   44.03    2.72 
 -12  -4   6   45.13    3.01 
 -12  -4   6   45.40    2.32 
  12  -4  -5   69.81    3.49 
 -12  -4   5   61.47    2.91 
 -12  -4   5   64.12    3.49 
  12  -4  -4    4.65    0.89 
 -12  -4   4    5.58    1.06 
 -12  -4   4    5.77    1.00 
  12  -4  -3    0.52    0.43 
 -12  -4   3    2.30    0.69 
 -12  -4   3    2.71    0.80 
  12  -4  -2  231.04    6.75 
 -12  -4   2  228.07    6.48 
 -12  -4   2  222.27    5.81 
 -12  -4   1   24.51    2.26 
 -12  -4   1   24.80    1.88 
  12  -4  -1   25.66    2.30 
 -12  -4   0   37.93    2.19 
  12  -4   0   43.82    3.09 
  12  -4   1   84.35    4.44 
 -12  -4  -1   73.75    2.88 
  12  -4   1   86.00    4.36 
 -12  -4  -2    6.55    0.88 
  12  -4   2    5.22    1.20 
 -12  -4  -2    5.26    1.21 
 -12  -4  -2    5.54    0.71 
  12  -4   3    1.87    0.80 
 -12  -4  -3    3.56    0.54 
 -12  -4  -3    2.97    0.53 
 -12  -4  -3    4.06    1.15 
 -12  -4  -4    8.00    0.68 
  12  -4   4    8.53    1.58 
 -12  -4  -4    8.67    0.79 
 -12  -4  -4    8.57    1.60 
 -12  -4  -5   55.28    4.07 
  12  -4   5   45.64    3.57 
  12  -4   6   -0.02    0.69 
 -12  -4  -6   -0.41    0.77 
  12  -4   7    0.79    0.60 
 -12  -4  -7    2.92    1.18 
 -12  -4  -8   13.31    2.19 
  12  -4   8   14.99    2.14 
 -12  -4  -9    1.36    0.67 
  12  -4   9    3.12    1.07 
 -12  -4 -10    1.18    0.95 
  12  -4  10    3.23    1.12 
 -12  -4 -11    5.65    1.63 
  12  -4  11    8.22    1.57 
 -12  -4 -12    1.13    1.05 
 -12  -4 -13   -0.41    0.65 
 -12  -4 -14    1.78    1.18 
 -12  -2  26    0.00    0.95 
 -12  -2  25   -1.24    0.93 
 -12  -2  24    0.44    0.65 
 -12  -2  23    2.40    1.22 
 -12  -2  22    1.31    0.92 
 -12  -2  21    0.72    0.73 
 -12  -2  20    1.26    0.82 
 -12  -2  19    2.41    1.09 
 -12  -2  18   10.08    1.91 
 -12  -2  17    5.04    1.34 
 -12  -2  16   12.58    1.98 
 -12  -2  15    4.73    1.28 
 -12  -2  14   16.38    2.10 
 -12  -2  13   46.88    3.59 
 -12  -2  12   21.31    2.40 
 -12  -2  11   68.86    4.09 
 -12  -2  10   30.37    2.62 
  12  -2  -9   62.56    2.84 
 -12  -2   9   69.76    3.95 
  12  -2  -8   62.82    2.95 
 -12  -2   8   62.92    2.40 
 -12  -2   8   68.38    3.84 
 -12  -2   7  213.15    4.77 
  12  -2  -7  213.00    5.34 
 -12  -2   7  223.83    6.70 
 -12  -2   6   95.26    3.35 
  12  -2  -6  103.38    3.85 
 -12  -2   6  102.36    4.39 
 -12  -2   5    3.49    0.80 
  12  -2  -5    4.50    0.86 
  12  -2  -4   23.98    1.93 
 -12  -2   4   24.27    1.90 
 -12  -2   3    0.67    0.49 
  12  -2  -3    0.76    0.42 
  12  -2  -2  153.83    5.22 
  12  -2  -1  108.13    4.59 
 -12  -2   0   71.31    3.29 
  12  -2   0   79.01    4.02 
 -12  -2  -1   27.09    2.02 
  12  -2   1   28.74    2.52 
 -12  -2  -2   55.92    2.77 
  12  -2   2   60.66    3.79 
 -12  -2  -3   35.69    2.14 
 -12  -2  -3   34.75    3.04 
 -12  -2  -4   34.38    2.02 
 -12  -2  -4   32.45    2.96 
 -12  -2  -5    1.98    0.94 
 -12  -2  -5    2.37    0.47 
 -12  -2  -6   19.68    1.33 
 -12  -2  -6   19.54    2.52 
 -12  -2  -7   13.24    0.91 
 -12  -2  -7   16.58    2.42 
 -12  -2  -8    7.75    1.77 
 -12  -2  -9    5.11    1.59 
 -12  -2 -10    5.19    1.53 
 -12  -2 -11    1.57    1.04 
 -12  -2 -12    0.34    0.62 
 -12  -2 -13    2.35    1.26 
 -12  -2 -14    0.53    0.65 
 -12  -2 -15    0.30    0.83 
 -12   0  25   -1.67    0.96 
 -12   0  24    0.71    0.69 
 -12   0  23    0.17    0.55 
 -12   0  22    1.53    0.92 
 -12   0  21    0.30    0.50 
 -12   0  20   19.06    2.59 
 -12   0  19   -0.04    0.54 
 -12   0  18    9.19    1.87 
 -12   0  17   -0.48    0.55 
 -12   0  16   43.96    3.60 
 -12   0  15    0.26    0.63 
 -12   0  14   17.52    2.23 
 -12   0  13    0.07    0.66 
  12   0 -12   41.87    1.90 
 -12   0  12   43.14    3.34 
  12   0 -11    0.17    0.20 
 -12   0  11    0.69    0.60 
  12   0 -10  214.76    4.50 
  12   0  -9    0.22    0.20 
  12   0  -8   -0.08    0.28 
  12   0  -7    0.39    0.28 
 -12   0   6  242.53    5.51 
  12   0  -6  229.76    5.34 
  12   0  -5    0.82    0.44 
 -12   0   5    1.46    0.60 
 -12   0   4  697.67   10.35 
  12   0  -4  690.79   10.04 
  12   0  -3    0.09    0.28 
 -12   0   2  166.00    5.40 
  12   0  -2  153.04    5.18 
 -12   0   1    0.73    0.49 
  12   0  -1    0.37    0.46 
 -12   0   0  103.19    4.24 
  12   0   0   97.80    4.44 
 -12   0  -1   -0.07    0.32 
 -12   0  -2   32.74    2.33 
 -12   0  -3    0.52    0.46 
 -12   0  -3    0.09    0.38 
 -12   0  -4   18.91    1.80 
 -12   0  -4   17.22    2.11 
 -12   0  -5    1.12    0.72 
 -12   0  -5    0.29    0.41 
 -12   0  -6   51.88    2.91 
 -12   0  -6   55.41    4.14 
 -12   0  -7    0.09    0.58 
 -12   0  -7    0.36    0.34 
 -12   0  -8    4.28    1.19 
 -12   0  -8    4.94    0.88 
 -12   0  -9   -0.24    0.94 
 -12   0 -10   27.39    3.35 
 -12   0 -11   -0.54    0.79 
 -12   0 -12    2.48    1.04 
 -12   0 -13   -1.09    1.07 
 -12   0 -14    0.42    0.86 
 -12   0 -15   -0.42    0.93 
 -12   2  25   -0.40    0.64 
 -12   2  24   -0.96    0.90 
 -12   2  23    0.58    0.77 
 -12   2  22    0.20    0.49 
 -12   2  21    0.51    0.51 
 -12   2  20    1.70    0.77 
 -12   2  19    3.51    1.03 
 -12   2  18   10.27    1.80 
 -12   2  17    5.86    1.43 
 -12   2  16   14.92    2.13 
 -12   2  15    3.65    1.17 
 -12   2  14   15.55    2.32 
  12   2 -13   36.07    1.03 
  12   2 -12   22.46    0.97 
  12   2 -11   57.77    1.75 
  12   2 -10   23.26    1.25 
  12   2  -9   67.44    2.31 
  12   2  -8   57.12    2.29 
  12   2  -7  202.01    4.57 
  12   2  -6  106.66    3.53 
 -12   2   4   22.81    2.20 
 -12   2   3    1.11    0.57 
 -12   2   2  149.10    5.62 
 -12   2   1  112.25    4.75 
 -12   2   0   74.72    3.92 
 -12   2  -1   28.80    2.42 
 -12   2  -2   62.33    3.82 
 -12   2  -2   60.46    3.48 
 -12   2  -3   39.24    3.13 
 -12   2  -3   37.23    2.76 
 -12   2  -4   33.92    3.05 
 -12   2  -4   33.02    2.60 
 -12   2  -5    1.95    0.91 
 -12   2  -5    3.19    0.83 
 -12   2  -6   20.64    2.16 
 -12   2  -6   20.96    2.53 
 -12   2  -7   17.13    2.33 
 -12   2  -7   14.59    1.80 
 -12   2  -8    9.65    1.85 
 -12   2  -8    6.60    1.23 
 -12   2  -9    4.09    1.29 
 -12   2 -10    6.69    1.57 
 -12   2 -11    0.39    0.71 
 -12   2 -12    0.13    0.79 
 -12   2 -13    2.18    0.98 
 -12   2 -14    0.99    0.97 
 -12   2 -15    0.61    0.65 
 -12   2 -16    0.00    0.71 
 -12   4  24    0.61    0.54 
 -12   4  23   -0.59    0.56 
 -12   4  22    1.28    0.78 
 -12   4  21    5.92    1.40 
 -12   4  20    0.85    0.86 
 -12   4  19    4.53    1.38 
 -12   4  18    3.51    1.14 
 -12   4  17    3.68    1.18 
 -12   4  16    2.01    0.88 
 -12   4   4    5.71    1.15 
 -12   4   3    1.88    0.69 
 -12   4   2  230.54    7.43 
 -12   4   1   26.69    2.48 
 -12   4   0   42.23    3.12 
 -12   4  -1   79.52    4.27 
 -12   4  -1   78.04    4.35 
 -12   4  -2    6.66    1.31 
 -12   4  -2    7.36    1.45 
 -12   4  -3    3.29    1.05 
 -12   4  -3    3.19    1.08 
 -12   4  -4    7.33    1.37 
 -12   4  -4    7.94    1.51 
 -12   4  -5   54.08    4.05 
 -12   4  -5   54.67    3.72 
 -12   4  -6    0.19    0.63 
 -12   4  -6    1.69    0.79 
 -12   4  -7    2.19    0.96 
 -12   4  -7    1.32    0.51 
 -12   4  -8   16.06    2.43 
 -12   4  -9    2.65    1.09 
 -12   4 -10    2.32    1.13 
 -12   4 -11    7.32    1.83 
 -12   4 -12    0.49    0.55 
 -12   4 -13    0.85    0.81 
 -12   4 -14   -0.33    0.83 
 -12   4 -15   -1.83    1.12 
 -12   4 -16    0.00    0.66 
 -12   6  23    2.07    1.00 
 -12   6  22    1.90    0.96 
 -12   6  21    1.61    0.83 
 -12   6  20    0.93    0.67 
 -12   6  19   12.26    2.02 
 -12   6  18    4.09    1.11 
 -12   6  12    5.06    1.37 
 -12   6  11   57.52    4.29 
 -12   6  10   24.14    2.70 
  12   6  -8   76.26    4.33 
 -12   6   3   32.48    3.08 
 -12   6   2   19.89    2.19 
 -12   6   1   33.67    3.03 
 -12   6   0   72.81    4.37 
 -12   6  -1   60.88    4.06 
 -12   6  -2    9.10    1.83 
 -12   6  -3   75.21    4.41 
 -12   6  -3   79.39    4.73 
 -12   6  -4   14.37    2.02 
 -12   6  -4   19.36    2.44 
 -12   6  -5   17.79    2.37 
 -12   6  -6   18.10    2.39 
 -12   6  -7    5.62    1.44 
 -12   6  -8    0.72    0.76 
 -12   6  -9    2.58    1.04 
 -12   6 -10    0.58    0.52 
 -12   6 -11    0.22    0.74 
 -12   6 -12   -0.10    0.67 
 -12   6 -13   -0.62    0.80 
 -12   6 -14   -1.54    1.01 
 -12   6 -15   -1.19    0.97 
 -12   8  22   -2.21    0.92 
 -12   8  21   -0.16    0.62 
 -12   8  20    2.40    0.92 
 -12   8  19    4.35    1.30 
  12   8  -9   14.23    1.99 
 -12   8   9   14.34    2.16 
  12   8  -8    0.68    0.41 
 -12   8   8    1.80    0.85 
  12   8  -7   25.47    2.65 
 -12   8   7   29.92    3.17 
  12   8  -6   37.93    3.08 
  12   8  -5    7.72    1.31 
  12   8  -4    5.78    1.14 
 -12   8   4    6.30    1.54 
 -12  10  21    1.43    0.94 
  12  10  -6   16.93    2.14 
  12  10  -5   36.28    3.10 
  12  10  -4   39.38    3.15 
  12  10  -3    5.98    1.20 
  12  10  -2   20.24    2.12 
  12  12  -4    4.56    1.12 
  12  12  -3    1.09    0.62 
  12  12  -2   45.08    3.34 
  12  12  -1    0.16    0.44 
  12  12   0    5.15    1.10 
 -13 -21  10   -5.36    1.97 
 -13 -21   9    0.47    1.19 
 -13 -21   8    0.01    0.96 
 -13 -21   7    0.42    0.83 
 -13 -21   6    0.98    1.00 
 -13 -21   5   -1.59    1.16 
 -13 -21   4   -3.45    1.52 
 -13 -19  14   -0.73    0.78 
 -13 -19  13    1.05    1.15 
 -13 -19  12    0.50    1.38 
 -13 -19  11   -3.56    1.56 
 -13 -19  10    0.22    0.80 
 -13 -19   9   -0.40    0.82 
 -13 -19   8    1.61    1.12 
 -13 -19   7   -2.62    1.36 
 -13 -19   6    0.59    1.04 
  13 -19  -6    0.58    0.74 
 -13 -19   5   -0.90    1.01 
  13 -19  -5   -0.07    1.27 
 -13 -19   4    3.79    1.58 
  13 -19  -4    4.33    1.87 
 -13 -19   3   -1.27    0.94 
  13 -19  -3   -0.68    1.18 
 -13 -19   2   -0.37    0.61 
  13 -19  -2   -1.40    1.15 
  13 -19  -1    2.44    1.61 
  13 -19   0   -1.37    1.14 
  13 -19   1   -0.71    0.93 
 -13 -17  17    0.69    1.30 
 -13 -17  16    3.52    1.49 
 -13 -17  15   -2.02    1.60 
 -13 -17  14    3.10    1.44 
 -13 -17  13    1.53    1.27 
 -13 -17  12    5.69    1.90 
 -13 -17  11    1.83    1.14 
 -13 -17  10    3.00    1.40 
 -13 -17   9   -0.49    1.03 
 -13 -17   8    2.98    1.49 
 -13 -17   7    2.73    1.40 
 -13 -17   6    3.60    1.42 
  13 -17  -6    4.53    1.54 
 -13 -17   5    0.33    0.62 
  13 -17  -5   -0.60    0.80 
 -13 -17   4    1.34    1.03 
  13 -17  -4    2.90    1.34 
  13 -17  -3   -0.87    1.23 
 -13 -17   3   -0.34    0.67 
 -13 -17   2    2.74    1.16 
  13 -17  -2    2.72    1.68 
 -13 -17   1    3.50    1.14 
  13 -17  -1   -0.05    1.22 
  13 -17   0    1.43    0.87 
  13 -17   1    0.51    0.85 
  13 -17   2    0.20    1.16 
  13 -17   3   -0.21    1.33 
  13 -17   4    0.80    1.04 
  13 -17   5    0.07    1.50 
 -13 -15  19   -0.56    1.17 
 -13 -15  18    0.78    1.14 
 -13 -15  17    2.38    1.29 
 -13 -15  16    0.64    1.00 
 -13 -15  15    2.90    1.31 
 -13 -15  14   -0.74    1.16 
 -13 -15  13    5.97    1.95 
 -13 -15  12    6.08    1.94 
 -13 -15  11    9.90    2.24 
 -13 -15  10   10.85    2.24 
 -13 -15   9   10.71    2.48 
 -13 -15   8    6.08    1.73 
 -13 -15   7    1.63    1.10 
  13 -15  -6    8.12    2.10 
 -13 -15   6    5.95    1.65 
 -13 -15   5    3.96    1.40 
  13 -15  -5    2.37    1.20 
 -13 -15   4    2.91    1.19 
  13 -15  -4    1.56    1.16 
 -13 -15   3    3.72    1.26 
  13 -15  -3    5.78    1.52 
 -13 -15   2    1.14    0.80 
  13 -15  -2   -0.04    0.86 
 -13 -15   1   -0.64    0.76 
  13 -15  -1   -1.03    0.96 
 -13 -15   0    4.49    1.24 
  13 -15   0    4.98    1.58 
 -13 -15  -1    2.63    0.95 
  13 -15   1    5.52    1.88 
  13 -15   2    3.48    1.63 
  13 -15   3   -1.97    1.30 
  13 -15   4    0.50    0.69 
  13 -15   5    0.12    0.79 
  13 -15   6    2.55    1.52 
  13 -15   7   -2.25    1.44 
  13 -15   8   -1.32    1.23 
  13 -15   9    0.55    1.06 
 -13 -13  21    0.44    0.82 
 -13 -13  20    0.90    0.91 
 -13 -13  19    0.56    0.89 
 -13 -13  18    0.95    0.97 
 -13 -13  17    0.38    0.88 
 -13 -13  16    0.35    0.99 
 -13 -13  15    3.33    1.31 
 -13 -13  14    2.91    1.43 
 -13 -13  13    9.59    2.24 
 -13 -13  12    1.98    1.11 
 -13 -13  11   12.93    2.41 
 -13 -13  10    1.88    1.15 
 -13 -13   9   25.56    3.26 
 -13 -13   8    6.84    1.68 
 -13 -13   7   20.03    2.76 
  13 -13  -6    0.88    1.10 
 -13 -13   6    0.41    0.64 
  13 -13  -5    3.47    1.20 
 -13 -13   5    3.07    1.04 
  13 -13  -4    1.05    0.98 
 -13 -13   4    0.20    0.61 
 -13 -13   3   35.82    3.44 
  13 -13  -3   39.23    4.21 
 -13 -13   2    1.42    0.59 
  13 -13  -2    0.30    0.78 
 -13 -13   1    6.68    1.30 
  13 -13  -1    8.38    2.04 
 -13 -13   0    1.18    0.71 
  13 -13   0    0.74    0.86 
 -13 -13  -1    1.14    0.56 
  13 -13   1    1.54    1.15 
  13 -13   2    4.49    1.61 
 -13 -13  -2    3.56    0.87 
  13 -13   3    3.13    1.44 
  13 -13   4    0.43    0.94 
  13 -13   5    2.38    1.57 
  13 -13   6    0.36    1.20 
  13 -13   7   -0.83    0.84 
  13 -13   8    0.20    1.19 
  13 -13   9   -4.52    1.81 
  13 -13  10    0.02    0.77 
  13 -13  11    0.65    1.04 
 -13 -11  23    0.70    0.96 
 -13 -11  22   -0.31    0.74 
 -13 -11  21    1.76    1.00 
 -13 -11  20    0.50    0.85 
 -13 -11  19    0.33    0.77 
 -13 -11  18   -0.83    0.79 
 -13 -11  17   10.30    2.25 
 -13 -11  16    0.11    0.67 
 -13 -11  15    7.86    1.90 
 -13 -11  14    8.56    2.00 
 -13 -11  13   25.76    3.21 
 -13 -11  13   21.54    1.08 
 -13 -11  12    2.97    1.38 
 -13 -11  11   16.65    2.57 
 -13 -11  10    0.32    0.78 
 -13 -11   9    0.69    0.65 
 -13 -11   8   12.22    1.91 
 -13 -11   7   71.35    4.86 
 -13 -11   6    0.56    0.70 
  13 -11  -5    7.44    1.74 
 -13 -11   5    9.80    1.72 
  13 -11  -4    3.22    1.28 
 -13 -11   4    4.21    1.16 
  13 -11  -3    9.48    2.03 
 -13 -11   3    8.71    1.59 
  13 -11  -2    1.07    0.95 
 -13 -11   2    1.77    0.77 
 -13 -11   1   23.88    2.43 
  13 -11  -1   28.78    3.40 
 -13 -11   0    2.36    0.80 
  13 -11   0    4.34    1.37 
 -13 -11  -1    0.65    0.52 
  13 -11   1    0.17    1.06 
 -13 -11  -2   -0.20    0.37 
  13 -11   2    0.34    0.64 
  13 -11   3   13.16    2.53 
 -13 -11  -3    7.53    0.94 
  13 -11   4    0.07    0.83 
  13 -11   5    4.48    1.61 
  13 -11   6    2.26    1.27 
  13 -11   7    1.42    1.12 
  13 -11   8    0.92    0.82 
  13 -11   9    0.21    0.86 
 -13 -11  -9    3.84    1.44 
  13 -11  10   -0.40    0.80 
 -13 -11 -10    0.45    0.78 
  13 -11  11    2.37    1.40 
 -13  -9  25    0.07    0.86 
 -13  -9  24    0.28    1.02 
 -13  -9  23    0.83    1.01 
 -13  -9  22   -0.77    0.92 
 -13  -9  21   -2.02    1.18 
 -13  -9  20    3.67    1.41 
 -13  -9  19    3.27    1.02 
 -13  -9  18    0.43    0.88 
 -13  -9  17    5.77    1.69 
 -13  -9  16   12.84    2.40 
 -13  -9  15   30.08    3.56 
 -13  -9  14    3.13    1.26 
 -13  -9  13    7.91    1.87 
 -13  -9  12    0.51    0.18 
 -13  -9  12    0.25    0.77 
 -13  -9  11   19.70    1.30 
 -13  -9  11   19.76    2.58 
 -13  -9  10   10.82    1.93 
 -13  -9   9    2.04    0.82 
 -13  -9   8   29.19    2.91 
 -13  -9   7    5.48    1.26 
 -13  -9   6   20.56    2.40 
 -13  -9   5   33.45    2.85 
  13  -9  -4   47.25    4.09 
 -13  -9   4   47.12    3.35 
  13  -9  -3   80.96    5.29 
 -13  -9   3   71.86    4.00 
  13  -9  -2   12.54    2.02 
 -13  -9   2   13.68    1.71 
  13  -9  -1    3.36    1.01 
 -13  -9   1    3.81    0.93 
 -13  -9   0   21.86    1.97 
  13  -9   0   22.83    2.88 
 -13  -9  -1   45.43    2.64 
  13  -9   1   45.36    4.27 
 -13  -9  -2   19.56    1.58 
  13  -9   2   26.65    3.15 
 -13  -9  -3    3.33    0.54 
  13  -9   3    7.31    1.73 
  13  -9   4   -0.14    0.83 
  13  -9   5    5.16    1.60 
  13  -9   6    2.43    1.24 
  13  -9   7    5.74    1.69 
 -13  -9  -7    6.19    1.62 
  13  -9   8    2.64    1.14 
 -13  -9  -8    6.13    1.76 
  13  -9   9   -0.71    0.81 
 -13  -9  -9   -0.75    0.85 
  13  -9  10    0.43    0.68 
 -13  -9 -10    1.23    0.95 
  13  -9  11   -0.24    1.02 
 -13  -9 -11   -0.28    0.75 
 -13  -7  26   -0.08    0.82 
 -13  -7  25    0.02    0.86 
 -13  -7  24    0.16    0.88 
 -13  -7  23   -2.36    1.25 
 -13  -7  22    0.81    0.72 
 -13  -7  21   -0.47    0.91 
 -13  -7  20    4.12    1.45 
 -13  -7  19    1.33    1.05 
 -13  -7  18   25.44    3.21 
 -13  -7  17    2.79    1.16 
 -13  -7  16    6.13    1.71 
 -13  -7  15    0.26    0.77 
 -13  -7  14    8.29    1.74 
 -13  -7  13    5.91    1.47 
 -13  -7  12  101.00    5.72 
 -13  -7  11   26.39    1.26 
 -13  -7  11   24.79    2.75 
 -13  -7  10    0.11    0.22 
 -13  -7  10    0.33    0.73 
 -13  -7   9    3.56    1.11 
 -13  -7   9    4.21    0.68 
 -13  -7   8   77.72    3.14 
 -13  -7   8   76.10    4.50 
 -13  -7   7   10.53    1.63 
 -13  -7   7    9.81    1.21 
  13  -7  -6   37.18    2.82 
 -13  -7   6   35.93    2.38 
 -13  -7   6   37.12    2.94 
  13  -7  -5    2.54    0.71 
 -13  -7   5    3.44    1.07 
  13  -7  -4    8.20    1.36 
 -13  -7   4   11.13    1.56 
 -13  -7   3   10.36    1.39 
  13  -7  -2   95.08    5.45 
 -13  -7   2   91.74    4.07 
  13  -7  -1   18.21    2.39 
 -13  -7   1   17.67    1.74 
 -13  -7   0    0.55    0.31 
  13  -7   0    0.91    0.57 
 -13  -7  -1    1.06    0.46 
  13  -7   1    0.54    0.87 
 -13  -7  -2   11.07    1.06 
  13  -7   2    7.83    1.64 
 -13  -7  -2   11.53    1.96 
 -13  -7  -3   12.77    0.92 
 -13  -7  -3   11.84    0.99 
  13  -7   3    9.89    1.96 
 -13  -7  -3   13.20    2.13 
  13  -7   4   60.63    4.60 
 -13  -7  -4   65.58    4.77 
  13  -7   5    2.56    1.24 
 -13  -7  -5    1.71    1.02 
 -13  -7  -6   -0.75    0.87 
  13  -7   6    2.17    1.12 
  13  -7   7    1.39    0.87 
 -13  -7  -7    1.65    1.06 
  13  -7   8    5.84    1.59 
 -13  -7  -8    8.54    2.01 
 -13  -7  -9    0.43    0.61 
  13  -7   9    0.94    0.96 
  13  -7  10    1.84    0.93 
 -13  -7 -10    1.35    1.05 
 -13  -7 -11   -0.19    0.62 
  13  -7  11    0.34    0.89 
 -13  -7 -12    0.37    0.80 
 -13  -5  27   -2.21    1.27 
 -13  -5  26   -2.33    1.25 
 -13  -5  25   -0.18    0.68 
 -13  -5  24   -0.34    0.80 
 -13  -5  23    0.94    0.95 
 -13  -5  22    5.92    1.69 
 -13  -5  21    0.26    0.57 
 -13  -5  20   12.92    2.26 
 -13  -5  19    2.39    1.10 
 -13  -5  18    5.12    1.39 
 -13  -5  17    1.48    0.98 
 -13  -5  16   10.71    1.96 
 -13  -5  15   10.28    1.88 
 -13  -5  14   28.65    3.11 
 -13  -5  13    6.01    1.55 
 -13  -5  12   20.67    2.51 
 -13  -5  11    8.65    1.62 
 -13  -5  10   97.05    2.69 
 -13  -5  10   94.76    5.02 
 -13  -5   9    2.62    0.58 
 -13  -5   9    2.69    1.03 
  13  -5  -8   26.61    2.20 
 -13  -5   8   28.53    2.71 
 -13  -5   8   25.82    1.70 
 -13  -5   7    0.53    0.30 
  13  -5  -7    0.66    0.42 
 -13  -5   7    0.25    0.48 
  13  -5  -6    6.50    1.06 
 -13  -5   6    7.74    1.29 
 -13  -5   6    7.73    1.06 
  13  -5  -5   17.40    1.87 
 -13  -5   5   13.84    1.74 
 -13  -5   5   14.35    1.56 
  13  -5  -4   85.93    4.16 
 -13  -5   4   89.26    4.13 
 -13  -5   4   91.02    4.04 
  13  -5  -3   14.99    1.79 
 -13  -5   3   15.20    1.66 
 -13  -5   3   14.49    1.67 
  13  -5  -2   10.24    1.50 
 -13  -5   2   13.82    1.53 
 -13  -5   2   13.98    1.72 
  13  -5  -1    9.51    1.36 
 -13  -5   1    8.26    1.15 
 -13  -5   1    8.95    1.48 
 -13  -5   0   38.42    2.26 
 -13  -5   0   35.42    2.91 
 -13  -5  -1   23.10    2.47 
 -13  -5  -1   24.42    1.71 
  13  -5   1   22.94    2.63 
 -13  -5  -2   58.64    2.46 
  13  -5   2   55.57    4.02 
 -13  -5  -2   56.60    2.57 
 -13  -5  -2   57.18    3.98 
 -13  -5  -3    6.87    1.42 
  13  -5   3    6.77    1.56 
 -13  -5  -3    7.14    0.84 
 -13  -5  -3    6.84    0.74 
 -13  -5  -4   11.86    1.99 
  13  -5   4    8.49    1.81 
 -13  -5  -4   10.17    0.66 
 -13  -5  -4   12.64    0.85 
 -13  -5  -5    3.51    1.24 
  13  -5   5    5.68    1.43 
  13  -5   6   16.32    2.36 
 -13  -5  -6   19.03    2.70 
  13  -5   7    4.18    1.35 
 -13  -5  -7    3.19    1.27 
 -13  -5  -8    0.87    0.75 
  13  -5   8    1.97    1.03 
 -13  -5  -9    1.05    0.94 
  13  -5   9   -0.68    0.90 
 -13  -5 -10    3.29    1.35 
  13  -5  10    4.98    1.31 
 -13  -5 -11   -1.18    1.09 
 -13  -5 -12    7.12    1.91 
 -13  -5 -13    2.59    1.27 
 -13  -3  27   -0.48    0.80 
 -13  -3  26   -2.33    1.22 
 -13  -3  25   -0.14    0.63 
 -13  -3  24    2.22    1.05 
 -13  -3  23    3.05    1.29 
 -13  -3  22    0.64    0.76 
 -13  -3  21    1.31    0.96 
 -13  -3  20    4.34    1.40 
 -13  -3  19    0.88    0.81 
 -13  -3  18    0.81    0.76 
 -13  -3  17   35.17    3.48 
 -13  -3  16   17.73    2.57 
 -13  -3  15    9.81    1.83 
 -13  -3  14    3.93    1.24 
 -13  -3  13   30.95    2.94 
 -13  -3  12    8.24    1.49 
 -13  -3  11    2.44    0.92 
  13  -3 -10   17.80    1.60 
 -13  -3  10   19.44    2.26 
 -13  -3   9    3.07    0.51 
  13  -3  -9    5.25    0.87 
 -13  -3   9    4.31    1.09 
 -13  -3   8  121.00    3.63 
 -13  -3   8  113.29    5.06 
  13  -3  -8  118.08    4.25 
 -13  -3   7   51.02    2.50 
  13  -3  -7   54.69    2.96 
 -13  -3   7   53.92    3.34 
  13  -3  -6    9.45    1.24 
 -13  -3   6   12.02    1.63 
 -13  -3   6   11.49    1.28 
 -13  -3   5    7.10    1.08 
  13  -3  -5    6.58    1.07 
 -13  -3   5    6.12    1.10 
  13  -3  -4   21.10    1.99 
 -13  -3   4   27.54    2.21 
 -13  -3   4   25.31    2.11 
 -13  -3   3   19.73    1.85 
 -13  -3   3   22.09    2.06 
  13  -3  -3   17.31    1.80 
 -13  -3   2    0.04    0.49 
 -13  -3   2   -0.14    0.44 
  13  -3  -2    0.31    0.33 
 -13  -3   1  192.62    6.40 
  13  -3  -1  190.86    6.38 
  13  -3   0   11.89    1.70 
 -13  -3  -1    4.14    1.09 
 -13  -3  -1    2.56    0.62 
 -13  -3  -2   16.04    1.49 
 -13  -3  -2   15.23    1.99 
 -13  -3  -3   37.19    2.12 
 -13  -3  -3   38.26    3.35 
 -13  -3  -4   25.93    2.84 
 -13  -3  -4   23.72    1.45 
 -13  -3  -4   26.51    1.68 
 -13  -3  -5   10.50    0.85 
 -13  -3  -5   13.57    2.17 
 -13  -3  -5   14.37    1.10 
 -13  -3  -6   12.00    0.65 
 -13  -3  -6   16.69    0.91 
 -13  -3  -6   18.30    2.53 
 -13  -3  -7    3.33    1.13 
 -13  -3  -8    5.39    1.67 
 -13  -3  -9   21.31    3.01 
 -13  -3 -10    2.21    1.10 
 -13  -3 -11    1.00    0.93 
 -13  -3 -12    0.01    0.72 
 -13  -3 -13    0.27    0.76 
 -13  -3 -14   -1.53    1.35 
 -13  -1  26   -0.72    0.80 
 -13  -1  25   -0.86    0.98 
 -13  -1  24    0.04    0.59 
 -13  -1  23    3.29    1.36 
 -13  -1  22    1.81    0.96 
 -13  -1  21    1.98    0.89 
 -13  -1  20    2.45    1.05 
 -13  -1  19   19.06    2.62 
 -13  -1  18    2.02    1.00 
 -13  -1  17    2.75    1.05 
 -13  -1  16    2.44    0.85 
 -13  -1  15   41.12    3.60 
 -13  -1  14    1.47    0.96 
 -13  -1  13   25.37    2.71 
 -13  -1  12    6.31    1.40 
  13  -1 -12    4.84    0.76 
  13  -1 -11   26.46    1.80 
 -13  -1  11   29.31    2.71 
  13  -1 -10    4.43    0.83 
 -13  -1  10    6.41    1.31 
  13  -1  -9    7.69    0.99 
 -13  -1   8    9.18    1.01 
  13  -1  -8   10.32    1.19 
  13  -1  -7   13.37    1.44 
 -13  -1   7   23.59    1.70 
 -13  -1   6   14.79    1.44 
  13  -1  -6   16.54    1.54 
 -13  -1   5   36.91    2.34 
  13  -1  -5   34.00    2.31 
 -13  -1   4   11.99    1.48 
  13  -1  -4   12.54    1.44 
 -13  -1   3   24.50    2.11 
  13  -1  -3   18.28    1.86 
  13  -1  -2   12.92    1.59 
 -13  -1   1    0.64    0.29 
  13  -1  -1    0.60    0.40 
  13  -1   0    8.84    1.43 
 -13  -1   0    7.54    1.17 
 -13  -1  -1   53.34    3.04 
 -13  -1  -2    0.64    0.62 
 -13  -1  -2   -0.09    0.32 
 -13  -1  -3   16.42    1.63 
 -13  -1  -3   18.34    2.28 
 -13  -1  -4   18.69    1.74 
 -13  -1  -4   19.31    2.44 
 -13  -1  -5   43.36    2.52 
 -13  -1  -5   44.59    3.72 
 -13  -1  -6   -0.60    0.59 
 -13  -1  -6    0.13    0.29 
 -13  -1  -7   25.21    3.07 
 -13  -1  -7   21.82    1.67 
 -13  -1  -8    6.61    1.66 
 -13  -1  -9   20.50    2.89 
 -13  -1 -10    1.38    1.02 
 -13  -1 -11    1.94    1.14 
 -13  -1 -12   -0.01    0.95 
 -13  -1 -13    1.65    0.96 
 -13  -1 -14    2.16    1.12 
 -13   1  26    1.11    1.04 
 -13   1  25    1.87    1.05 
 -13   1  24    0.32    0.77 
 -13   1  23    2.65    1.08 
 -13   1  22    0.04    0.73 
 -13   1  21    0.57    0.52 
 -13   1  20    2.06    0.91 
  13   1 -20    1.15    0.30 
 -13   1  19   20.05    2.64 
 -13   1  18    0.96    0.58 
 -13   1  17    3.82    1.22 
  13   1 -16    2.76    0.40 
 -13   1  16    2.19    0.94 
  13   1 -15   34.92    1.45 
 -13   1  15   36.65    3.34 
  13   1 -14    1.01    0.29 
 -13   1  14    1.94    0.84 
  13   1 -13   25.25    1.30 
 -13   1  13   28.92    2.84 
  13   1 -12    6.49    0.70 
  13   1 -11   25.43    1.45 
  13   1 -10    4.22    0.65 
  13   1  -9    6.72    0.85 
  13   1  -8    9.00    1.01 
  13   1  -7   16.24    1.43 
 -13   1   6   14.38    1.48 
  13   1  -6   16.41    1.50 
 -13   1   5   37.72    2.45 
  13   1  -5   33.91    2.26 
  13   1  -4   11.71    1.39 
 -13   1   3   17.25    1.93 
  13   1  -3   18.77    1.78 
 -13   1   2   16.11    1.86 
 -13   1   1    1.96    0.72 
 -13   1   0    7.96    1.31 
 -13   1  -1   56.66    3.73 
 -13   1  -1   57.04    3.34 
 -13   1  -2    1.06    0.91 
 -13   1  -2    0.74    0.60 
 -13   1  -3   19.36    2.28 
 -13   1  -3   19.22    1.97 
 -13   1  -4   19.71    2.01 
 -13   1  -4   19.31    2.41 
 -13   1  -5   43.72    3.75 
 -13   1  -5   45.20    2.98 
 -13   1  -6    1.10    0.78 
 -13   1  -6    0.35    0.36 
 -13   1  -7   26.03    3.12 
 -13   1  -7   24.00    2.21 
 -13   1  -8    8.17    1.92 
 -13   1  -9   22.74    3.08 
 -13   1 -10   -0.70    0.86 
 -13   1 -11    2.95    1.22 
 -13   1 -12    1.21    0.97 
 -13   1 -13    3.55    1.39 
 -13   1 -14   -0.37    0.91 
 -13   1 -15    1.02    1.08 
 -13   3  25    0.29    0.75 
 -13   3  24    1.53    0.86 
 -13   3  23    2.39    1.03 
 -13   3  22    2.54    1.05 
 -13   3  21    2.55    1.05 
 -13   3  20    2.88    1.12 
 -13   3  19    2.95    1.09 
 -13   3  18    2.46    1.07 
 -13   3  17   37.01    3.34 
 -13   3  16   13.89    2.16 
 -13   3   5    6.09    1.27 
 -13   3   4   24.60    2.47 
 -13   3   3   20.16    2.26 
 -13   3   2   -0.15    0.60 
 -13   3   1  198.67    6.84 
 -13   3   0   16.29    1.95 
 -13   3  -1    3.21    0.95 
 -13   3  -1    1.61    0.72 
 -13   3  -2   20.03    2.32 
 -13   3  -2   19.91    2.20 
 -13   3  -3   41.05    3.38 
 -13   3  -3   43.52    3.22 
 -13   3  -4   25.56    2.78 
 -13   3  -4   25.23    2.51 
 -13   3  -5   15.58    2.21 
 -13   3  -5   14.02    1.93 
 -13   3  -6   23.40    2.49 
 -13   3  -6   22.02    2.74 
 -13   3  -7    3.67    1.47 
 -13   3  -7    3.10    0.96 
 -13   3  -8    4.59    1.47 
 -13   3  -9   26.97    3.18 
 -13   3 -10    2.45    1.29 
 -13   3 -11    0.07    0.77 
 -13   3 -12    0.78    0.58 
 -13   3 -13    0.37    0.94 
 -13   3 -14    2.55    1.29 
 -13   3 -15    0.88    1.01 
 -13   5  24    1.67    1.03 
 -13   5  23   -0.17    0.57 
 -13   5  22    2.19    1.07 
 -13   5  21    2.30    1.02 
 -13   5  20   14.82    2.28 
 -13   5  19    2.31    0.94 
 -13   5  18    3.56    1.23 
 -13   5   4   95.08    4.97 
 -13   5   3   18.25    2.23 
 -13   5   2   12.61    1.85 
 -13   5   1    8.29    1.48 
 -13   5   0   37.33    2.95 
 -13   5   0   42.39    3.32 
 -13   5  -1   27.03    2.64 
 -13   5  -1   29.59    2.85 
 -13   5  -2   64.13    4.13 
 -13   5  -2   73.62    4.48 
 -13   5  -3    9.31    1.67 
 -13   5  -3    8.23    1.68 
 -13   5  -4   12.80    2.04 
 -13   5  -4   13.84    2.02 
 -13   5  -5    4.37    1.09 
 -13   5  -5    5.32    1.30 
 -13   5  -6   22.57    2.66 
 -13   5  -6   19.51    2.53 
 -13   5  -7    3.93    1.32 
 -13   5  -8    2.57    1.10 
 -13   5  -9    0.80    0.77 
 -13   5 -10    3.31    1.21 
 -13   5 -11   -0.13    0.83 
 -13   5 -12    4.51    1.34 
 -13   5 -13   -0.03    0.84 
 -13   5 -14   -0.57    1.11 
 -13   5 -15   -4.62    1.65 
 -13   7  23   -0.82    0.91 
 -13   7  22    3.71    1.35 
 -13   7  21    0.21    0.49 
 -13   7  20    2.21    0.89 
 -13   7  19    1.22    0.77 
  13   7  -9    5.39    1.21 
 -13   7   9    4.11    1.34 
 -13   7   8   88.16    5.21 
  13   7  -8   85.59    4.78 
 -13   7   5    3.45    1.07 
 -13   7   4   12.46    1.90 
 -13   7   3   12.52    1.88 
 -13   7   2  113.58    5.78 
 -13   7  -6    0.86    0.70 
 -13   7  -7    0.34    0.57 
 -13   7  -8    5.59    1.45 
 -13   7  -9    0.46    0.69 
 -13   7 -10    2.24    1.14 
 -13   7 -11    0.89    0.92 
 -13   7 -12   -0.32    0.83 
 -13   7 -13   -0.19    0.76 
 -13   9  22   -1.10    0.94 
 -13   9  21   -0.03    0.80 
 -13   9  20    4.03    1.27 
  13   9  -7    3.86    1.07 
  13   9  -6   27.31    2.62 
  13   9  -5   31.80    2.86 
  13   9  -4   53.45    3.58 
 -13  11  21    2.72    1.19 
  13  11  -5    9.91    1.74 
  13  11  -4    4.49    1.15 
  13  11  -3    8.71    1.45 
  13  11  -2    1.00    0.39 
  13  13  -2    0.60    0.45 
  13  13  -1   11.04    1.70 
 -14 -22   7    0.25    1.12 
 -14 -22   6   -3.34    1.59 
 -14 -20  12    0.00    1.17 
 -14 -20  11    1.66    1.50 
 -14 -20  10    0.27    1.02 
 -14 -20   9    0.77    1.24 
 -14 -20   8    1.38    1.27 
 -14 -20   7    1.82    1.45 
 -14 -20   6    0.60    1.27 
  14 -20  -6    0.77    1.37 
 -14 -20   5   -0.18    0.79 
  14 -20  -5   -0.89    0.89 
 -14 -20   4   -1.07    0.95 
  14 -20  -4    0.46    0.91 
 -14 -18  15    0.32    1.02 
 -14 -18  14    1.28    1.15 
 -14 -18  13   -2.58    1.88 
 -14 -18  12    1.12    1.35 
 -14 -18  11    0.48    0.77 
 -14 -18  10   -0.18    0.73 
 -14 -18   9    0.69    0.75 
 -14 -18   8   -1.94    1.16 
 -14 -18   7   -0.67    0.82 
 -14 -18   6    2.28    1.42 
  14 -18  -6    0.99    1.11 
 -14 -18   5    1.79    1.01 
  14 -18  -5   -0.41    0.98 
 -14 -18   4    0.60    0.92 
  14 -18  -4   -0.53    1.20 
  14 -18  -3    3.35    1.14 
 -14 -18   3    4.65    1.68 
 -14 -18   2   -0.26    0.69 
  14 -18  -2   -0.50    1.42 
  14 -18  -1    0.89    0.78 
  14 -18   0    2.01    1.65 
  14 -18   1    1.63    1.69 
  14 -18   2   -0.41    1.37 
 -14 -16  18   -1.17    1.37 
 -14 -16  17    1.68    1.04 
 -14 -16  16   -1.05    1.29 
 -14 -16  15    0.62    1.00 
 -14 -16  14    1.50    1.14 
 -14 -16  13    5.91    2.04 
 -14 -16  12    2.58    1.17 
 -14 -16  11   14.66    2.67 
 -14 -16  10    1.55    1.02 
 -14 -16   9    1.12    0.92 
 -14 -16   8    1.64    1.18 
 -14 -16   7    1.96    1.05 
 -14 -16   6    3.03    1.14 
  14 -16  -6    0.60    0.73 
 -14 -16   5    8.69    1.92 
  14 -16  -5    6.74    1.95 
 -14 -16   4    1.99    0.97 
  14 -16  -4   -0.01    1.02 
 -14 -16   3   -0.06    0.58 
  14 -16  -3    0.00    0.81 
 -14 -16   2    0.00    0.66 
  14 -16  -2    1.36    1.13 
 -14 -16   1    3.58    1.19 
  14 -16  -1    3.31    1.55 
  14 -16   0    1.95    1.02 
  14 -16   1    1.08    1.24 
  14 -16   2   -0.88    1.27 
  14 -16   3    1.94    1.36 
  14 -16   4   -1.07    1.45 
  14 -16   5   -0.69    1.79
[truncated: 189,366 more chars]
