# Supplementary material for: Synthesis of Terpyridine End-Modified Polystyrenes through ATRP for Facile Construction of Metallo-Supramolecular P3HT-b-PS Diblock Copolymers
Source: Polymers (Basel). 2020 Nov 29;12(12):2842. doi: 10.3390/polym12122842 (PMC7760035; doi:10.3390/polym12122842)
Supplement: Supplementary file 1 [file polymers-12-02842-s001.zip › ic20571.cif]

 
data_ic20571 
  
_audit_creation_method            'SHELXL-2018/3' 
_shelx_SHELXL_version_number      '2018/3' 
_chemical_name_systematic         ? 
_chemical_name_common             ? 
_chemical_melting_point           ? 
_chemical_formula_moiety          ? 
_chemical_formula_sum 
 'C54 H48 Br2 F12 Fe N6 O6 P2' 
_chemical_formula_weight          1382.59 
  
loop_ 
 _atom_type_symbol 
 _atom_type_description 
 _atom_type_scat_dispersion_real 
 _atom_type_scat_dispersion_imag 
 _atom_type_scat_source 
 'C'  'C'   0.0033   0.0016 
 'International Tables Vol C Tables 4.2.6.8 and 6.1.1.4' 
 'H'  'H'   0.0000   0.0000 
 'International Tables Vol C Tables 4.2.6.8 and 6.1.1.4' 
 'N'  'N'   0.0061   0.0033 
 'International Tables Vol C Tables 4.2.6.8 and 6.1.1.4' 
 'O'  'O'   0.0106   0.0060 
 'International Tables Vol C Tables 4.2.6.8 and 6.1.1.4' 
 'F'  'F'   0.0171   0.0103 
 'International Tables Vol C Tables 4.2.6.8 and 6.1.1.4' 
 'P'  'P'   0.1023   0.0942 
 'International Tables Vol C Tables 4.2.6.8 and 6.1.1.4' 
 'Fe'  'Fe'   0.3463   0.8444 
 'International Tables Vol C Tables 4.2.6.8 and 6.1.1.4' 
 'Br'  'Br'  -0.2901   2.4595 
 'International Tables Vol C Tables 4.2.6.8 and 6.1.1.4' 
  
_space_group_crystal_system       monoclinic 
_space_group_IT_number            7 
_space_group_name_H-M_alt         'P n' 
_space_group_name_Hall            'P -2yac' 
  
_shelx_space_group_comment 
; 
The symmetry employed for this shelxl refinement is uniquely defined 
by the following loop, which should always be used as a source of 
symmetry information in preference to the above space-group names. 
They are only intended as comments. 
; 
  
loop_ 
 _space_group_symop_operation_xyz 
 'x, y, z' 
 'x+1/2, -y, z+1/2' 
  
_cell_length_a                    16.473(2) 
_cell_length_b                    9.0854(7) 
_cell_length_c                    37.973(3) 
_cell_angle_alpha                 90 
_cell_angle_beta                  98.448(8) 
_cell_angle_gamma                 90 
_cell_volume                      5621.5(9) 
_cell_formula_units_Z             4 
_cell_measurement_temperature     100(2) 
_cell_measurement_reflns_used     4192 
_cell_measurement_theta_min       3.1550 
_cell_measurement_theta_max       22.2550 
  
_exptl_crystal_description        plate 
_exptl_crystal_colour             'dark black' 
_exptl_crystal_density_meas       ? 
_exptl_crystal_density_method     ? 
_exptl_crystal_density_diffrn     1.634 
_exptl_crystal_F_000              2784 
_exptl_transmission_factor_min    ? 
_exptl_transmission_factor_max    ? 
_exptl_crystal_size_max           0.300 
_exptl_crystal_size_mid           0.250 
_exptl_crystal_size_min           0.010 
_exptl_absorpt_coefficient_mu     1.842 
_shelx_estimated_absorpt_T_min    ? 
_shelx_estimated_absorpt_T_max    ? 
_exptl_absorpt_correction_type    multi-scan 
_exptl_absorpt_correction_T_min   0.68911 
_exptl_absorpt_correction_T_max   1.00000 
_exptl_absorpt_process_details     
; 
CrysAlisPro 1.171.39.46 (Rigaku Oxford Diffraction, 2018) 
Empirical absorption correction using spherical harmonics, 
 implemented in SCALE3 ABSPACK scaling algorithm. 
; 
_exptl_absorpt_special_details    ? 
_diffrn_ambient_temperature       100(2) 
_diffrn_radiation_wavelength      0.71073 
_diffrn_radiation_type            MoK\a 
_diffrn_source                    'fine-focus sealed X-ray tube' 
_diffrn_measurement_device_type   'Xcalibur, Atlas, Gemini' 
_diffrn_measurement_method        '\w scans' 
_diffrn_detector_area_resol_mean  10.2496 
_diffrn_reflns_number             23625 
_diffrn_reflns_av_unetI/netI      0.1374 
_diffrn_reflns_av_R_equivalents   0.0749 
_diffrn_reflns_limit_h_min        -21 
_diffrn_reflns_limit_h_max        21 
_diffrn_reflns_limit_k_min        -10 
_diffrn_reflns_limit_k_max        11 
_diffrn_reflns_limit_l_min        -49 
_diffrn_reflns_limit_l_max        23 
_diffrn_reflns_theta_min          3.136 
_diffrn_reflns_theta_max          27.499 
_diffrn_reflns_theta_full         25.242 
_diffrn_measured_fraction_theta_max   0.993 
_diffrn_measured_fraction_theta_full  0.997 
_diffrn_reflns_Laue_measured_fraction_max    0.993 
_diffrn_reflns_Laue_measured_fraction_full   0.997 
_diffrn_reflns_point_group_measured_fraction_max   0.565 
_diffrn_reflns_point_group_measured_fraction_full  0.579 
_reflns_number_total              14606 
_reflns_number_gt                 7263 
_reflns_threshold_expression      'I > 2\s(I)' 
_reflns_Friedel_coverage          0.137 
_reflns_Friedel_fraction_max      0.137 
_reflns_Friedel_fraction_full     0.161 
  
_reflns_special_details 
; 
 Reflections were merged by SHELXL according to the crystal 
 class for the calculation of statistics and refinement. 
  
 _reflns_Friedel_fraction is defined as the number of unique 
 Friedel pairs measured divided by the number that would be 
 possible theoretically, ignoring centric projections and 
 systematic absences. Completness statistics refer to single and 
 composite reflections containing twin component 1 only. 
; 
  
_computing_data_collection        'CrysAlisPro 1.171.39.46 (Rigaku OD, 2018)' 
_computing_cell_refinement        'CrysAlisPro 1.171.39.46 (Rigaku OD, 2018)' 
_computing_data_reduction         'CrysAlisPro 1.171.39.46 (Rigaku OD, 2018)' 
_computing_structure_solution     ? 
_computing_structure_refinement 'SHELXL-2018/3 (Sheldrick, 2018)' 
_computing_molecular_graphics     ? 
_computing_publication_material   ? 
_refine_special_details 
; 
 Refined as a 2-component inversion twin. 
; 
_refine_ls_structure_factor_coef  Fsqd 
_refine_ls_matrix_type            full 
_refine_ls_weighting_scheme       calc 
_refine_ls_weighting_details 
'w=1/[\s^2^(Fo^2^)+(0.1000P)^2^] where P=(Fo^2^+2Fc^2^)/3' 
_atom_sites_solution_primary      ? 
_atom_sites_solution_secondary    ? 
_atom_sites_solution_hydrogens    geom 
_refine_ls_hydrogen_treatment     constr 
_refine_ls_extinction_method      none 
_refine_ls_extinction_coef        . 
_refine_ls_abs_structure_details 
; 
 Refined as an inversion twin. 
; 
_refine_ls_abs_structure_Flack    0.19(2) 
_chemical_absolute_configuration  ? 
_refine_ls_number_reflns          14606 
_refine_ls_number_parameters      1538 
_refine_ls_number_restraints      519 
_refine_ls_R_factor_all           0.2073 
_refine_ls_R_factor_gt            0.0914 
_refine_ls_wR_factor_ref          0.2762 
_refine_ls_wR_factor_gt           0.2037 
_refine_ls_goodness_of_fit_ref    1.277 
_refine_ls_restrained_S_all       1.259 
_refine_ls_shift/su_max           0.015 
_refine_ls_shift/su_mean          0.000 
  
loop_ 
 _atom_site_label 
 _atom_site_type_symbol 
 _atom_site_fract_x 
 _atom_site_fract_y 
 _atom_site_fract_z 
 _atom_site_U_iso_or_equiv 
 _atom_site_adp_type 
 _atom_site_occupancy 
 _atom_site_site_symmetry_order 
 _atom_site_calc_flag 
 _atom_site_refinement_flags_posn 
 _atom_site_refinement_flags_adp 
 _atom_site_refinement_flags_occupancy 
 _atom_site_disorder_assembly 
 _atom_site_disorder_group 
Br2 Br 0.50756(15) 0.8547(2) 0.68763(7) 0.0710(7) Uani 1 1 d . . . . . 
Fe1 Fe 0.10522(15) 0.6381(3) 0.34962(6) 0.0360(6) Uani 1 1 d . . . . . 
O1 O 0.0049(12) 0.7245(17) 0.0748(4) 0.078(5) Uani 1 1 d . . . . . 
O2 O -0.0790(9) 0.4641(15) 0.0454(3) 0.064(4) Uani 1 1 d . . . . . 
O3 O -0.1187(11) 0.365(2) -0.0077(4) 0.093(6) Uani 1 1 d . . . . . 
O4 O 0.1778(10) 0.6418(17) 0.6243(3) 0.073(5) Uani 1 1 d . . . . . 
O5 O 0.2980(10) 0.7616(16) 0.6748(3) 0.076(5) Uani 1 1 d . . . . . 
O6 O 0.3609(14) 0.742(2) 0.7306(5) 0.148(11) Uani 1 1 d . . . . . 
N1 N 0.0586(9) 0.4403(15) 0.3395(3) 0.043(4) Uani 1 1 d . . . . . 
N2 N 0.0916(8) 0.6438(13) 0.2999(3) 0.032(3) Uani 1 1 d . . . . . 
N3 N 0.1517(9) 0.8349(15) 0.3433(3) 0.040(3) Uani 1 1 d . . . . . 
N4 N 0.0008(9) 0.7254(15) 0.3558(3) 0.038(3) Uani 1 1 d . . . . . 
N5 N 0.1171(8) 0.6370(14) 0.3997(4) 0.036(3) Uani 1 1 d . . . . . 
N6 N 0.2156(8) 0.5449(14) 0.3602(3) 0.035(3) Uani 1 1 d . . . . . 
C1 C 0.0507(11) 0.3317(19) 0.3634(5) 0.044(4) Uani 1 1 d . . . . . 
H1A H 0.065186 0.353006 0.387964 0.053 Uiso 1 1 calc R U . . . 
C2 C 0.0229(13) 0.193(2) 0.3538(5) 0.055(5) Uani 1 1 d . . . . . 
H2A H 0.021067 0.118019 0.371218 0.066 Uiso 1 1 calc R U . . . 
C3 C -0.0029(15) 0.165(2) 0.3173(6) 0.065(6) Uani 1 1 d . . . . . 
H3A H -0.028239 0.073450 0.310197 0.078 Uiso 1 1 calc R U . . . 
C4 C 0.0086(12) 0.2712(17) 0.2912(5) 0.045(5) Uani 1 1 d . . . . . 
H4A H -0.004770 0.250077 0.266508 0.054 Uiso 1 1 calc R U . . . 
C5 C 0.0403(12) 0.4084(18) 0.3030(4) 0.044(5) Uani 1 1 d . . . . . 
C6 C 0.0597(11) 0.5296(18) 0.2814(4) 0.039(4) Uani 1 1 d . . . . . 
C7 C 0.0437(11) 0.5313(18) 0.2441(4) 0.040(4) Uani 1 1 d . . . . . 
H7A H 0.018078 0.448851 0.231744 0.048 Uiso 1 1 calc R U . . . 
C8 C 0.0652(11) 0.6544(16) 0.2249(4) 0.036(4) Uani 1 1 d . . . . . 
C9 C 0.1060(11) 0.7749(19) 0.2463(4) 0.042(4) Uani 1 1 d . . . . . 
H9A H 0.124652 0.858873 0.234861 0.050 Uiso 1 1 calc R U . . . 
C10 C 0.1172(11) 0.7664(16) 0.2828(4) 0.032(4) Uani 1 1 d . . . . . 
C11 C 0.1517(12) 0.8738(17) 0.3077(4) 0.039(4) Uani 1 1 d . . . . . 
C12 C 0.1864(11) 1.0052(18) 0.2994(4) 0.040(4) Uani 1 1 d . . . . . 
H12A H 0.187611 1.029706 0.275122 0.048 Uiso 1 1 calc R U . . . 
C13 C 0.2196(12) 1.1018(18) 0.3257(4) 0.044(4) Uani 1 1 d . . . . . 
H13A H 0.241175 1.193770 0.319670 0.053 Uiso 1 1 calc R U . . . 
C14 C 0.2209(12) 1.0626(18) 0.3614(4) 0.047(5) Uani 1 1 d . . . . . 
H14A H 0.246124 1.124999 0.379873 0.057 Uiso 1 1 calc R U . . . 
C15 C 0.1852(11) 0.9326(17) 0.3692(4) 0.038(4) Uani 1 1 d . . . . . 
H15A H 0.183421 0.908935 0.393480 0.046 Uiso 1 1 calc R U . . . 
C16 C 0.0485(14) 0.669(2) 0.1860(5) 0.055(6) Uani 1 1 d . . . . . 
C17 C -0.0178(14) 0.598(2) 0.1673(4) 0.058(6) Uani 1 1 d . . . . . 
H17A H -0.053801 0.542054 0.179350 0.069 Uiso 1 1 calc R U . . . 
C18 C -0.0316(14) 0.611(2) 0.1290(4) 0.058(6) Uani 1 1 d . . . . . 
H18A H -0.074471 0.557612 0.115281 0.070 Uiso 1 1 calc R U . . . 
C19 C 0.0193(15) 0.705(2) 0.1123(5) 0.060(6) Uani 1 1 d . . . . . 
C20 C 0.0806(15) 0.773(2) 0.1311(5) 0.061(6) Uani 1 1 d . . . . . 
H20A H 0.115467 0.832414 0.119264 0.074 Uiso 1 1 calc R U . . . 
C21 C 0.0961(14) 0.760(2) 0.1671(4) 0.054(5) Uani 1 1 d . . . . . 
H21A H 0.140427 0.813353 0.179890 0.064 Uiso 1 1 calc R U . . . 
C22 C -0.0721(16) 0.726(3) 0.0577(8) 0.092(9) Uani 1 1 d . . . . . 
H22A H -0.085745 0.824636 0.047541 0.110 Uiso 1 1 calc R U . . . 
H22B H -0.110917 0.702413 0.074508 0.110 Uiso 1 1 calc R U . . . 
C23 C -0.0791(15) 0.6117(19) 0.0282(6) 0.065(6) Uani 1 1 d . . . . . 
H23A H -0.130528 0.626306 0.011498 0.078 Uiso 1 1 calc R U . . . 
H23B H -0.032197 0.620442 0.014739 0.078 Uiso 1 1 calc R U . . . 
C24 C -0.0979(13) 0.352(2) 0.0252(5) 0.055(5) Uani 1 1 d . . . . . 
C25 C -0.1040(13) 0.203(2) 0.0445(6) 0.079(7) Uani 1 1 d D . . . . 
C26 C -0.100(2) 0.228(3) 0.0848(7) 0.137(14) Uani 1 1 d D . . . . 
H26A H -0.051908 0.287385 0.093598 0.205 Uiso 1 1 calc R U . . . 
H26B H -0.149893 0.278859 0.089390 0.205 Uiso 1 1 calc R U . . . 
H26C H -0.096233 0.132382 0.097018 0.205 Uiso 1 1 calc R U . . . 
C27 C -0.1756(16) 0.114(3) 0.0315(9) 0.131(14) Uani 1 1 d D . . . . 
H27A H -0.178075 0.098690 0.005801 0.196 Uiso 1 1 calc R U . . . 
H27B H -0.171619 0.019213 0.043721 0.196 Uiso 1 1 calc R U . . . 
H27C H -0.225280 0.165690 0.036092 0.196 Uiso 1 1 calc R U . . . 
Br1 Br 0.00457(16) 0.1151(3) 0.03736(7) 0.0783(7) Uani 1 1 d D . . . . 
C28 C -0.0612(11) 0.775(2) 0.3312(5) 0.045(5) Uani 1 1 d . . . . . 
H28A H -0.056176 0.757410 0.306930 0.055 Uiso 1 1 calc R U . . . 
C29 C -0.1330(11) 0.8516(19) 0.3378(5) 0.043(4) Uani 1 1 d . . . . . 
H29A H -0.175753 0.878601 0.319346 0.052 Uiso 1 1 calc R U . . . 
C30 C -0.1357(12) 0.884(2) 0.3736(5) 0.049(5) Uani 1 1 d . . . . . 
H30A H -0.178861 0.942519 0.379969 0.059 Uiso 1 1 calc R U . . . 
C31 C -0.0767(11) 0.8304(18) 0.3994(4) 0.040(4) Uani 1 1 d . . . . . 
H31A H -0.081405 0.845851 0.423747 0.048 Uiso 1 1 calc R U . . . 
C32 C -0.0098(11) 0.7541(17) 0.3904(4) 0.036(4) Uani 1 1 d . . . . . 
C33 C 0.0576(10) 0.6947(17) 0.4166(4) 0.034(4) Uani 1 1 d . . . . . 
C34 C 0.0645(12) 0.6922(18) 0.4533(4) 0.040(4) Uani 1 1 d . . . . . 
H34A H 0.022772 0.733835 0.465032 0.048 Uiso 1 1 calc R U . . . 
C35 C 0.1330(11) 0.6284(16) 0.4728(4) 0.033(4) Uani 1 1 d . . . . . 
C36 C 0.1959(11) 0.5734(17) 0.4555(4) 0.036(4) Uani 1 1 d . . . . . 
H36A H 0.244417 0.533678 0.468636 0.044 Uiso 1 1 calc R U . . . 
C37 C 0.1854(11) 0.5783(17) 0.4178(4) 0.034(4) Uani 1 1 d . . . . . 
C38 C 0.2432(11) 0.5257(18) 0.3953(4) 0.036(4) Uani 1 1 d . . . . . 
C39 C 0.3188(11) 0.460(2) 0.4063(5) 0.046(4) Uani 1 1 d . . . . . 
H39A H 0.337283 0.445779 0.430986 0.055 Uiso 1 1 calc R U . . . 
C40 C 0.3664(13) 0.415(2) 0.3821(4) 0.049(5) Uani 1 1 d . . . . . 
H40A H 0.417801 0.369688 0.389731 0.058 Uiso 1 1 calc R U . . . 
C41 C 0.3398(12) 0.4368(17) 0.3463(5) 0.050(5) Uani 1 1 d . . . . . 
H41A H 0.372997 0.405996 0.329197 0.060 Uiso 1 1 calc R U . . . 
C42 C 0.2624(10) 0.5052(16) 0.3349(4) 0.034(4) Uani 1 1 d . . . . . 
H42A H 0.243949 0.522598 0.310379 0.041 Uiso 1 1 calc R U . . . 
C43 C 0.1454(11) 0.6227(18) 0.5128(4) 0.037(4) Uani 1 1 d . . . . . 
C44 C 0.1129(13) 0.736(2) 0.5324(5) 0.053(5) Uani 1 1 d . . . . . 
H44A H 0.083193 0.814844 0.520102 0.064 Uiso 1 1 calc R U . . . 
C45 C 0.1236(12) 0.734(2) 0.5682(4) 0.049(5) Uani 1 1 d . . . . . 
H45A H 0.098790 0.808044 0.580517 0.059 Uiso 1 1 calc R U . . . 
C46 C 0.1677(13) 0.630(2) 0.5867(5) 0.052(5) Uani 1 1 d . . . . . 
C47 C 0.2023(16) 0.510(2) 0.5699(5) 0.071(7) Uani 1 1 d . . . . . 
H47A H 0.232458 0.433206 0.582969 0.086 Uiso 1 1 calc R U . . . 
C48 C 0.1879(12) 0.5133(18) 0.5324(5) 0.049(5) Uani 1 1 d . . . . . 
H48A H 0.208990 0.434854 0.519943 0.058 Uiso 1 1 calc R U . . . 
C49 C 0.2291(13) 0.554(3) 0.6432(6) 0.073(6) Uani 1 1 d . U . . . 
H49A H 0.279319 0.541010 0.632035 0.087 Uiso 1 1 calc R U . . . 
H49B H 0.203761 0.455781 0.645326 0.087 Uiso 1 1 calc R U . . . 
C50 C 0.2503(16) 0.627(3) 0.6807(6) 0.082(8) Uani 1 1 d . U . . . 
H50A H 0.199535 0.653699 0.690391 0.098 Uiso 1 1 calc R U . . . 
H50B H 0.283298 0.560117 0.697644 0.098 Uiso 1 1 calc R U . . . 
C51 C 0.3503(17) 0.800(3) 0.7020(5) 0.081(8) Uani 1 1 d . . . . . 
C52 C 0.4009(13) 0.938(2) 0.6950(6) 0.071(7) Uani 1 1 d . . . . . 
C53 C 0.4130(15) 1.036(2) 0.7265(5) 0.072(7) Uani 1 1 d . . . . . 
H53A H 0.445195 1.122332 0.721418 0.107 Uiso 1 1 calc R U . . . 
H53B H 0.359503 1.068522 0.732029 0.107 Uiso 1 1 calc R U . . . 
H53C H 0.442341 0.982946 0.746974 0.107 Uiso 1 1 calc R U . . . 
C54 C 0.3631(15) 1.013(3) 0.6592(5) 0.073(6) Uani 1 1 d . . . . . 
H54A H 0.357414 0.940129 0.639997 0.109 Uiso 1 1 calc R U . . . 
H54B H 0.309057 1.053477 0.661615 0.109 Uiso 1 1 calc R U . . . 
H54C H 0.399297 1.092718 0.653633 0.109 Uiso 1 1 calc R U . . . 
Br3 Br 0.5383(2) 0.2417(4) 0.34429(8) 0.1058(11) Uani 1 1 d . . . . . 
Fe2 Fe 0.89708(14) 0.3835(2) 0.61812(6) 0.0355(6) Uani 1 1 d . . . . . 
O7 O 0.8320(12) 0.3650(19) 0.3460(4) 0.093(3) Uani 1 1 d . U . . . 
O8 O 0.7039(8) 0.2511(15) 0.3038(3) 0.058(4) Uani 1 1 d . . . . . 
O9 O 0.5962(10) 0.3038(19) 0.2636(4) 0.093(6) Uani 1 1 d . . . . . 
O10 O 0.9664(9) 0.2218(17) 0.8898(3) 0.068(4) Uani 1 1 d . . . . . 
O11 O 1.0192(12) 0.007(2) 0.9437(5) 0.110(6) Uani 1 1 d . . . . . 
N7 N 0.7868(9) 0.4776(15) 0.6094(3) 0.039(3) Uani 1 1 d . . . . . 
N8 N 0.8861(9) 0.4053(14) 0.5692(4) 0.041(4) Uani 1 1 d . . . . . 
N9 N 1.0039(10) 0.2893(15) 0.6098(4) 0.041(3) Uani 1 1 d . . . . . 
N10 N 0.9470(9) 0.5766(14) 0.6327(3) 0.036(3) Uani 1 1 d . . . . . 
N11 N 0.9073(8) 0.3591(15) 0.6681(4) 0.038(3) Uani 1 1 d . . . . . 
N12 N 0.8446(9) 0.1869(15) 0.6200(3) 0.038(3) Uani 1 1 d . . . . . 
C55 C 0.7365(13) 0.5107(19) 0.6334(5) 0.047(5) Uani 1 1 d . . . . . 
H55A H 0.755624 0.493933 0.657898 0.057 Uiso 1 1 calc R U . . . 
C56 C 0.6606(11) 0.5663(18) 0.6242(5) 0.041(4) Uani 1 1 d . . . . . 
H56A H 0.626478 0.582817 0.641922 0.050 Uiso 1 1 calc R U . . . 
C57 C 0.6321(12) 0.599(2) 0.5891(5) 0.057(5) Uani 1 1 d . . . . . 
H57A H 0.579072 0.640419 0.582462 0.068 Uiso 1 1 calc R U . . . 
C58 C 0.6830(12) 0.571(2) 0.5634(5) 0.048(5) Uani 1 1 d . . . . . 
H58A H 0.665242 0.594512 0.539131 0.057 Uiso 1 1 calc R U . . . 
C59 C 0.7592(12) 0.5072(19) 0.5736(4) 0.043(4) Uani 1 1 d . . . . . 
C60 C 0.8185(12) 0.4673(19) 0.5497(4) 0.041(4) Uani 1 1 d . . . . . 
C61 C 0.8083(14) 0.475(2) 0.5137(4) 0.053(6) Uani 1 1 d . . . . . 
H61A H 0.759891 0.519254 0.501555 0.064 Uiso 1 1 calc R U . . . 
C62 C 0.8654(13) 0.420(2) 0.4941(4) 0.046(5) Uani 1 1 d . . . . . 
C63 C 0.9358(16) 0.353(2) 0.5137(5) 0.066(7) Uani 1 1 d . . . . . 
H63A H 0.976983 0.312823 0.501389 0.079 Uiso 1 1 calc R U . . . 
C64 C 0.9449(11) 0.345(2) 0.5501(4) 0.043(4) Uani 1 1 d . . . . . 
C65 C 1.0098(12) 0.279(2) 0.5748(4) 0.046(5) Uani 1 1 d . . . . . 
C66 C 1.0816(15) 0.196(2) 0.5647(6) 0.067(6) Uani 1 1 d . . . . . 
H66A H 1.089498 0.188079 0.540532 0.081 Uiso 1 1 calc R U . . . 
C67 C 1.1351(15) 0.134(3) 0.5910(6) 0.071(7) Uani 1 1 d . . . . . 
H67A H 1.179130 0.075071 0.585340 0.085 Uiso 1 1 calc R U . . . 
C68 C 1.1252(13) 0.156(2) 0.6249(6) 0.058(5) Uani 1 1 d . . . . . 
H68A H 1.165276 0.116507 0.642946 0.070 Uiso 1 1 calc R U . . . 
C69 C 1.0605(11) 0.2341(18) 0.6357(5) 0.045(4) Uani 1 1 d . . . . . 
H69A H 1.056332 0.247630 0.660143 0.053 Uiso 1 1 calc R U . . . 
C70 C 0.8564(11) 0.4115(17) 0.4554(2) 0.083(4) Uani 1 1 d G U . . . 
C71 C 0.8178(10) 0.5252(15) 0.4349(3) 0.086(4) Uani 1 1 d G U . . . 
H71 H 0.798423 0.608943 0.446098 0.103 Uiso 1 1 calc R U . . . 
C72 C 0.8077(10) 0.5164(16) 0.3979(3) 0.089(4) Uani 1 1 d G U . . . 
H72 H 0.781352 0.594135 0.383927 0.107 Uiso 1 1 calc R U . . . 
C73 C 0.8361(11) 0.3939(18) 0.3815(2) 0.085(3) Uani 1 1 d G U . . . 
C74 C 0.8746(11) 0.2801(15) 0.4020(3) 0.087(4) Uani 1 1 d G U . . . 
H74 H 0.893998 0.196405 0.390829 0.105 Uiso 1 1 calc R U . . . 
C75 C 0.8847(10) 0.2889(15) 0.4390(3) 0.085(4) Uani 1 1 d G U . . . 
H75 H 0.911070 0.211210 0.453000 0.102 Uiso 1 1 calc R U . . . 
C76 C 0.7874(16) 0.451(3) 0.3215(5) 0.088(4) Uani 1 1 d . U . . . 
H76A H 0.823303 0.528588 0.314127 0.106 Uiso 1 1 calc R U . . . 
H76B H 0.743688 0.499166 0.332614 0.106 Uiso 1 1 calc R U . . . 
C77 C 0.7499(17) 0.372(3) 0.2902(5) 0.084(5) Uani 1 1 d . U . . . 
H77A H 0.712691 0.436759 0.274334 0.100 Uiso 1 1 calc R U . . . 
H77B H 0.792326 0.332417 0.276720 0.100 Uiso 1 1 calc R U . . . 
C78 C 0.6258(12) 0.237(2) 0.2886(5) 0.053(5) Uani 1 1 d . . . . . 
C79 C 0.5823(12) 0.1203(19) 0.3080(5) 0.051(5) Uani 1 1 d . . . . . 
C80 C 0.6367(14) 0.005(2) 0.3282(5) 0.070(6) Uani 1 1 d . . . . . 
H80A H 0.602839 -0.063926 0.339498 0.105 Uiso 1 1 calc R U . . . 
H80B H 0.666372 -0.048510 0.311621 0.105 Uiso 1 1 calc R U . . . 
H80C H 0.676105 0.052999 0.346429 0.105 Uiso 1 1 calc R U . . . 
C81 C 0.5155(15) 0.052(3) 0.2813(7) 0.098(9) Uani 1 1 d . . . . . 
H81A H 0.481683 0.130198 0.268808 0.146 Uiso 1 1 calc R U . . . 
H81B H 0.540417 -0.006435 0.264050 0.146 Uiso 1 1 calc R U . . . 
H81C H 0.481021 -0.011473 0.293807 0.146 Uiso 1 1 calc R U . . . 
C82 C 0.9547(11) 0.6932(17) 0.6123(4) 0.037(4) Uani 1 1 d . . . . . 
H82A H 0.940738 0.682291 0.587251 0.045 Uiso 1 1 calc R U . . . 
C83 C 0.9820(11) 0.8299(17) 0.6254(4) 0.040(4) Uani 1 1 d . . . . . 
H83A H 0.983221 0.912165 0.610063 0.048 Uiso 1 1 calc R U . . . 
C84 C 1.0077(12) 0.8420(19) 0.6624(4) 0.046(5) Uani 1 1 d . . . . . 
H84A H 1.030227 0.931749 0.672303 0.055 Uiso 1 1 calc R U . . . 
C85 C 1.0002(12) 0.7249(18) 0.6836(4) 0.045(5) Uani 1 1 d . . . . . 
H85A H 1.018397 0.731524 0.708510 0.054 Uiso 1 1 calc R U . . . 
C86 C 0.9661(10) 0.5959(19) 0.6692(4) 0.039(4) Uani 1 1 d . . . . . 
C87 C 0.9478(11) 0.4624(16) 0.6898(4) 0.038(4) Uani 1 1 d . . . . . 
C88 C 0.9557(12) 0.4503(18) 0.7270(4) 0.041(4) Uani 1 1 d . . . . . 
H88A H 0.981113 0.525911 0.741998 0.050 Uiso 1 1 calc R U . . . 
C89 C 0.9247(11) 0.3223(17) 0.7413(4) 0.034(4) Uani 1 1 d . . . . . 
C90 C 0.8878(11) 0.2164(18) 0.7177(4) 0.037(4) Uani 1 1 d . . . . . 
H90A H 0.868084 0.128303 0.726962 0.045 Uiso 1 1 calc R U . . . 
C91 C 0.8793(10) 0.2350(16) 0.6823(4) 0.030(4) Uani 1 1 d . . . . . 
C92 C 0.8373(10) 0.1370(17) 0.6532(4) 0.033(4) Uani 1 1 d . . . . . 
C93 C 0.8012(12) 0.0072(17) 0.6593(4) 0.044(4) Uani 1 1 d . . . . . 
H93A H 0.802171 -0.027956 0.682885 0.052 Uiso 1 1 calc R U . . . 
C94 C 0.7633(12) -0.0726(17) 0.6309(4) 0.044(5) Uani 1 1 d . . . . . 
H94A H 0.734313 -0.160067 0.634837 0.053 Uiso 1 1 calc R U . . . 
C95 C 0.7670(13) -0.0268(18) 0.5971(5) 0.053(5) Uani 1 1 d . . . . . 
H95A H 0.742635 -0.082442 0.577096 0.064 Uiso 1 1 calc R U . . . 
C96 C 0.8083(12) 0.1059(17) 0.5927(4) 0.041(4) Uani 1 1 d . . . . . 
H96A H 0.810491 0.139836 0.569190 0.049 Uiso 1 1 calc R U . . . 
C97 C 0.9320(11) 0.305(2) 0.7800(4) 0.042(4) Uani 1 1 d . . . . . 
C98 C 0.9963(13) 0.358(2) 0.8029(4) 0.049(5) Uani 1 1 d . . . . . 
H98A H 1.035574 0.416539 0.793414 0.059 Uiso 1 1 calc R U . . . 
C99 C 1.0087(14) 0.331(2) 0.8399(5) 0.055(5) Uani 1 1 d . . . . . 
H99A H 1.056064 0.366013 0.854924 0.066 Uiso 1 1 calc R U . . . 
C100 C 0.9485(13) 0.252(2) 0.8533(4) 0.045(5) Uani 1 1 d . . . . . 
C101 C 0.8822(13) 0.198(2) 0.8313(4) 0.052(5) Uani 1 1 d . . . . . 
H10A H 0.842555 0.140773 0.841033 0.063 Uiso 1 1 calc R U . . . 
C102 C 0.8722(12) 0.2244(19) 0.7954(4) 0.045(5) Uani 1 1 d . . . . . 
H10B H 0.824762 0.188615 0.780589 0.054 Uiso 1 1 calc R U . . . 
C103 C 0.9111(15) 0.123(3) 0.9054(5) 0.083(8) Uani 1 1 d . . . . . 
H10C H 0.856310 0.169427 0.903834 0.100 Uiso 1 1 calc R U . . . 
H10D H 0.904854 0.030245 0.891564 0.100 Uiso 1 1 calc R U . . . 
C104 C 0.9418(17) 0.090(4) 0.9422(5) 0.098(9) Uani 1 1 d . . . . . 
H10E H 0.900906 0.031492 0.952733 0.117 Uiso 1 1 calc R U . . . 
H10F H 0.951710 0.182867 0.955867 0.117 Uiso 1 1 calc R U . . . 
O12 O 0.955(3) -0.185(5) 0.9562(10) 0.094(6) Uani 0.5 1 d . U P A 1 
C105 C 1.031(4) -0.146(9) 0.9430(17) 0.085(4) Uani 0.5 1 d . U P A 1 
C106 C 1.106(3) -0.212(4) 0.9529(7) 0.085(4) Uani 0.5 1 d D U P A 1 
C107 C 1.163(3) -0.092(5) 0.9410(11) 0.086(6) Uani 0.5 1 d D U P A 1 
H10H H 1.220203 -0.124644 0.946598 0.129 Uiso 0.5 1 calc R U P A 1 
H10I H 1.149267 -0.076207 0.915332 0.129 Uiso 0.5 1 calc R U P A 1 
H10J H 1.155772 -0.000163 0.953659 0.129 Uiso 0.5 1 calc R U P A 1 
C108 C 1.115(3) -0.341(5) 0.9310(11) 0.094(6) Uani 0.5 1 d D U P A 1 
H10K H 1.168993 -0.386303 0.938676 0.141 Uiso 0.5 1 calc R U P A 1 
H10L H 1.071951 -0.412904 0.933776 0.141 Uiso 0.5 1 calc R U P A 1 
H10M H 1.110881 -0.312039 0.906014 0.141 Uiso 0.5 1 calc R U P A 1 
Br4 Br 1.1273(4) -0.2098(6) 1.00642(12) 0.0662(14) Uani 0.5 1 d D U P A 1 
O12' O 0.960(3) -0.223(4) 0.9396(9) 0.086(5) Uani 0.5 1 d . U P A 2 
C115 C 1.011(5) -0.144(9) 0.9514(17) 0.084(4) Uani 0.5 1 d . U P A 2 
C116 C 1.101(3) -0.202(3) 0.9656(10) 0.085(4) Uani 0.5 1 d D U P A 2 
C117 C 1.162(3) -0.155(5) 0.9402(12) 0.081(5) Uani 0.5 1 d D U P A 2 
H11A H 1.202307 -0.086673 0.952598 0.121 Uiso 0.5 1 calc R U P A 2 
H11B H 1.131857 -0.107313 0.919162 0.121 Uiso 0.5 1 calc R U P A 2 
H11C H 1.190306 -0.242549 0.932894 0.121 Uiso 0.5 1 calc R U P A 2 
C118 C 1.136(5) -0.160(6) 1.0020(11) 0.077(6) Uani 0.5 1 d D U P A 2 
H11D H 1.194324 -0.187178 1.006392 0.116 Uiso 0.5 1 calc R U P A 2 
H11E H 1.106851 -0.211936 1.019043 0.116 Uiso 0.5 1 calc R U P A 2 
H11F H 1.130465 -0.053814 1.004987 0.116 Uiso 0.5 1 calc R U P A 2 
Br4' Br 1.0781(4) -0.4162(7) 0.95487(17) 0.1093(19) Uani 0.5 1 d D U P A 2 
P1 P 0.1673(3) 1.1333(5) 0.46229(12) 0.0449(12) Uani 1 1 d . . . . . 
F1 F 0.1062(6) 1.2570(10) 0.4733(2) 0.049(3) Uani 1 1 d . . . . . 
F2 F 0.2283(7) 1.0097(10) 0.4507(2) 0.056(3) Uani 1 1 d . . . . . 
F3 F 0.1851(8) 1.2356(11) 0.4301(2) 0.063(3) Uani 1 1 d . . . . . 
F4 F 0.0938(7) 1.0576(11) 0.4368(3) 0.059(3) Uani 1 1 d . . . . . 
F5 F 0.1499(8) 1.0317(12) 0.4944(3) 0.067(3) Uani 1 1 d . . . . . 
F6 F 0.2412(7) 1.2092(12) 0.4881(3) 0.065(3) Uani 1 1 d . . . . . 
P2 P 0.8729(4) 0.9076(6) 0.50665(13) 0.0518(13) Uani 1 1 d . . . . . 
F7 F 0.8299(7) 1.0646(10) 0.5096(2) 0.056(3) Uani 1 1 d . . . . . 
F8 F 0.9173(8) 0.7507(12) 0.5035(3) 0.073(4) Uani 1 1 d . . . . . 
F9 F 0.9470(7) 0.9830(12) 0.4900(3) 0.064(3) Uani 1 1 d . . . . . 
F10 F 0.8235(8) 0.8897(14) 0.4672(3) 0.075(4) Uani 1 1 d . . . . . 
F11 F 0.7989(8) 0.8299(13) 0.5230(3) 0.074(4) Uani 1 1 d . . . . . 
F12 F 0.9224(7) 0.9295(11) 0.5457(2) 0.060(3) Uani 1 1 d . . . . . 
P3 P 0.7548(4) 0.6930(5) 0.73136(12) 0.0445(11) Uani 1 1 d . . . . . 
F13 F 0.7648(11) 0.8644(11) 0.7361(4) 0.108(6) Uani 1 1 d . . . . . 
F14 F 0.7453(8) 0.5203(11) 0.7254(3) 0.075(4) Uani 1 1 d . . . . . 
F15 F 0.8162(7) 0.6964(11) 0.7031(3) 0.059(3) Uani 1 1 d . . . . . 
F16 F 0.6841(9) 0.722(2) 0.6997(3) 0.116(6) Uani 1 1 d . . . . . 
F17 F 0.6915(7) 0.6909(11) 0.7597(2) 0.055(3) Uani 1 1 d . . . . . 
F18 F 0.8281(8) 0.6674(19) 0.7616(3) 0.096(5) Uani 1 1 d . . . . . 
P4 P 0.1925(4) 0.2399(7) 0.73560(16) 0.0721(17) Uani 1 1 d . . . . . 
F19 F 0.1568(9) 0.3886(14) 0.7173(4) 0.086(4) Uani 1 1 d . . . . . 
F20 F 0.2256(10) 0.0900(16) 0.7532(4) 0.105(5) Uani 1 1 d . . . . . 
F21 F 0.2781(9) 0.3183(17) 0.7495(3) 0.097(4) Uani 1 1 d . . . . . 
F22 F 0.2260(11) 0.193(2) 0.7005(4) 0.128(6) Uani 1 1 d . . . . . 
F23 F 0.1068(11) 0.1596(16) 0.7201(4) 0.107(5) Uani 1 1 d . . . . . 
F24 F 0.1608(10) 0.2836(15) 0.7714(4) 0.101(5) Uani 1 1 d . . . . . 
  
loop_ 
 _atom_site_aniso_label 
 _atom_site_aniso_U_11 
 _atom_site_aniso_U_22 
 _atom_site_aniso_U_33 
 _atom_site_aniso_U_23 
 _atom_site_aniso_U_13 
 _atom_site_aniso_U_12 
Br2 0.0665(15) 0.0620(14) 0.0875(16) 0.0051(12) 0.0216(12) 0.0026(13) 
Fe1 0.0424(15) 0.0340(13) 0.0333(12) 0.0016(10) 0.0110(10) -0.0021(12) 
O1 0.099(14) 0.080(11) 0.057(9) 0.004(8) 0.015(9) 0.003(10) 
O2 0.085(11) 0.059(9) 0.049(7) -0.003(6) 0.016(7) -0.014(8) 
O3 0.090(13) 0.124(15) 0.060(10) -0.030(9) 0.000(9) 0.020(11) 
O4 0.082(11) 0.093(11) 0.038(7) 0.019(7) -0.007(7) -0.019(10) 
O5 0.093(12) 0.093(11) 0.040(7) 0.004(7) 0.001(7) -0.063(10) 
O6 0.149(19) 0.19(2) 0.081(12) 0.079(13) -0.061(13) -0.124(17) 
N1 0.052(10) 0.045(8) 0.036(7) 0.015(6) 0.021(7) -0.003(8) 
N2 0.029(8) 0.015(6) 0.053(8) -0.002(6) 0.012(6) -0.002(6) 
N3 0.046(9) 0.040(8) 0.033(7) -0.013(6) 0.006(6) -0.005(7) 
N4 0.046(9) 0.046(8) 0.020(6) 0.006(6) 0.002(6) -0.018(7) 
N5 0.020(7) 0.033(8) 0.058(9) 0.005(6) 0.012(6) -0.004(6) 
N6 0.039(9) 0.037(8) 0.031(7) -0.003(6) 0.014(6) -0.012(7) 
C1 0.044(11) 0.043(11) 0.043(10) 0.014(8) 0.000(8) 0.000(9) 
C2 0.072(15) 0.045(11) 0.051(11) 0.006(9) 0.015(10) 0.013(11) 
C3 0.082(17) 0.035(10) 0.079(15) 0.019(10) 0.016(13) -0.003(11) 
C4 0.068(14) 0.021(8) 0.050(10) -0.003(7) 0.020(9) -0.009(9) 
C5 0.061(13) 0.028(9) 0.047(10) 0.012(7) 0.022(9) -0.005(9) 
C6 0.049(12) 0.035(9) 0.037(9) 0.007(7) 0.020(8) -0.007(9) 
C7 0.053(12) 0.037(9) 0.028(8) -0.006(7) 0.003(8) 0.000(9) 
C8 0.054(12) 0.024(8) 0.030(8) -0.003(6) 0.006(8) -0.005(8) 
C9 0.050(12) 0.035(9) 0.042(9) -0.001(8) 0.011(8) 0.000(9) 
C10 0.042(10) 0.029(8) 0.025(7) 0.004(6) 0.002(7) -0.005(8) 
C11 0.055(12) 0.032(9) 0.031(8) -0.009(7) 0.009(8) -0.007(9) 
C12 0.060(12) 0.030(9) 0.031(8) -0.008(7) 0.011(8) -0.006(9) 
C13 0.058(12) 0.032(9) 0.043(9) -0.014(7) 0.013(8) -0.017(9) 
C14 0.072(14) 0.038(10) 0.035(9) -0.015(7) 0.021(9) -0.033(10) 
C15 0.058(12) 0.027(8) 0.033(8) -0.019(7) 0.016(8) -0.008(8) 
C16 0.085(17) 0.032(10) 0.049(11) -0.008(8) 0.012(11) 0.017(11) 
C17 0.091(17) 0.045(11) 0.032(9) -0.009(8) -0.009(10) -0.013(11) 
C18 0.085(17) 0.059(13) 0.028(9) -0.008(8) -0.001(9) -0.009(12) 
C19 0.085(17) 0.043(11) 0.051(11) 0.018(10) 0.003(12) 0.013(12) 
C20 0.101(19) 0.046(11) 0.036(10) -0.010(8) 0.009(11) -0.007(12) 
C21 0.085(16) 0.054(12) 0.021(8) -0.004(8) 0.005(9) 0.005(11) 
C22 0.061(17) 0.082(18) 0.13(2) 0.010(16) -0.011(16) 0.020(15) 
C23 0.086(18) 0.035(11) 0.066(13) 0.004(10) -0.010(12) -0.003(11) 
C24 0.070(15) 0.045(11) 0.048(11) -0.013(9) 0.002(10) -0.011(11) 
C25 0.079(18) 0.050(13) 0.109(19) -0.005(13) 0.020(15) -0.034(13) 
C26 0.20(4) 0.10(2) 0.13(3) 0.053(19) 0.08(3) -0.02(2) 
C27 0.10(2) 0.08(2) 0.20(4) -0.07(2) -0.02(2) 0.007(18) 
Br1 0.0725(17) 0.0686(15) 0.0921(17) -0.0122(13) 0.0058(13) 0.0081(13) 
C28 0.039(11) 0.053(12) 0.046(10) -0.002(8) 0.010(8) 0.004(10) 
C29 0.037(11) 0.038(10) 0.053(11) 0.002(8) 0.003(9) -0.009(9) 
C30 0.040(12) 0.056(12) 0.053(11) 0.014(9) 0.016(9) 0.016(10) 
C31 0.039(10) 0.040(10) 0.044(9) 0.002(7) 0.018(8) 0.012(8) 
C32 0.040(10) 0.032(9) 0.034(8) 0.004(7) 0.001(7) 0.010(8) 
C33 0.038(10) 0.032(9) 0.033(8) 0.001(7) 0.014(7) 0.014(8) 
C34 0.051(12) 0.038(9) 0.029(8) 0.007(7) 0.002(8) 0.006(9) 
C35 0.045(11) 0.022(8) 0.034(8) -0.006(6) 0.015(8) 0.005(8) 
C36 0.042(11) 0.031(9) 0.036(9) -0.002(7) 0.007(8) 0.003(8) 
C37 0.041(11) 0.027(8) 0.038(8) -0.001(7) 0.020(8) 0.008(8) 
C38 0.039(10) 0.035(9) 0.039(9) 0.001(7) 0.017(8) -0.008(8) 
C39 0.035(10) 0.061(12) 0.045(10) 0.001(9) 0.015(8) 0.013(10) 
C40 0.057(13) 0.054(11) 0.036(9) -0.009(8) 0.009(9) 0.008(10) 
C41 0.059(14) 0.021(9) 0.076(13) -0.018(8) 0.027(11) 0.000(9) 
C42 0.040(10) 0.024(8) 0.043(9) -0.007(7) 0.017(8) 0.003(8) 
C43 0.051(11) 0.040(9) 0.019(7) 0.007(6) 0.007(7) 0.004(9) 
C44 0.062(14) 0.046(11) 0.053(11) 0.000(9) 0.016(10) 0.008(10) 
C45 0.050(12) 0.066(13) 0.033(9) 0.006(9) 0.011(8) 0.013(11) 
C46 0.067(14) 0.054(12) 0.040(10) -0.017(9) 0.026(10) -0.035(11) 
C47 0.11(2) 0.045(12) 0.051(12) 0.017(10) 0.002(12) -0.013(13) 
C48 0.057(12) 0.030(9) 0.059(11) 0.006(8) 0.009(10) -0.002(9) 
C49 0.041(13) 0.082(17) 0.092(15) -0.005(13) 0.001(13) -0.015(13) 
C50 0.073(17) 0.099(18) 0.075(13) -0.006(12) 0.016(12) -0.067(15) 
C51 0.11(2) 0.090(17) 0.046(12) 0.016(11) 0.013(12) -0.051(16) 
C52 0.056(14) 0.058(13) 0.085(15) -0.001(11) -0.030(12) -0.002(11) 
C53 0.081(17) 0.080(15) 0.048(11) -0.025(10) -0.011(11) -0.002(13) 
C54 0.078(17) 0.081(16) 0.063(13) 0.017(11) 0.024(12) -0.011(13) 
Br3 0.114(2) 0.125(2) 0.0879(18) 0.0140(16) 0.0476(17) 0.054(2) 
Fe2 0.0427(15) 0.0333(13) 0.0325(11) -0.0007(10) 0.0122(10) -0.0031(12) 
O7 0.112(8) 0.120(8) 0.044(5) 0.003(5) 0.007(5) -0.039(7) 
O8 0.046(8) 0.079(10) 0.048(7) 0.018(6) 0.003(6) -0.013(7) 
O9 0.074(12) 0.104(13) 0.089(11) 0.039(10) -0.023(10) -0.042(10) 
O10 0.069(10) 0.105(12) 0.032(7) 0.009(7) 0.018(6) 0.022(9) 
O11 0.086(14) 0.089(13) 0.168(18) 0.033(13) 0.062(13) 0.024(11) 
N7 0.051(10) 0.042(8) 0.026(7) -0.002(6) 0.012(6) -0.012(7) 
N8 0.043(9) 0.029(7) 0.056(9) -0.015(6) 0.024(7) -0.009(7) 
N9 0.047(9) 0.038(8) 0.042(8) -0.004(6) 0.019(7) -0.010(8) 
N10 0.038(8) 0.039(8) 0.034(7) 0.004(6) 0.016(6) 0.001(7) 
N11 0.035(8) 0.028(7) 0.053(8) -0.010(6) 0.008(7) -0.006(7) 
N12 0.043(9) 0.048(8) 0.023(6) 0.001(6) 0.006(6) -0.004(7) 
C55 0.061(14) 0.037(10) 0.047(10) -0.015(8) 0.019(9) -0.004(10) 
C56 0.035(11) 0.038(10) 0.055(11) 0.002(8) 0.021(9) -0.003(9) 
C57 0.038(12) 0.064(13) 0.070(14) -0.003(10) 0.013(10) 0.015(10) 
C58 0.057(13) 0.047(11) 0.038(9) 0.002(8) 0.003(9) 0.009(10) 
C59 0.056(13) 0.037(9) 0.035(9) -0.008(7) 0.007(8) -0.014(9) 
C60 0.059(12) 0.042(10) 0.022(8) 0.001(7) 0.005(8) -0.006(9) 
C61 0.081(16) 0.047(11) 0.028(9) 0.008(8) -0.007(9) -0.029(11) 
C62 0.063(13) 0.052(11) 0.024(8) 0.001(7) 0.014(9) -0.019(10) 
C63 0.100(19) 0.072(14) 0.033(10) -0.014(9) 0.032(11) -0.040(14) 
C64 0.049(12) 0.051(11) 0.033(9) 0.008(8) 0.016(8) 0.011(9) 
C65 0.042(11) 0.051(11) 0.045(10) -0.006(8) 0.014(9) -0.010(9) 
C66 0.068(16) 0.069(15) 0.071(14) -0.026(12) 0.031(12) -0.011(13) 
C67 0.070(17) 0.079(16) 0.065(15) -0.002(12) 0.016(13) 0.021(13) 
C68 0.045(12) 0.055(12) 0.079(15) -0.006(10) 0.025(11) -0.003(10) 
C69 0.044(11) 0.039(10) 0.053(11) 0.011(8) 0.018(9) 0.001(9) 
C70 0.111(9) 0.108(8) 0.030(6) -0.003(5) 0.014(6) -0.044(7) 
C71 0.114(9) 0.109(8) 0.033(6) -0.003(6) 0.007(6) -0.045(7) 
C72 0.113(8) 0.113(8) 0.039(5) -0.002(5) 0.008(6) -0.044(7) 
C73 0.109(8) 0.109(8) 0.035(5) -0.003(5) 0.010(5) -0.044(7) 
C74 0.110(8) 0.113(8) 0.038(5) -0.007(5) 0.011(6) -0.042(7) 
C75 0.111(9) 0.111(8) 0.033(6) -0.009(6) 0.013(6) -0.042(7) 
C76 0.106(9) 0.110(9) 0.044(7) 0.013(7) -0.002(7) -0.041(8) 
C77 0.103(10) 0.106(10) 0.039(7) 0.012(7) 0.001(8) -0.040(9) 
C78 0.044(12) 0.051(11) 0.057(11) 0.021(9) -0.012(10) -0.013(10) 
C79 0.040(11) 0.041(10) 0.073(12) 0.006(9) 0.012(10) -0.002(9) 
C80 0.089(18) 0.046(12) 0.078(14) 0.009(11) 0.018(13) 0.030(12) 
C81 0.051(15) 0.11(2) 0.13(2) -0.022(17) -0.013(16) 0.011(15) 
C82 0.049(11) 0.027(8) 0.036(8) 0.012(7) 0.010(8) -0.016(8) 
C83 0.066(13) 0.028(9) 0.029(8) -0.002(6) 0.016(8) -0.006(9) 
C84 0.061(13) 0.036(10) 0.044(10) -0.007(8) 0.018(9) -0.008(9) 
C85 0.062(13) 0.036(9) 0.037(9) -0.006(7) 0.009(8) -0.019(10) 
C86 0.024(9) 0.048(10) 0.042(9) -0.008(8) 0.001(7) -0.008(8) 
C87 0.046(11) 0.019(8) 0.050(10) 0.001(7) 0.012(8) -0.016(8) 
C88 0.057(12) 0.031(9) 0.038(9) -0.010(7) 0.011(8) 0.004(9) 
C89 0.038(10) 0.033(9) 0.032(8) 0.002(7) 0.007(7) -0.011(8) 
C90 0.051(11) 0.037(9) 0.028(8) 0.005(7) 0.017(7) -0.003(9) 
C91 0.043(10) 0.021(8) 0.029(8) -0.001(6) 0.014(7) 0.001(8) 
C92 0.045(10) 0.037(9) 0.017(7) -0.006(6) 0.009(7) -0.009(8) 
C93 0.065(13) 0.021(8) 0.044(9) 0.003(7) 0.005(9) -0.009(9) 
C94 0.066(13) 0.026(8) 0.044(10) 0.000(7) 0.015(9) -0.008(9) 
C95 0.086(16) 0.021(8) 0.056(11) -0.002(8) 0.020(11) -0.015(10) 
C96 0.070(13) 0.027(9) 0.026(8) -0.011(6) 0.012(8) -0.004(9) 
C97 0.044(11) 0.058(11) 0.023(8) -0.007(7) 0.003(8) 0.000(9) 
C98 0.069(14) 0.046(11) 0.039(9) 0.003(8) 0.027(9) 0.019(10) 
C99 0.074(15) 0.053(12) 0.040(10) -0.002(9) 0.014(10) 0.015(11) 
C100 0.062(13) 0.045(11) 0.029(8) 0.004(7) 0.012(9) 0.012(10) 
C101 0.071(15) 0.052(12) 0.037(10) 0.010(8) 0.021(10) 0.020(11) 
C102 0.055(12) 0.050(11) 0.032(9) 0.016(7) 0.016(8) 0.015(10) 
C103 0.072(17) 0.13(2) 0.049(12) 0.029(13) 0.021(11) -0.019(16) 
C104 0.10(2) 0.16(3) 0.039(12) 0.016(14) 0.010(12) 0.02(2) 
O12 0.087(10) 0.097(10) 0.095(10) 0.009(9) 0.003(9) 0.011(9) 
C105 0.083(6) 0.090(6) 0.081(6) 0.006(5) 0.004(5) 0.007(5) 
C106 0.083(6) 0.090(6) 0.080(6) 0.004(5) 0.004(5) 0.008(5) 
C107 0.081(9) 0.093(9) 0.081(9) 0.009(8) 0.001(8) 0.006(9) 
C108 0.089(9) 0.100(9) 0.091(9) 0.011(8) 0.008(8) 0.003(8) 
Br4 0.062(3) 0.081(3) 0.052(2) 0.013(2) -0.006(2) 0.013(3) 
O12' 0.087(9) 0.093(9) 0.076(9) 0.001(8) 0.005(8) 0.006(8) 
C115 0.083(6) 0.089(6) 0.079(6) 0.006(5) 0.005(5) 0.007(5) 
C116 0.082(6) 0.091(6) 0.079(6) 0.006(5) 0.005(5) 0.008(5) 
C117 0.077(8) 0.086(9) 0.076(8) 0.007(8) 0.001(8) 0.007(8) 
C118 0.074(9) 0.087(9) 0.069(9) 0.009(8) 0.004(8) 0.011(8) 
Br4' 0.113(4) 0.114(4) 0.096(4) 0.002(3) 0.002(3) 0.010(4) 
P1 0.059(3) 0.041(3) 0.037(2) -0.002(2) 0.014(2) 0.007(3) 
F1 0.054(7) 0.048(6) 0.047(6) -0.011(4) 0.017(5) 0.014(5) 
F2 0.076(8) 0.042(6) 0.051(6) -0.013(5) 0.015(5) 0.020(6) 
F3 0.099(10) 0.053(7) 0.047(6) 0.013(5) 0.036(6) 0.005(6) 
F4 0.069(8) 0.046(6) 0.063(7) -0.009(5) 0.013(6) -0.007(6) 
F5 0.106(11) 0.053(7) 0.050(6) 0.004(5) 0.038(6) 0.009(7) 
F6 0.077(9) 0.065(7) 0.052(6) -0.014(5) 0.002(6) 0.015(6) 
P2 0.067(4) 0.047(3) 0.046(3) -0.008(2) 0.024(2) -0.005(3) 
F7 0.080(8) 0.043(6) 0.047(6) -0.002(4) 0.021(5) 0.005(6) 
F8 0.074(9) 0.047(7) 0.110(9) -0.023(6) 0.052(7) -0.005(6) 
F9 0.063(8) 0.067(8) 0.070(7) 0.001(6) 0.033(6) -0.022(6) 
F10 0.078(9) 0.102(10) 0.049(6) -0.040(6) 0.025(6) -0.012(7) 
F11 0.077(9) 0.058(7) 0.101(9) -0.008(6) 0.066(7) -0.015(7) 
F12 0.079(8) 0.058(7) 0.045(6) -0.002(5) 0.012(6) 0.016(6) 
P3 0.061(3) 0.038(2) 0.037(2) 0.002(2) 0.016(2) 0.004(3) 
F13 0.195(17) 0.036(6) 0.122(10) -0.006(7) 0.122(11) -0.008(9) 
F14 0.090(9) 0.039(6) 0.107(9) -0.016(6) 0.053(8) -0.006(7) 
F15 0.077(8) 0.047(6) 0.062(6) -0.008(5) 0.045(6) 0.000(6) 
F16 0.077(10) 0.226(19) 0.043(7) 0.009(9) 0.007(6) 0.079(11) 
F17 0.076(8) 0.046(6) 0.050(6) 0.002(5) 0.034(5) -0.004(6) 
F18 0.072(9) 0.189(15) 0.025(5) 0.008(7) -0.001(6) -0.010(9) 
P4 0.083(5) 0.074(4) 0.063(4) -0.003(3) 0.026(3) 0.009(4) 
F19 0.089(10) 0.076(9) 0.102(10) 0.029(7) 0.049(8) 0.002(8) 
F20 0.118(13) 0.100(11) 0.105(11) 0.016(8) 0.043(10) 0.036(10) 
F21 0.079(10) 0.131(12) 0.085(9) 0.004(8) 0.026(8) 0.019(9) 
F22 0.129(14) 0.192(17) 0.067(9) -0.051(10) 0.030(9) 0.044(13) 
F23 0.122(14) 0.091(10) 0.109(11) 0.002(8) 0.023(10) -0.022(10) 
F24 0.136(14) 0.090(10) 0.094(10) 0.001(8) 0.072(9) 0.020(10) 
  
_geom_special_details 
; 
 All esds (except the esd in the dihedral angle between two l.s. planes) 
 are estimated using the full covariance matrix.  The cell esds are taken 
 into account individually in the estimation of esds in distances, angles 
 and torsion angles; correlations between esds in cell parameters are only 
 used when they are defined by crystal symmetry.  An approximate (isotropic) 
 treatment of cell esds is used for estimating esds involving l.s. planes. 
; 
  
loop_ 
 _geom_bond_atom_site_label_1 
 _geom_bond_atom_site_label_2 
 _geom_bond_distance 
 _geom_bond_site_symmetry_2 
 _geom_bond_publ_flag 
Br2 C52 1.97(2) . ? 
Fe1 N2 1.870(13) . ? 
Fe1 N5 1.883(14) . ? 
Fe1 N4 1.940(15) . ? 
Fe1 N1 1.970(15) . ? 
Fe1 N3 1.973(14) . ? 
Fe1 N6 1.993(14) . ? 
O1 C22 1.34(3) . ? 
O1 C19 1.42(2) . ? 
O2 C24 1.28(2) . ? 
O2 C23 1.49(2) . ? 
O3 C24 1.25(2) . ? 
O4 C49 1.30(2) . ? 
O4 C46 1.42(2) . ? 
O5 C51 1.29(2) . ? 
O5 C50 1.49(2) . ? 
O6 C51 1.20(2) . ? 
N1 C1 1.36(2) . ? 
N1 C5 1.41(2) . ? 
N2 C6 1.32(2) . ? 
N2 C10 1.385(19) . ? 
N3 C15 1.378(18) . ? 
N3 C11 1.40(2) . ? 
N4 C28 1.36(2) . ? 
N4 C32 1.372(19) . ? 
N5 C37 1.34(2) . ? 
N5 C33 1.35(2) . ? 
N6 C38 1.355(19) . ? 
N6 C42 1.37(2) . ? 
C1 C2 1.37(3) . ? 
C2 C3 1.41(3) . ? 
C3 C4 1.42(2) . ? 
C4 C5 1.40(2) . ? 
C5 C6 1.44(2) . ? 
C6 C7 1.40(2) . ? 
C7 C8 1.41(2) . ? 
C8 C9 1.47(2) . ? 
C8 C16 1.47(2) . ? 
C9 C10 1.38(2) . ? 
C10 C11 1.42(2) . ? 
C11 C12 1.38(2) . ? 
C12 C13 1.38(2) . ? 
C13 C14 1.40(2) . ? 
C14 C15 1.37(2) . ? 
C16 C17 1.37(3) . ? 
C16 C21 1.40(3) . ? 
C17 C18 1.44(2) . ? 
C18 C19 1.41(3) . ? 
C19 C20 1.30(3) . ? 
C20 C21 1.36(2) . ? 
C22 C23 1.52(3) . ? 
C24 C25 1.55(3) . ? 
C25 C27 1.45(3) . ? 
C25 C26 1.54(3) . ? 
C25 Br1 2.01(2) . ? 
C28 C29 1.43(3) . ? 
C29 C30 1.40(2) . ? 
C30 C31 1.36(2) . ? 
C31 C32 1.39(2) . ? 
C32 C33 1.48(2) . ? 
C33 C34 1.38(2) . ? 
C34 C35 1.38(2) . ? 
C35 C36 1.40(2) . ? 
C35 C43 1.50(2) . ? 
C36 C37 1.42(2) . ? 
C37 C38 1.45(2) . ? 
C38 C39 1.39(2) . ? 
C39 C40 1.35(2) . ? 
C40 C41 1.38(2) . ? 
C41 C42 1.43(2) . ? 
C43 C48 1.37(2) . ? 
C43 C44 1.42(2) . ? 
C44 C45 1.34(2) . ? 
C45 C46 1.32(3) . ? 
C46 C47 1.43(3) . ? 
C47 C48 1.41(2) . ? 
C49 C50 1.57(3) . ? 
C51 C52 1.55(3) . ? 
C52 C53 1.48(3) . ? 
C52 C54 1.57(3) . ? 
Br3 C79 1.99(2) . ? 
Fe2 N8 1.849(14) . ? 
Fe2 N11 1.892(14) . ? 
Fe2 N10 1.982(14) . ? 
Fe2 N7 1.990(15) . ? 
Fe2 N12 1.991(14) . ? 
Fe2 N9 2.022(16) . ? 
O7 C76 1.34(3) . ? 
O7 C73 1.367(16) . ? 
O8 C78 1.34(2) . ? 
O8 C77 1.47(2) . ? 
O9 C78 1.17(2) . ? 
O10 C100 1.403(19) . ? 
O10 C103 1.46(3) . ? 
O11 C105 1.40(8) . ? 
O11 C115 1.41(8) . ? 
O11 C104 1.48(3) . ? 
N7 C55 1.35(2) . ? 
N7 C59 1.397(19) . ? 
N8 C60 1.36(2) . ? 
N8 C64 1.41(2) . ? 
N9 C65 1.35(2) . ? 
N9 C69 1.35(2) . ? 
N10 C82 1.331(19) . ? 
N10 C86 1.383(19) . ? 
N11 C87 1.36(2) . ? 
N11 C91 1.360(19) . ? 
N12 C96 1.340(19) . ? 
N12 C92 1.359(18) . ? 
C55 C56 1.35(2) . ? 
C56 C57 1.38(2) . ? 
C57 C58 1.40(3) . ? 
C58 C59 1.38(3) . ? 
C59 C60 1.47(3) . ? 
C60 C61 1.36(2) . ? 
C61 C62 1.37(3) . ? 
C62 C63 1.42(3) . ? 
C62 C70 1.459(17) . ? 
C63 C64 1.37(2) . ? 
C64 C65 1.44(2) . ? 
C65 C66 1.50(3) . ? 
C66 C67 1.35(3) . ? 
C67 C68 1.34(3) . ? 
C68 C69 1.39(3) . ? 
C70 C71 1.3900 . ? 
C70 C75 1.3900 . ? 
C71 C72 1.3900 . ? 
C72 C73 1.3900 . ? 
C73 C74 1.3900 . ? 
C74 C75 1.3900 . ? 
C76 C77 1.45(3) . ? 
C78 C79 1.53(3) . ? 
C79 C80 1.51(3) . ? 
C79 C81 1.51(3) . ? 
C82 C83 1.39(2) . ? 
C83 C84 1.41(2) . ? 
C84 C85 1.35(2) . ? 
C85 C86 1.38(2) . ? 
C86 C87 1.50(2) . ? 
C87 C88 1.40(2) . ? 
C88 C89 1.41(2) . ? 
C89 C90 1.39(2) . ? 
C89 C97 1.47(2) . ? 
C90 C91 1.34(2) . ? 
C91 C92 1.51(2) . ? 
C92 C93 1.36(2) . ? 
C93 C94 1.37(2) . ? 
C94 C95 1.36(2) . ? 
C95 C96 1.41(2) . ? 
C97 C98 1.35(3) . ? 
C97 C102 1.42(2) . ? 
C98 C99 1.41(2) . ? 
C99 C100 1.38(3) . ? 
C100 C101 1.36(3) . ? 
C101 C102 1.37(2) . ? 
C103 C104 1.44(3) . ? 
O12 C105 1.45(8) . ? 
C105 C106 1.37(8) . ? 
C106 C108 1.46(3) . ? 
C106 C107 1.55(3) . ? 
C106 Br4 2.01(3) . ? 
O12' C115 1.14(9) . ? 
C115 C116 1.60(9) . ? 
C116 C118 1.47(3) . ? 
C116 C117 1.55(3) . ? 
C116 Br4' 2.01(3) . ? 
P1 F5 1.590(11) . ? 
P1 F4 1.592(12) . ? 
P1 F3 1.596(10) . ? 
P1 F6 1.603(12) . ? 
P1 F1 1.606(10) . ? 
P1 F2 1.609(11) . ? 
P2 F12 1.597(11) . ? 
P2 F7 1.604(11) . ? 
P2 F9 1.609(12) . ? 
P2 F8 1.614(12) . ? 
P2 F10 1.605(12) . ? 
P2 F11 1.610(12) . ? 
P3 F18 1.557(13) . ? 
P3 F16 1.569(13) . ? 
P3 F13 1.574(12) . ? 
P3 F15 1.578(11) . ? 
P3 F14 1.589(11) . ? 
P3 F17 1.604(11) . ? 
P4 F22 1.573(14) . ? 
P4 F20 1.578(15) . ? 
P4 F24 1.577(14) . ? 
P4 F19 1.593(14) . ? 
P4 F21 1.599(17) . ? 
P4 F23 1.620(17) . ? 
  
loop_ 
 _geom_angle_atom_site_label_1 
 _geom_angle_atom_site_label_2 
 _geom_angle_atom_site_label_3 
 _geom_angle 
 _geom_angle_site_symmetry_1 
 _geom_angle_site_symmetry_3 
 _geom_angle_publ_flag 
N2 Fe1 N5 178.4(6) . . ? 
N2 Fe1 N4 97.8(5) . . ? 
N5 Fe1 N4 80.9(5) . . ? 
N2 Fe1 N1 81.0(5) . . ? 
N5 Fe1 N1 99.9(5) . . ? 
N4 Fe1 N1 94.0(6) . . ? 
N2 Fe1 N3 81.0(5) . . ? 
N5 Fe1 N3 98.2(5) . . ? 
N4 Fe1 N3 90.6(6) . . ? 
N1 Fe1 N3 161.9(5) . . ? 
N2 Fe1 N6 100.7(5) . . ? 
N5 Fe1 N6 80.7(5) . . ? 
N4 Fe1 N6 161.5(5) . . ? 
N1 Fe1 N6 88.3(6) . . ? 
N3 Fe1 N6 92.9(6) . . ? 
C22 O1 C19 120(2) . . ? 
C24 O2 C23 117.9(14) . . ? 
C49 O4 C46 119(2) . . ? 
C51 O5 C50 114.1(16) . . ? 
C1 N1 C5 118.7(14) . . ? 
C1 N1 Fe1 127.3(12) . . ? 
C5 N1 Fe1 113.6(10) . . ? 
C6 N2 C10 120.6(13) . . ? 
C6 N2 Fe1 119.7(11) . . ? 
C10 N2 Fe1 119.7(9) . . ? 
C15 N3 C11 118.1(14) . . ? 
C15 N3 Fe1 128.2(11) . . ? 
C11 N3 Fe1 113.7(10) . . ? 
C28 N4 C32 114.0(15) . . ? 
C28 N4 Fe1 130.0(11) . . ? 
C32 N4 Fe1 115.7(11) . . ? 
C37 N5 C33 121.6(14) . . ? 
C37 N5 Fe1 118.3(11) . . ? 
C33 N5 Fe1 120.1(10) . . ? 
C38 N6 C42 121.1(14) . . ? 
C38 N6 Fe1 114.6(10) . . ? 
C42 N6 Fe1 124.3(11) . . ? 
N1 C1 C2 123.6(17) . . ? 
C1 C2 C3 117.7(17) . . ? 
C2 C3 C4 120.8(18) . . ? 
C5 C4 C3 117.7(17) . . ? 
N1 C5 C4 121.0(14) . . ? 
N1 C5 C6 111.8(14) . . ? 
C4 C5 C6 127.2(15) . . ? 
N2 C6 C7 122.0(15) . . ? 
N2 C6 C5 113.9(14) . . ? 
C7 C6 C5 124.0(15) . . ? 
C6 C7 C8 120.5(14) . . ? 
C7 C8 C9 115.9(14) . . ? 
C7 C8 C16 124.8(14) . . ? 
C9 C8 C16 119.4(15) . . ? 
C10 C9 C8 119.9(15) . . ? 
C9 C10 N2 120.8(13) . . ? 
C9 C10 C11 127.9(15) . . ? 
N2 C10 C11 111.3(13) . . ? 
C12 C11 N3 119.9(13) . . ? 
C12 C11 C10 125.7(14) . . ? 
N3 C11 C10 114.4(14) . . ? 
C11 C12 C13 121.1(15) . . ? 
C12 C13 C14 119.3(16) . . ? 
C15 C14 C13 119.0(14) . . ? 
N3 C15 C14 122.6(15) . . ? 
C17 C16 C21 118.2(18) . . ? 
C17 C16 C8 119.6(19) . . ? 
C21 C16 C8 122.2(18) . . ? 
C16 C17 C18 119(2) . . ? 
C19 C18 C17 119.1(18) . . ? 
C20 C19 C18 120.3(19) . . ? 
C20 C19 O1 120(2) . . ? 
C18 C19 O1 120.2(19) . . ? 
C19 C20 C21 122(2) . . ? 
C20 C21 C16 122(2) . . ? 
O1 C22 C23 108(2) . . ? 
O2 C23 C22 107.3(17) . . ? 
O3 C24 O2 121.8(18) . . ? 
O3 C24 C25 121.8(17) . . ? 
O2 C24 C25 116.0(17) . . ? 
C27 C25 C26 109(2) . . ? 
C27 C25 C24 115(2) . . ? 
C26 C25 C24 110.3(17) . . ? 
C27 C25 Br1 115.3(16) . . ? 
C26 C25 Br1 106.5(18) . . ? 
C24 C25 Br1 99.3(14) . . ? 
N4 C28 C29 126.8(16) . . ? 
C30 C29 C28 114.8(16) . . ? 
C31 C30 C29 120.3(18) . . ? 
C30 C31 C32 120.5(16) . . ? 
N4 C32 C31 123.3(14) . . ? 
N4 C32 C33 112.6(14) . . ? 
C31 C32 C33 124.1(14) . . ? 
N5 C33 C34 120.9(15) . . ? 
N5 C33 C32 110.3(13) . . ? 
C34 C33 C32 128.8(15) . . ? 
C35 C34 C33 119.1(16) . . ? 
C34 C35 C36 120.1(15) . . ? 
C34 C35 C43 122.3(15) . . ? 
C36 C35 C43 117.6(14) . . ? 
C35 C36 C37 118.4(15) . . ? 
N5 C37 C36 119.9(15) . . ? 
N5 C37 C38 113.9(14) . . ? 
C36 C37 C38 126.2(15) . . ? 
N6 C38 C39 120.4(15) . . ? 
N6 C38 C37 112.5(14) . . ? 
C39 C38 C37 127.0(15) . . ? 
C40 C39 C38 120.4(17) . . ? 
C39 C40 C41 119.8(18) . . ? 
C40 C41 C42 120.0(17) . . ? 
N6 C42 C41 118.3(16) . . ? 
C48 C43 C44 116.1(14) . . ? 
C48 C43 C35 123.9(15) . . ? 
C44 C43 C35 120.0(14) . . ? 
C45 C44 C43 120.9(17) . . ? 
C46 C45 C44 122.0(18) . . ? 
C45 C46 O4 117.3(18) . . ? 
C45 C46 C47 122.1(16) . . ? 
O4 C46 C47 120.6(19) . . ? 
C48 C47 C46 114.4(18) . . ? 
C43 C48 C47 124.3(18) . . ? 
O4 C49 C50 106(2) . . ? 
O5 C50 C49 105.4(17) . . ? 
O6 C51 O5 126(2) . . ? 
O6 C51 C52 120(2) . . ? 
O5 C51 C52 113.3(16) . . ? 
C53 C52 C51 111(2) . . ? 
C53 C52 C54 115.2(19) . . ? 
C51 C52 C54 110.3(16) . . ? 
C53 C52 Br2 109.2(14) . . ? 
C51 C52 Br2 103.3(16) . . ? 
C54 C52 Br2 107.0(16) . . ? 
N8 Fe2 N11 179.3(6) . . ? 
N8 Fe2 N10 99.3(5) . . ? 
N11 Fe2 N10 81.4(5) . . ? 
N8 Fe2 N7 80.5(6) . . ? 
N11 Fe2 N7 99.3(6) . . ? 
N10 Fe2 N7 89.8(6) . . ? 
N8 Fe2 N12 98.9(5) . . ? 
N11 Fe2 N12 80.4(5) . . ? 
N10 Fe2 N12 161.5(5) . . ? 
N7 Fe2 N12 90.1(6) . . ? 
N8 Fe2 N9 81.3(6) . . ? 
N11 Fe2 N9 98.9(6) . . ? 
N10 Fe2 N9 94.8(6) . . ? 
N7 Fe2 N9 161.7(5) . . ? 
N12 Fe2 N9 91.1(6) . . ? 
C76 O7 C73 121(2) . . ? 
C78 O8 C77 115.5(15) . . ? 
C100 O10 C103 117.8(16) . . ? 
C105 O11 C104 129(4) . . ? 
C115 O11 C104 113(4) . . ? 
C55 N7 C59 117.9(15) . . ? 
C55 N7 Fe2 128.3(12) . . ? 
C59 N7 Fe2 113.8(11) . . ? 
C60 N8 C64 116.7(14) . . ? 
C60 N8 Fe2 122.7(12) . . ? 
C64 N8 Fe2 120.2(12) . . ? 
C65 N9 C69 123.3(17) . . ? 
C65 N9 Fe2 111.9(13) . . ? 
C69 N9 Fe2 124.7(12) . . ? 
C82 N10 C86 117.1(14) . . ? 
C82 N10 Fe2 127.8(11) . . ? 
C86 N10 Fe2 114.6(10) . . ? 
C87 N11 C91 119.8(14) . . ? 
C87 N11 Fe2 119.4(11) . . ? 
C91 N11 Fe2 120.6(10) . . ? 
C96 N12 C92 116.4(14) . . ? 
C96 N12 Fe2 127.7(11) . . ? 
C92 N12 Fe2 115.5(10) . . ? 
C56 C55 N7 123.2(17) . . ? 
C55 C56 C57 120.2(17) . . ? 
C56 C57 C58 118.7(17) . . ? 
C59 C58 C57 119.6(16) . . ? 
C58 C59 N7 120.3(16) . . ? 
C58 C59 C60 126.0(15) . . ? 
N7 C59 C60 113.7(16) . . ? 
C61 C60 N8 122.7(18) . . ? 
C61 C60 C59 127.8(18) . . ? 
N8 C60 C59 109.3(13) . . ? 
C62 C61 C60 122.2(19) . . ? 
C61 C62 C63 116.4(15) . . ? 
C61 C62 C70 126.1(18) . . ? 
C63 C62 C70 117.2(17) . . ? 
C64 C63 C62 121(2) . . ? 
C63 C64 N8 121.2(18) . . ? 
C63 C64 C65 129.7(19) . . ? 
N8 C64 C65 109.1(14) . . ? 
N9 C65 C64 117.2(17) . . ? 
N9 C65 C66 117.3(17) . . ? 
C64 C65 C66 125.4(16) . . ? 
C67 C66 C65 118(2) . . ? 
C68 C67 C66 119(2) . . ? 
C67 C68 C69 125(2) . . ? 
N9 C69 C68 117.0(18) . . ? 
C71 C70 C75 120.0 . . ? 
C71 C70 C62 119.6(12) . . ? 
C75 C70 C62 120.4(12) . . ? 
C70 C71 C72 120.0 . . ? 
C73 C72 C71 120.0 . . ? 
O7 C73 C72 128.7(13) . . ? 
O7 C73 C74 111.3(13) . . ? 
C72 C73 C74 120.0 . . ? 
C75 C74 C73 120.0 . . ? 
C74 C75 C70 120.0 . . ? 
O7 C76 C77 114(2) . . ? 
O8 C77 C76 105.0(16) . . ? 
O9 C78 O8 124.3(18) . . ? 
O9 C78 C79 125.5(18) . . ? 
O8 C78 C79 110.2(15) . . ? 
C80 C79 C78 116.2(17) . . ? 
C80 C79 C81 112.0(18) . . ? 
C78 C79 C81 107.9(18) . . ? 
C80 C79 Br3 106.4(13) . . ? 
C78 C79 Br3 101.1(12) . . ? 
C81 C79 Br3 112.8(15) . . ? 
N10 C82 C83 123.8(15) . . ? 
C82 C83 C84 117.5(14) . . ? 
C85 C84 C83 119.5(15) . . ? 
C84 C85 C86 119.9(16) . . ? 
C85 C86 N10 121.7(15) . . ? 
C85 C86 C87 125.5(15) . . ? 
N10 C86 C87 112.7(13) . . ? 
N11 C87 C88 121.4(15) . . ? 
N11 C87 C86 111.1(14) . . ? 
C88 C87 C86 126.4(14) . . ? 
C87 C88 C89 117.9(14) . . ? 
C90 C89 C88 118.0(14) . . ? 
C90 C89 C97 122.4(15) . . ? 
C88 C89 C97 119.6(14) . . ? 
C91 C90 C89 121.9(15) . . ? 
C90 C91 N11 120.7(14) . . ? 
C90 C91 C92 129.0(14) . . ? 
N11 C91 C92 110.2(12) . . ? 
C93 C92 N12 123.2(14) . . ? 
C93 C92 C91 123.7(13) . . ? 
N12 C92 C91 112.9(13) . . ? 
C92 C93 C94 119.1(15) . . ? 
C93 C94 C95 120.1(17) . . ? 
C94 C95 C96 117.6(16) . . ? 
N12 C96 C95 123.2(15) . . ? 
C98 C97 C102 116.3(15) . . ? 
C98 C97 C89 123.1(17) . . ? 
C102 C97 C89 120.5(15) . . ? 
C97 C98 C99 124.3(19) . . ? 
C100 C99 C98 116.6(19) . . ? 
C99 C100 C101 121.1(16) . . ? 
C99 C100 O10 114.0(17) . . ? 
C101 C100 O10 124.5(18) . . ? 
C100 C101 C102 121(2) . . ? 
C101 C102 C97 120.6(18) . . ? 
C104 C103 O10 111(2) . . ? 
C103 C104 O11 109(2) . . ? 
C106 C105 O11 123(6) . . ? 
C106 C105 O12 126(6) . . ? 
O11 C105 O12 96(4) . . ? 
C105 C106 C108 111(4) . . ? 
C105 C106 C107 100(4) . . ? 
C108 C106 C107 106(3) . . ? 
C105 C106 Br4 107(3) . . ? 
C108 C106 Br4 124(3) . . ? 
C107 C106 Br4 105(2) . . ? 
O12' C115 O11 128(6) . . ? 
O12' C115 C116 120(6) . . ? 
O11 C115 C116 106(5) . . ? 
C118 C116 C117 108(3) . . ? 
C118 C116 C115 117(4) . . ? 
C117 C116 C115 111(4) . . ? 
C118 C116 Br4' 119(3) . . ? 
C117 C116 Br4' 105(2) . . ? 
C115 C116 Br4' 97(4) . . ? 
F5 P1 F4 90.5(7) . . ? 
F5 P1 F3 179.8(8) . . ? 
F4 P1 F3 89.7(6) . . ? 
F5 P1 F6 89.2(6) . . ? 
F4 P1 F6 179.7(7) . . ? 
F3 P1 F6 90.6(7) . . ? 
F5 P1 F1 90.8(6) . . ? 
F4 P1 F1 90.6(6) . . ? 
F3 P1 F1 89.1(6) . . ? 
F6 P1 F1 89.3(6) . . ? 
F5 P1 F2 89.7(6) . . ? 
F4 P1 F2 89.0(6) . . ? 
F3 P1 F2 90.3(6) . . ? 
F6 P1 F2 91.1(6) . . ? 
F1 P1 F2 179.3(6) . . ? 
F12 P2 F7 89.7(5) . . ? 
F12 P2 F9 89.9(6) . . ? 
F7 P2 F9 91.0(6) . . ? 
F12 P2 F8 90.2(6) . . ? 
F7 P2 F8 179.2(7) . . ? 
F9 P2 F8 88.2(7) . . ? 
F12 P2 F10 178.6(7) . . ? 
F7 P2 F10 89.3(6) . . ? 
F9 P2 F10 89.2(6) . . ? 
F8 P2 F10 90.8(7) . . ? 
F12 P2 F11 90.5(7) . . ? 
F7 P2 F11 89.7(6) . . ? 
F9 P2 F11 179.1(7) . . ? 
F8 P2 F11 91.1(7) . . ? 
F10 P2 F11 90.4(7) . . ? 
F18 P3 F16 177.1(9) . . ? 
F18 P3 F13 90.4(10) . . ? 
F16 P3 F13 88.4(10) . . ? 
F18 P3 F15 90.0(7) . . ? 
F16 P3 F15 87.4(7) . . ? 
F13 P3 F15 89.5(7) . . ? 
F18 P3 F14 90.5(8) . . ? 
F16 P3 F14 90.7(9) . . ? 
F13 P3 F14 178.3(7) . . ? 
F15 P3 F14 89.0(6) . . ? 
F18 P3 F17 90.8(6) . . ? 
F16 P3 F17 91.8(7) . . ? 
F13 P3 F17 90.1(6) . . ? 
F15 P3 F17 179.2(7) . . ? 
F14 P3 F17 91.4(6) . . ? 
F22 P4 F20 89.0(9) . . ? 
F22 P4 F24 178.3(10) . . ? 
F20 P4 F24 89.4(8) . . ? 
F22 P4 F19 90.7(9) . . ? 
F20 P4 F19 178.3(10) . . ? 
F24 P4 F19 90.9(8) . . ? 
F22 P4 F21 89.9(9) . . ? 
F20 P4 F21 90.7(9) . . ? 
F24 P4 F21 89.5(9) . . ? 
F19 P4 F21 91.0(8) . . ? 
F22 P4 F23 88.0(10) . . ? 
F20 P4 F23 89.6(9) . . ? 
F24 P4 F23 92.6(9) . . ? 
F19 P4 F23 88.7(8) . . ? 
F21 P4 F23 177.9(9) . . ? 
  
_refine_diff_density_max    1.258 
_refine_diff_density_min   -1.244 
_refine_diff_density_rms    0.136 
  
_shelx_res_file 
; 
TITL ic20571 in Pn 
    ic20571.res 
    created by SHELXL-2018/3 at 15:53:14 on 13-Oct-2020 
CELL 0.71073  16.4729   9.0854  37.9730  90.000  98.448  90.000 
ZERR    4.00   0.0022   0.0007   0.0025   0.000   0.008   0.000 
LATT -1 
SYMM 0.5+X, -Y, 0.5+Z 
SFAC C H N O F P FE BR 
UNIT 216 192 24 24 48 8 4 8 
TEMP -173 
OMIT -3 55 
ACTA 
  
ISOR 0.01 O12 > BR4' 
SIMU O12 > BR4' 0.01 0.02 2.8 
SIMU C70 > C75 O7 C76 C77 0.01 0.02 2.8 
DELU 0.01 C49 C50 
  
TWIN 
  
L.S. 12 
BOND 
FMAP 2 
PLAN 20 
  
WGHT    0.100000 
BASF   0.18795 
FVAR       0.17061 
BR2   8    0.507559    0.854703    0.687630    11.00000    0.06655    0.06198 = 
         0.08753    0.00505    0.02157    0.00263 
FE1   7    0.105220    0.638119    0.349622    11.00000    0.04241    0.03400 = 
         0.03326    0.00159    0.01096   -0.00212 
O1    4    0.004890    0.724452    0.074779    11.00000    0.09873    0.08006 = 
         0.05749    0.00405    0.01545    0.00313 
O2    4   -0.078954    0.464094    0.045355    11.00000    0.08511    0.05908 = 
         0.04917   -0.00330    0.01588   -0.01370 
O3    4   -0.118731    0.364998   -0.007714    11.00000    0.08990    0.12437 = 
         0.06041   -0.03009    0.00027    0.02032 
O4    4    0.177813    0.641776    0.624288    11.00000    0.08221    0.09272 = 
         0.03848    0.01880   -0.00665   -0.01891 
O5    4    0.297989    0.761634    0.674833    11.00000    0.09276    0.09320 = 
         0.03965    0.00351    0.00118   -0.06293 
O6    4    0.360927    0.741677    0.730610    11.00000    0.14880    0.19012 = 
         0.08150    0.07857   -0.06138   -0.12376 
N1    3    0.058550    0.440288    0.339530    11.00000    0.05242    0.04467 = 
         0.03587    0.01537    0.02071   -0.00346 
N2    3    0.091631    0.643788    0.299881    11.00000    0.02855    0.01537 = 
         0.05300   -0.00162    0.01236   -0.00165 
N3    3    0.151682    0.834897    0.343329    11.00000    0.04576    0.04045 = 
         0.03271   -0.01259    0.00610   -0.00505 
N4    3    0.000764    0.725419    0.355845    11.00000    0.04607    0.04568 = 
         0.01989    0.00564    0.00194   -0.01828 
N5    3    0.117139    0.637025    0.399699    11.00000    0.02002    0.03273 = 
         0.05770    0.00521    0.01234   -0.00354 
N6    3    0.215621    0.544890    0.360191    11.00000    0.03867    0.03750 = 
         0.03118   -0.00281    0.01434   -0.01156 
C1    1    0.050671    0.331673    0.363353    11.00000    0.04432    0.04331 = 
         0.04316    0.01416    0.00009   -0.00027 
AFIX  43 
H1A   2    0.065186    0.353006    0.387964    11.00000   -1.20000 
AFIX   0 
C2    1    0.022888    0.192715    0.353845    11.00000    0.07219    0.04482 = 
         0.05068    0.00621    0.01492    0.01309 
AFIX  43 
H2A   2    0.021067    0.118019    0.371218    11.00000   -1.20000 
AFIX   0 
C3    1   -0.002883    0.164732    0.317338    11.00000    0.08158    0.03520 = 
         0.07931    0.01931    0.01611   -0.00309 
AFIX  43 
H3A   2   -0.028239    0.073450    0.310197    11.00000   -1.20000 
AFIX   0 
C4    1    0.008604    0.271196    0.291181    11.00000    0.06846    0.02084 = 
         0.04973   -0.00337    0.02003   -0.00934 
AFIX  43 
H4A   2   -0.004770    0.250077    0.266508    11.00000   -1.20000 
AFIX   0 
C5    1    0.040309    0.408363    0.302980    11.00000    0.06099    0.02823 = 
         0.04690    0.01214    0.02216   -0.00542 
C6    1    0.059710    0.529591    0.281408    11.00000    0.04899    0.03486 = 
         0.03720    0.00721    0.02025   -0.00736 
C7    1    0.043663    0.531323    0.244146    11.00000    0.05322    0.03656 = 
         0.02823   -0.00607    0.00324   -0.00009 
AFIX  43 
H7A   2    0.018078    0.448851    0.231744    11.00000   -1.20000 
AFIX   0 
C8    1    0.065156    0.654362    0.224917    11.00000    0.05380    0.02367 = 
         0.03037   -0.00336    0.00604   -0.00468 
C9    1    0.105990    0.774944    0.246263    11.00000    0.04994    0.03541 = 
         0.04168   -0.00141    0.01120   -0.00037 
AFIX  43 
H9A   2    0.124652    0.858873    0.234861    11.00000   -1.20000 
AFIX   0 
C10   1    0.117245    0.766370    0.282836    11.00000    0.04184    0.02921 = 
         0.02499    0.00369    0.00156   -0.00500 
C11   1    0.151703    0.873810    0.307651    11.00000    0.05518    0.03193 = 
         0.03121   -0.00855    0.00863   -0.00739 
C12   1    0.186447    1.005229    0.299365    11.00000    0.05998    0.03016 = 
         0.03076   -0.00846    0.01063   -0.00588 
AFIX  43 
H12A  2    0.187611    1.029706    0.275122    11.00000   -1.20000 
AFIX   0 
C13   1    0.219552    1.101763    0.325721    11.00000    0.05775    0.03250 = 
         0.04285   -0.01397    0.01258   -0.01696 
AFIX  43 
H13A  2    0.241175    1.193770    0.319670    11.00000   -1.20000 
AFIX   0 
C14   1    0.220881    1.062597    0.361363    11.00000    0.07248    0.03838 = 
         0.03475   -0.01527    0.02102   -0.03267 
AFIX  43 
H14A  2    0.246124    1.124999    0.379873    11.00000   -1.20000 
AFIX   0 
C15   1    0.185152    0.932560    0.369231    11.00000    0.05765    0.02685 = 
         0.03308   -0.01905    0.01575   -0.00796 
AFIX  43 
H15A  2    0.183421    0.908935    0.393480    11.00000   -1.20000 
AFIX   0 
C16   1    0.048519    0.669209    0.186008    11.00000    0.08532    0.03206 = 
         0.04931   -0.00793    0.01173    0.01749 
C17   1   -0.017770    0.598446    0.167335    11.00000    0.09146    0.04503 = 
         0.03179   -0.00867   -0.00910   -0.01316 
AFIX  43 
H17A  2   -0.053801    0.542054    0.179350    11.00000   -1.20000 
AFIX   0 
C18   1   -0.031621    0.611478    0.129044    11.00000    0.08461    0.05904 = 
         0.02791   -0.00781   -0.00133   -0.00915 
AFIX  43 
H18A  2   -0.074471    0.557612    0.115281    11.00000   -1.20000 
AFIX   0 
C19   1    0.019299    0.705229    0.112334    11.00000    0.08538    0.04309 = 
         0.05072    0.01838    0.00253    0.01254 
C20   1    0.080571    0.772556    0.131060    11.00000    0.10100    0.04641 = 
         0.03635   -0.01032    0.00902   -0.00691 
AFIX  43 
H20A  2    0.115467    0.832414    0.119264    11.00000   -1.20000 
AFIX   0 
C21   1    0.096095    0.759614    0.167130    11.00000    0.08507    0.05436 = 
         0.02054   -0.00448    0.00490    0.00503 
AFIX  43 
H21A  2    0.140427    0.813353    0.179890    11.00000   -1.20000 
AFIX   0 
C22   1   -0.072107    0.725839    0.057721    11.00000    0.06079    0.08174 = 
         0.12567    0.01032   -0.01120    0.01951 
AFIX  23 
H22A  2   -0.085745    0.824636    0.047541    11.00000   -1.20000 
H22B  2   -0.110917    0.702413    0.074508    11.00000   -1.20000 
AFIX   0 
C23   1   -0.079082    0.611730    0.028202    11.00000    0.08640    0.03525 = 
         0.06634    0.00364   -0.00982   -0.00263 
AFIX  23 
H23A  2   -0.130528    0.626306    0.011498    11.00000   -1.20000 
H23B  2   -0.032197    0.620442    0.014739    11.00000   -1.20000 
AFIX   0 
C24   1   -0.097893    0.351954    0.025203    11.00000    0.06989    0.04515 = 
         0.04788   -0.01319    0.00186   -0.01066 
C25   1   -0.104016    0.203012    0.044504    11.00000    0.07871    0.05004 = 
         0.10857   -0.00498    0.01954   -0.03446 
C26   1   -0.100163    0.227643    0.084780    11.00000    0.20395    0.09753 = 
         0.12513    0.05311    0.08060   -0.01724 
AFIX  33 
H26A  2   -0.051908    0.287385    0.093598    11.00000   -1.50000 
H26B  2   -0.149893    0.278859    0.089390    11.00000   -1.50000 
H26C  2   -0.096233    0.132382    0.097018    11.00000   -1.50000 
AFIX   0 
C27   1   -0.175568    0.114447    0.031469    11.00000    0.09729    0.08214 = 
         0.20145   -0.07302   -0.01593    0.00697 
AFIX  33 
H27A  2   -0.178075    0.098690    0.005801    11.00000   -1.50000 
H27B  2   -0.171619    0.019213    0.043721    11.00000   -1.50000 
H27C  2   -0.225280    0.165690    0.036092    11.00000   -1.50000 
AFIX   0 
BR1   8    0.004565    0.115082    0.037361    11.00000    0.07247    0.06864 = 
         0.09207   -0.01216    0.00585    0.00808 
C28   1   -0.061215    0.775269    0.331164    11.00000    0.03888    0.05274 = 
         0.04602   -0.00230    0.01009    0.00370 
AFIX  43 
H28A  2   -0.056176    0.757410    0.306930    11.00000   -1.20000 
AFIX   0 
C29   1   -0.133031    0.851579    0.337817    11.00000    0.03750    0.03761 = 
         0.05326    0.00204    0.00319   -0.00884 
AFIX  43 
H29A  2   -0.175753    0.878601    0.319346    11.00000   -1.20000 
AFIX   0 
C30   1   -0.135700    0.883507    0.373580    11.00000    0.04023    0.05576 = 
         0.05327    0.01435    0.01640    0.01624 
AFIX  43 
H30A  2   -0.178861    0.942519    0.379969    11.00000   -1.20000 
AFIX   0 
C31   1   -0.076688    0.830440    0.399386    11.00000    0.03903    0.03967 = 
         0.04415    0.00190    0.01797    0.01165 
AFIX  43 
H31A  2   -0.081405    0.845851    0.423747    11.00000   -1.20000 
AFIX   0 
C32   1   -0.009831    0.754142    0.390353    11.00000    0.03955    0.03204 = 
         0.03383    0.00441    0.00078    0.00991 
C33   1    0.057584    0.694656    0.416584    11.00000    0.03838    0.03222 = 
         0.03294    0.00075    0.01388    0.01427 
C34   1    0.064506    0.692222    0.453336    11.00000    0.05096    0.03813 = 
         0.02920    0.00716    0.00150    0.00552 
AFIX  43 
H34A  2    0.022772    0.733835    0.465032    11.00000   -1.20000 
AFIX   0 
C35   1    0.132980    0.628410    0.472786    11.00000    0.04493    0.02156 = 
         0.03407   -0.00557    0.01514    0.00538 
C36   1    0.195872    0.573391    0.455458    11.00000    0.04230    0.03139 = 
         0.03592   -0.00205    0.00702    0.00283 
AFIX  43 
H36A  2    0.244417    0.533678    0.468636    11.00000   -1.20000 
AFIX   0 
C37   1    0.185397    0.578344    0.417753    11.00000    0.04135    0.02720 = 
         0.03775   -0.00087    0.01971    0.00788 
C38   1    0.243154    0.525712    0.395307    11.00000    0.03856    0.03469 = 
         0.03936    0.00115    0.01692   -0.00766 
C39   1    0.318828    0.459767    0.406316    11.00000    0.03546    0.06133 = 
         0.04461    0.00089    0.01537    0.01334 
AFIX  43 
H39A  2    0.337283    0.445779    0.430986    11.00000   -1.20000 
AFIX   0 
C40   1    0.366353    0.415389    0.382097    11.00000    0.05684    0.05352 = 
         0.03597   -0.00933    0.00861    0.00788 
AFIX  43 
H40A  2    0.417801    0.369688    0.389731    11.00000   -1.20000 
AFIX   0 
C41   1    0.339783    0.436787    0.346276    11.00000    0.05893    0.02051 = 
         0.07638   -0.01780    0.02735    0.00041 
AFIX  43 
H41A  2    0.372997    0.405996    0.329197    11.00000   -1.20000 
AFIX   0 
C42   1    0.262430    0.505154    0.334914    11.00000    0.04037    0.02387 = 
         0.04252   -0.00660    0.01746    0.00254 
AFIX  43 
H42A  2    0.243949    0.522598    0.310379    11.00000   -1.20000 
AFIX   0 
C43   1    0.145394    0.622724    0.512765    11.00000    0.05118    0.04008 = 
         0.01926    0.00729    0.00700    0.00371 
C44   1    0.112895    0.736136    0.532427    11.00000    0.06157    0.04636 = 
         0.05317   -0.00040    0.01603    0.00814 
AFIX  43 
H44A  2    0.083193    0.814844    0.520102    11.00000   -1.20000 
AFIX   0 
C45   1    0.123609    0.733507    0.568155    11.00000    0.04951    0.06626 = 
         0.03313    0.00598    0.01087    0.01337 
AFIX  43 
H45A  2    0.098790    0.808044    0.580517    11.00000   -1.20000 
AFIX   0 
C46   1    0.167653    0.630346    0.586682    11.00000    0.06687    0.05430 = 
         0.03982   -0.01717    0.02563   -0.03491 
C47   1    0.202259    0.509627    0.569925    11.00000    0.11483    0.04495 = 
         0.05149    0.01697    0.00231   -0.01309 
AFIX  43 
H47A  2    0.232458    0.433206    0.582969    11.00000   -1.20000 
AFIX   0 
C48   1    0.187874    0.513319    0.532430    11.00000    0.05681    0.02999 = 
         0.05933    0.00602    0.00863   -0.00192 
AFIX  43 
H48A  2    0.208990    0.434854    0.519943    11.00000   -1.20000 
AFIX   0 
C49   1    0.229101    0.553576    0.643198    11.00000    0.04087    0.08171 = 
         0.09247   -0.00536    0.00116   -0.01483 
AFIX  23 
H49A  2    0.279319    0.541010    0.632035    11.00000   -1.20000 
H49B  2    0.203761    0.455781    0.645326    11.00000   -1.20000 
AFIX   0 
C50   1    0.250278    0.627472    0.680732    11.00000    0.07316    0.09881 = 
         0.07460   -0.00603    0.01636   -0.06655 
AFIX  23 
H50A  2    0.199535    0.653699    0.690391    11.00000   -1.20000 
H50B  2    0.283298    0.560117    0.697644    11.00000   -1.20000 
AFIX   0 
C51   1    0.350255    0.800414    0.702026    11.00000    0.10627    0.09027 = 
         0.04606    0.01609    0.01276   -0.05056 
C52   1    0.400893    0.937837    0.694997    11.00000    0.05635    0.05787 = 
         0.08540   -0.00101   -0.03012   -0.00230 
C53   1    0.413013    1.036272    0.726533    11.00000    0.08057    0.08050 = 
         0.04779   -0.02511   -0.01094   -0.00201 
AFIX  33 
H53A  2    0.445195    1.122332    0.721418    11.00000   -1.50000 
H53B  2    0.359503    1.068522    0.732029    11.00000   -1.50000 
H53C  2    0.442341    0.982946    0.746974    11.00000   -1.50000 
AFIX   0 
C54   1    0.363133    1.013079    0.659213    11.00000    0.07818    0.08091 = 
         0.06252    0.01651    0.02362   -0.01091 
AFIX  33 
H54A  2    0.357414    0.940129    0.639997    11.00000   -1.50000 
H54B  2    0.309057    1.053477    0.661615    11.00000   -1.50000 
H54C  2    0.399297    1.092718    0.653633    11.00000   -1.50000 
AFIX   0 
BR3   8    0.538305    0.241721    0.344292    11.00000    0.11418    0.12530 = 
         0.08786    0.01396    0.04756    0.05383 
FE2   7    0.897083    0.383488    0.618118    11.00000    0.04268    0.03326 = 
         0.03249   -0.00072    0.01219   -0.00314 
O7    4    0.831991    0.365041    0.345995    11.00000    0.11217    0.12014 = 
         0.04448    0.00344    0.00731   -0.03900 
O8    4    0.703901    0.251138    0.303808    11.00000    0.04642    0.07947 = 
         0.04772    0.01762    0.00344   -0.01347 
O9    4    0.596155    0.303796    0.263554    11.00000    0.07389    0.10384 = 
         0.08935    0.03904   -0.02308   -0.04189 
O10   4    0.966356    0.221786    0.889825    11.00000    0.06918    0.10542 = 
         0.03217    0.00944    0.01831    0.02228 
O11   4    1.019173    0.006736    0.943687    11.00000    0.08578    0.08946 = 
         0.16839    0.03276    0.06172    0.02403 
N7    3    0.786847    0.477635    0.609441    11.00000    0.05137    0.04219 = 
         0.02576   -0.00214    0.01185   -0.01160 
N8    3    0.886118    0.405320    0.569230    11.00000    0.04319    0.02932 = 
         0.05626   -0.01512    0.02373   -0.00913 
N9    3    1.003867    0.289272    0.609828    11.00000    0.04707    0.03763 = 
         0.04246   -0.00424    0.01889   -0.01033 
N10   3    0.946998    0.576600    0.632740    11.00000    0.03759    0.03901 = 
         0.03443    0.00442    0.01588    0.00121 
N11   3    0.907316    0.359141    0.668051    11.00000    0.03501    0.02786 = 
         0.05303   -0.00973    0.00846   -0.00603 
N12   3    0.844573    0.186855    0.620050    11.00000    0.04293    0.04776 = 
         0.02281    0.00104    0.00602   -0.00373 
C55   1    0.736511    0.510693    0.633387    11.00000    0.06103    0.03677 = 
         0.04746   -0.01491    0.01858   -0.00432 
AFIX  43 
H55A  2    0.755624    0.493933    0.657898    11.00000   -1.20000 
AFIX   0 
C56   1    0.660556    0.566252    0.624185    11.00000    0.03547    0.03794 = 
         0.05464    0.00166    0.02070   -0.00294 
AFIX  43 
H56A  2    0.626478    0.582817    0.641922    11.00000   -1.20000 
AFIX   0 
C57   1    0.632111    0.599165    0.589082    11.00000    0.03793    0.06418 = 
         0.07031   -0.00301    0.01306    0.01526 
AFIX  43 
H57A  2    0.579072    0.640419    0.582462    11.00000   -1.20000 
AFIX   0 
C58   1    0.682958    0.570567    0.563396    11.00000    0.05710    0.04653 = 
         0.03837    0.00228    0.00336    0.00920 
AFIX  43 
H58A  2    0.665242    0.594512    0.539131    11.00000   -1.20000 
AFIX   0 
C59   1    0.759193    0.507192    0.573583    11.00000    0.05646    0.03710 = 
         0.03479   -0.00776    0.00700   -0.01444 
C60   1    0.818549    0.467339    0.549723    11.00000    0.05855    0.04181 = 
         0.02213    0.00139    0.00545   -0.00621 
C61   1    0.808270    0.474858    0.513700    11.00000    0.08077    0.04691 = 
         0.02786    0.00844   -0.00663   -0.02946 
AFIX  43 
H61A  2    0.759891    0.519254    0.501555    11.00000   -1.20000 
AFIX   0 
C62   1    0.865410    0.420481    0.494147    11.00000    0.06278    0.05242 = 
         0.02426    0.00149    0.01361   -0.01884 
C63   1    0.935827    0.352765    0.513689    11.00000    0.09977    0.07243 = 
         0.03280   -0.01426    0.03233   -0.04019 
AFIX  43 
H63A  2    0.976983    0.312823    0.501389    11.00000   -1.20000 
AFIX   0 
C64   1    0.944905    0.344554    0.550083    11.00000    0.04899    0.05083 = 
         0.03307    0.00759    0.01603    0.01100 
C65   1    1.009758    0.279032    0.574756    11.00000    0.04249    0.05089 = 
         0.04549   -0.00565    0.01391   -0.00967 
C66   1    1.081631    0.196455    0.564738    11.00000    0.06843    0.06869 = 
         0.07117   -0.02584    0.03071   -0.01093 
AFIX  43 
H66A  2    1.089498    0.188079    0.540532    11.00000   -1.20000 
AFIX   0 
C67   1    1.135146    0.134006    0.590954    11.00000    0.06991    0.07857 = 
         0.06508   -0.00237    0.01563    0.02101 
AFIX  43 
H67A  2    1.179130    0.075071    0.585340    11.00000   -1.20000 
AFIX   0 
C68   1    1.125216    0.156477    0.624934    11.00000    0.04456    0.05512 = 
         0.07915   -0.00595    0.02526   -0.00325 
AFIX  43 
H68A  2    1.165276    0.116507    0.642946    11.00000   -1.20000 
AFIX   0 
C69   1    1.060504    0.234061    0.635668    11.00000    0.04417    0.03920 = 
         0.05335    0.01078    0.01767    0.00141 
AFIX  43 
H69A  2    1.056332    0.247630    0.660143    11.00000   -1.20000 
AFIX  66 
  
C70   1    0.856351    0.411470    0.455395    11.00000    0.11066    0.10775 = 
         0.03041   -0.00329    0.01413   -0.04407 
C71   1    0.817824    0.525201    0.434879    11.00000    0.11403    0.10872 = 
         0.03278   -0.00297    0.00688   -0.04488 
AFIX  43 
H71   2    0.798423    0.608943    0.446098    11.00000   -1.20000 
AFIX  65 
  
C72   1    0.807684    0.516405    0.397949    11.00000    0.11338    0.11317 = 
         0.03902   -0.00192    0.00844   -0.04444 
AFIX  43 
H72   2    0.781352    0.594135    0.383927    11.00000   -1.20000 
AFIX  65 
C73   1    0.836070    0.393878    0.381533    11.00000    0.10912    0.10943 = 
         0.03465   -0.00308    0.00953   -0.04410 
C74   1    0.874597    0.280146    0.402048    11.00000    0.11050    0.11341 = 
         0.03842   -0.00738    0.01065   -0.04218 
AFIX  43 
H74   2    0.893998    0.196405    0.390829    11.00000   -1.20000 
AFIX  65 
C75   1    0.884738    0.288941    0.438979    11.00000    0.11113    0.11111 = 
         0.03302   -0.00851    0.01267   -0.04210 
AFIX  43 
H75   2    0.911070    0.211210    0.453000    11.00000   -1.20000 
AFIX   0 
C76   1    0.787407    0.450550    0.321527    11.00000    0.10635    0.10953 = 
         0.04422    0.01273   -0.00196   -0.04097 
AFIX  23 
H76A  2    0.823303    0.528588    0.314127    11.00000   -1.20000 
H76B  2    0.743688    0.499166    0.332614    11.00000   -1.20000 
AFIX   0 
C77   1    0.749922    0.371572    0.290169    11.00000    0.10260    0.10614 = 
         0.03882    0.01221    0.00052   -0.04049 
AFIX  23 
H77A  2    0.712691    0.436759    0.274334    11.00000   -1.20000 
H77B  2    0.792326    0.332417    0.276720    11.00000   -1.20000 
AFIX   0 
C78   1    0.625769    0.237340    0.288551    11.00000    0.04361    0.05116 = 
         0.05683    0.02086   -0.01240   -0.01299 
C79   1    0.582348    0.120265    0.307959    11.00000    0.03976    0.04129 = 
         0.07330    0.00619    0.01160   -0.00235 
C80   1    0.636689    0.005091    0.328150    11.00000    0.08863    0.04600 = 
         0.07795    0.00888    0.01824    0.02975 
AFIX  33 
H80A  2    0.602839   -0.063926    0.339498    11.00000   -1.50000 
H80B  2    0.666372   -0.048510    0.311621    11.00000   -1.50000 
H80C  2    0.676105    0.052999    0.346429    11.00000   -1.50000 
AFIX   0 
C81   1    0.515465    0.052126    0.281304    11.00000    0.05146    0.10521 = 
         0.12810   -0.02246   -0.01330    0.01089 
AFIX  33 
H81A  2    0.481683    0.130198    0.268808    11.00000   -1.50000 
H81B  2    0.540417   -0.006435    0.264050    11.00000   -1.50000 
H81C  2    0.481021   -0.011473    0.293807    11.00000   -1.50000 
AFIX   0 
C82   1    0.954708    0.693224    0.612289    11.00000    0.04925    0.02735 = 
         0.03629    0.01200    0.01013   -0.01576 
AFIX  43 
H82A  2    0.940738    0.682291    0.587251    11.00000   -1.20000 
AFIX   0 
C83   1    0.981967    0.829880    0.625411    11.00000    0.06571    0.02815 = 
         0.02943   -0.00178    0.01589   -0.00595 
AFIX  43 
H83A  2    0.983221    0.912165    0.610063    11.00000   -1.20000 
AFIX   0 
C84   1    1.007746    0.842003    0.662400    11.00000    0.06065    0.03615 = 
         0.04368   -0.00670    0.01846   -0.00816 
AFIX  43 
H84A  2    1.030227    0.931749    0.672303    11.00000   -1.20000 
AFIX   0 
C85   1    1.000206    0.724941    0.683634    11.00000    0.06162    0.03613 = 
         0.03737   -0.00605    0.00861   -0.01913 
AFIX  43 
H85A  2    1.018397    0.731524    0.708510    11.00000   -1.20000 
AFIX   0 
C86   1    0.966078    0.595916    0.669154    11.00000    0.02423    0.04777 = 
         0.04232   -0.00785    0.00069   -0.00807 
C87   1    0.947816    0.462437    0.689769    11.00000    0.04611    0.01853 = 
         0.05034    0.00091    0.01164   -0.01649 
C88   1    0.955716    0.450339    0.726956    11.00000    0.05669    0.03106 = 
         0.03781   -0.01048    0.01085    0.00397 
AFIX  43 
H88A  2    0.981113    0.525911    0.741998    11.00000   -1.20000 
AFIX   0 
C89   1    0.924719    0.322284    0.741300    11.00000    0.03825    0.03254 = 
         0.03241    0.00174    0.00664   -0.01090 
C90   1    0.887825    0.216353    0.717716    11.00000    0.05096    0.03655 = 
         0.02825    0.00525    0.01698   -0.00349 
AFIX  43 
H90A  2    0.868084    0.128303    0.726962    11.00000   -1.20000 
AFIX   0 
C91   1    0.879311    0.234957    0.682268    11.00000    0.04318    0.02078 = 
         0.02905   -0.00083    0.01378    0.00055 
C92   1    0.837261    0.137035    0.653183    11.00000    0.04474    0.03702 = 
         0.01732   -0.00551    0.00904   -0.00932 
C93   1    0.801190    0.007238    0.659268    11.00000    0.06475    0.02140 = 
         0.04366    0.00296    0.00489   -0.00916 
AFIX  43 
H93A  2    0.802171   -0.027956    0.682885    11.00000   -1.20000 
AFIX   0 
C94   1    0.763259   -0.072604    0.630876    11.00000    0.06556    0.02598 = 
         0.04366   -0.00016    0.01485   -0.00782 
AFIX  43 
H94A  2    0.734313   -0.160067    0.634837    11.00000   -1.20000 
AFIX   0 
C95   1    0.767022   -0.026753    0.597059    11.00000    0.08623    0.02079 = 
         0.05609   -0.00230    0.02002   -0.01473 
AFIX  43 
H95A  2    0.742635   -0.082442    0.577096    11.00000   -1.20000 
AFIX   0 
C96   1    0.808252    0.105888    0.592691    11.00000    0.06976    0.02701 = 
         0.02620   -0.01062    0.01157   -0.00434 
AFIX  43 
H96A  2    0.810491    0.139836    0.569190    11.00000   -1.20000 
AFIX   0 
C97   1    0.932004    0.305067    0.780027    11.00000    0.04410    0.05761 = 
         0.02281   -0.00718    0.00324   -0.00041 
C98   1    0.996274    0.357795    0.802908    11.00000    0.06895    0.04617 = 
         0.03891    0.00339    0.02735    0.01866 
AFIX  43 
H98A  2    1.035574    0.416539    0.793414    11.00000   -1.20000 
AFIX   0 
C99   1    1.008685    0.331172    0.839943    11.00000    0.07372    0.05282 = 
         0.03954   -0.00180    0.01411    0.01532 
AFIX  43 
H99A  2    1.056064    0.366013    0.854924    11.00000   -1.20000 
AFIX   0 
C100  1    0.948486    0.251953    0.853278    11.00000    0.06175    0.04516 = 
         0.02894    0.00350    0.01200    0.01177 
C101  1    0.882247    0.197744    0.831315    11.00000    0.07071    0.05237 = 
         0.03730    0.01034    0.02103    0.01981 
AFIX  43 
H10A  2    0.842555    0.140773    0.841033    11.00000   -1.20000 
AFIX   0 
C102  1    0.872205    0.224449    0.795357    11.00000    0.05480    0.05033 = 
         0.03203    0.01621    0.01635    0.01529 
AFIX  43 
H10B  2    0.824762    0.188615    0.780589    11.00000   -1.20000 
AFIX   0 
C103  1    0.911095    0.123029    0.905368    11.00000    0.07233    0.13301 = 
         0.04861    0.02904    0.02091   -0.01883 
AFIX  23 
H10C  2    0.856310    0.169427    0.903834    11.00000   -1.20000 
H10D  2    0.904854    0.030245    0.891564    11.00000   -1.20000 
AFIX   0 
C104  1    0.941792    0.090308    0.942153    11.00000    0.09502    0.15919 = 
         0.03898    0.01610    0.00964    0.01516 
AFIX  23 
H10E  2    0.900906    0.031492    0.952733    11.00000   -1.20000 
H10F  2    0.951710    0.182867    0.955867    11.00000   -1.20000 
AFIX   0 
PART   1 
O12   4    0.955322   -0.185077    0.956163    10.50000    0.08689    0.09679 = 
         0.09460    0.00894    0.00285    0.01050 
C105  1    1.031029   -0.146298    0.943005    10.50000    0.08347    0.08973 = 
         0.08088    0.00598    0.00414    0.00723 
SAME C25 > BR1 
  
C106  1    1.105749   -0.211943    0.952944    10.50000    0.08295    0.09031 = 
         0.07996    0.00438    0.00380    0.00820 
C107  1    1.163012   -0.092234    0.941039    10.50000    0.08135    0.09259 = 
         0.08104    0.00880    0.00109    0.00620 
AFIX  33 
H10H  2    1.220203   -0.124644    0.946598    10.50000   -1.50000 
H10I  2    1.149267   -0.076207    0.915332    10.50000   -1.50000 
H10J  2    1.155772   -0.000163    0.953659    10.50000   -1.50000 
AFIX   0 
C108  1    1.115170   -0.341479    0.931047    10.50000    0.08905    0.10049 = 
         0.09146    0.01088    0.00781    0.00260 
AFIX  33 
H10K  2    1.168993   -0.386303    0.938676    10.50000   -1.50000 
H10L  2    1.071951   -0.412904    0.933776    10.50000   -1.50000 
H10M  2    1.110881   -0.312039    0.906014    10.50000   -1.50000 
AFIX   0 
BR4   8    1.127308   -0.209832    1.006420    10.50000    0.06153    0.08065 = 
         0.05210    0.01294   -0.00622    0.01308 
PART   2 
O12'  4    0.960476   -0.223207    0.939584    10.50000    0.08675    0.09282 = 
         0.07625    0.00129    0.00542    0.00640 
C115  1    1.010576   -0.143748    0.951441    10.50000    0.08265    0.08924 = 
         0.07937    0.00623    0.00469    0.00694 
SAME C25 > BR1 
C116  1    1.101045   -0.202341    0.965564    10.50000    0.08243    0.09074 = 
         0.07884    0.00601    0.00502    0.00801 
C117  1    1.161972   -0.155411    0.940229    10.50000    0.07686    0.08612 = 
         0.07624    0.00674    0.00053    0.00663 
AFIX 133 
H11A  2    1.202307   -0.086673    0.952598    10.50000   -1.50000 
H11B  2    1.131857   -0.107313    0.919162    10.50000   -1.50000 
H11C  2    1.190306   -0.242549    0.932894    10.50000   -1.50000 
AFIX   0 
C118  1    1.136094   -0.160312    1.002038    10.50000    0.07371    0.08717 = 
         0.06909    0.00937    0.00418    0.01115 
AFIX 133 
H11D  2    1.194324   -0.187178    1.006392    10.50000   -1.50000 
H11E  2    1.106851   -0.211936    1.019043    10.50000   -1.50000 
H11F  2    1.130465   -0.053814    1.004987    10.50000   -1.50000 
AFIX   0 
BR4'  8    1.078062   -0.416217    0.954873    10.50000    0.11307    0.11435 = 
         0.09646    0.00246    0.00165    0.00981 
PART   0 
P1    6    0.167333    1.133282    0.462287    11.00000    0.05924    0.04068 = 
         0.03688   -0.00184    0.01410    0.00710 
F1    5    0.106170    1.257042    0.473341    11.00000    0.05365    0.04832 = 
         0.04661   -0.01062    0.01724    0.01365 
F2    5    0.228255    1.009694    0.450740    11.00000    0.07557    0.04219 = 
         0.05084   -0.01267    0.01499    0.01968 
F3    5    0.185105    1.235593    0.430111    11.00000    0.09851    0.05256 = 
         0.04667    0.01330    0.03586    0.00506 
F4    5    0.093763    1.057604    0.436782    11.00000    0.06877    0.04591 = 
         0.06297   -0.00916    0.01305   -0.00672 
F5    5    0.149853    1.031748    0.494439    11.00000    0.10649    0.05258 = 
         0.04997    0.00366    0.03811    0.00914 
F6    5    0.241210    1.209219    0.488143    11.00000    0.07701    0.06459 = 
         0.05177   -0.01421    0.00169    0.01458 
P2    6    0.872872    0.907585    0.506648    11.00000    0.06710    0.04732 = 
         0.04559   -0.00767    0.02396   -0.00479 
F7    5    0.829865    1.064553    0.509622    11.00000    0.08048    0.04282 = 
         0.04690   -0.00248    0.02084    0.00523 
F8    5    0.917265    0.750749    0.503511    11.00000    0.07408    0.04739 = 
         0.11023   -0.02255    0.05179   -0.00545 
F9    5    0.947048    0.982993    0.490000    11.00000    0.06337    0.06704 = 
         0.06962    0.00087    0.03304   -0.02174 
F10   5    0.823476    0.889678    0.467169    11.00000    0.07803    0.10177 = 
         0.04884   -0.03989    0.02498   -0.01236 
F11   5    0.798869    0.829912    0.522985    11.00000    0.07692    0.05843 = 
         0.10145   -0.00800    0.06629   -0.01460 
F12   5    0.922413    0.929535    0.545712    11.00000    0.07866    0.05840 = 
         0.04475   -0.00233    0.01163    0.01626 
P3    6    0.754826    0.692979    0.731363    11.00000    0.06147    0.03795 = 
         0.03683    0.00201    0.01635    0.00413 
F13   5    0.764830    0.864424    0.736095    11.00000    0.19491    0.03583 = 
         0.12194   -0.00568    0.12195   -0.00832 
F14   5    0.745275    0.520350    0.725382    11.00000    0.08984    0.03886 = 
         0.10681   -0.01606    0.05289   -0.00641 
F15   5    0.816216    0.696357    0.703141    11.00000    0.07724    0.04655 = 
         0.06247   -0.00811    0.04495   -0.00002 
F16   5    0.684072    0.722463    0.699738    11.00000    0.07710    0.22615 = 
         0.04281    0.00884    0.00712    0.07927 
F17   5    0.691509    0.690933    0.759681    11.00000    0.07594    0.04614 = 
         0.05014    0.00208    0.03416   -0.00413 
F18   5    0.828079    0.667412    0.761626    11.00000    0.07184    0.18875 = 
         0.02494    0.00787   -0.00140   -0.01001 
P4    6    0.192497    0.239896    0.735599    11.00000    0.08323    0.07412 = 
         0.06338   -0.00283    0.02569    0.00928 
F19   5    0.156792    0.388645    0.717263    11.00000    0.08937    0.07591 = 
         0.10203    0.02861    0.04884    0.00234 
F20   5    0.225587    0.090027    0.753204    11.00000    0.11817    0.10016 = 
         0.10502    0.01626    0.04346    0.03646 
F21   5    0.278114    0.318308    0.749506    11.00000    0.07903    0.13135 = 
         0.08454    0.00358    0.02625    0.01880 
F22   5    0.225990    0.192944    0.700530    11.00000    0.12889    0.19185 = 
         0.06654   -0.05125    0.02970    0.04416 
F23   5    0.106838    0.159589    0.720115    11.00000    0.12164    0.09068 = 
         0.10901    0.00184    0.02288   -0.02239 
F24   5    0.160762    0.283638    0.771398    11.00000    0.13553    0.09009 = 
         0.09432    0.00085    0.07168    0.01966 
  
HKLF 4 
  
  
  
  
REM  ic20571 in Pn 
REM wR2 = 0.2762, GooF = S = 1.277, Restrained GooF = 1.259 for all data 
REM R1 = 0.0914 for 7263 Fo > 4sig(Fo) and 0.2073 for all 14606 data 
REM 1538 parameters refined using 519 restraints 
  
END 
  
WGHT      0.1177     32.9705 
  
REM Highest difference peak  1.258,  deepest hole -1.244,  1-sigma level  0.136 
Q1    1   0.1068  0.6425  0.3401  11.00000  0.05    1.26 
Q2    1   0.8909  0.3566  0.6254  11.00000  0.05    1.16 
Q3    1  -0.0504  0.2184  0.1279  11.00000  0.05    1.14 
Q4    1   0.1040  0.6407  0.3585  11.00000  0.05    1.05 
Q5    1   0.8924  0.3813  0.6070  11.00000  0.05    1.05 
Q6    1   0.0921  0.6734  0.3509  11.00000  0.05    0.99 
Q7    1   0.8829  0.4155  0.6179  11.00000  0.05    0.90 
Q8    1   0.0933  0.6052  0.3508  11.00000  0.05    0.88 
Q9    1   0.9118  0.3601  0.6136  11.00000  0.05    0.86 
Q10   1   0.7746  0.5014  0.3428  11.00000  0.05    0.81 
Q11   1   0.4937  0.1439  0.3400  11.00000  0.05    0.79 
Q12   1   0.8561  0.3847  0.3925  11.00000  0.05    0.76 
Q13   1   0.8422  0.3009  0.5932  11.00000  0.05    0.73 
Q14   1   0.6764  0.6140  0.7069  11.00000  0.05    0.71 
Q15   1  -0.0322  0.1324  0.0724  11.00000  0.05    0.69 
Q16   1   0.5432  0.2534  0.3360  11.00000  0.05    0.68 
Q17   1   0.7633  0.6859  0.7434  11.00000  0.05    0.68 
Q18   1   0.9181  0.3960  0.6752  11.00000  0.05    0.67 
Q19   1   0.1323  0.6474  0.4063  11.00000  0.05    0.67 
Q20   1   0.5720  0.2855  0.3702  11.00000  0.05    0.66 
; 
_shelx_res_checksum   52672 
  
_shelx_hkl_file 
; 
 -22  -1  -1    5.08    6.57 
 -22  -1   0  -11.88    6.82 
 -22  -1   1  -16.52    7.23 
 -22  -1   2   -4.93    5.47 
 -22  -1   3    0.81    5.89 
 -22  -1   4  -11.35    6.73 
 -22  -1   5    1.12    4.82 
 -21   0  -6   14.78    7.48 
 -21   0  -5   -2.92    4.70 
 -21   0  -4    6.41    6.43 
 -21   0  -3   -3.76    4.08 
 -21   0  -2   18.41    7.54 
 -21   0  -1    6.23    4.71 
 -21   0   0   -1.28    4.02 
 -21   0   1    7.64    6.15 
 -21   0   2    3.91    4.53 
 -21   0   3    1.07    4.07 
 -21   0   4   -0.97    4.51 
 -21   0   5    2.68    4.15 
 -21  -1 -10    0.65    5.40 
 -21  -1  -9   -1.43    4.72 
 -21  -1  -8   -6.32    5.66 
 -21  -1  -7  -20.34    7.82 
 -21  -1  -6   -6.27    5.64 
 -21  -1  -5   -4.34    5.81 
 -21  -1  -4   -2.25    5.66 
 -21  -1  -3   -2.85    4.93 
 -21  -1  -2    3.73    5.81 
 -21  -1  -1    0.56    4.32 
 -21  -1   0   -4.28    6.20 
 -21  -1   1    6.06    4.61 
 -21  -1   2  -16.66    7.40 
 -21  -1   3  -20.13    7.84 
 -21  -1   4   -7.77    6.04 
 -21  -2  -6  -19.35    8.16 
 -21  -2  -5   -4.33    7.19 
 -21  -2  -4  -23.42    8.66 
 -21  -2  -3    0.09    4.94 
 -21  -2  -2   -3.06    5.08 
 -21  -2  -1    0.01    5.99 
 -21  -2   0  -10.88    6.86 
 -21  -2   1    0.01    5.12 
 -21  -2   2    1.29    5.30 
 -21  -2   3    3.99    6.13 
 -20   0 -14  -18.65    7.46 
 -20   0 -13    3.27    5.21 
 -20   0 -12   -9.98    6.42 
 -20   0 -11    0.17    3.98 
 -20   0 -10    2.81    4.65 
 -20   0  -9    2.09    4.64 
 -20   0  -8    7.21    5.57 
 -20   0  -7   -5.42    5.40 
 -20   0  -6    0.68    4.32 
 -20   0  -5   -4.96    4.02 
 -20   0  -4   -1.50    4.39 
 -20   0  -3   10.01    6.71 
 -20   0  -2    0.15    5.46 
 -20   0  -1    3.86    4.14 
 -20   0   0   -0.42    4.94 
 -20   0   1   -4.73    4.90 
 -20   0   2    2.01    6.37 
 -20   0   3  -10.41    5.84 
 -20  -1 -15   -9.68    6.23 
 -20  -1 -14   -5.15    5.46 
 -20  -1 -13   16.50    7.39 
 -20  -1 -12   -3.90    5.62 
 -20  -1 -11   -7.30    6.68 
 -20  -1 -10    9.92    5.50 
 -20  -1  -9   -9.79    4.29 
 -20  -1  -8   -3.02    4.37 
 -20  -1  -7    0.41    5.01 
 -20  -1  -6    0.98    4.27 
 -20  -1  -5    4.38    5.07 
 -20  -1  -4    2.74    4.41 
 -20  -1  -3    5.73    5.13 
 -20  -1  -2    0.60    4.26 
 -20  -1  -1  -10.00    6.41 
 -20  -1   0   -1.30    4.18 
 -20  -1   1    0.67    4.90 
 -20  -1   2   -0.01    4.07 
 -20  -1   3   -1.48    3.96 
 -20  -2 -12  -10.39    6.60 
 -20  -2 -11   -3.36    6.88 
 -20  -2 -10   -7.93    6.23 
 -20  -2  -9    0.76    4.30 
 -20  -2  -8   -3.77    5.50 
 -20  -2  -7  -21.58    8.29 
 -20  -2  -6  -16.11    7.29 
 -20  -2  -5    4.71    5.49 
 -20  -2  -4   -8.94    7.10 
 -20  -2  -3    6.57    5.44 
 -20  -2  -2   -5.89    5.69 
 -20  -2  -1   -4.24    5.79 
 -20  -2   0    3.03    4.88 
 -20  -2   1    5.95    5.24 
 -20  -2   2   -2.90    4.71 
 -20  -3  -7   -6.71    8.40 
 -20  -3  -6  -11.88    7.93 
 -20  -3  -5    0.85    5.95 
 -20  -3  -4    0.01    5.95 
 -20  -3  -3   14.22    8.87 
 -20  -3  -2    6.11    7.10 
 -20  -3  -1    9.42    6.00 
 -20  -3   0   -4.89    8.01 
 -20  -3   1    0.75    5.44 
 -20  -3   2    3.06    4.41 
 -20  -4   1   -6.66    6.12 
 -20  -4   2   -6.76    7.28 
 -19   0 -19   -3.14    4.76 
 -19   0 -18    1.99    4.67 
 -19   0 -17    2.40    4.07 
 -19   0 -16   -4.35    4.30 
 -19   0 -15    0.03    4.98 
 -19   0 -14    4.40    4.28 
 -19   0 -13  -19.57    7.32 
 -19   0 -12   -2.88    5.19 
 -19   0 -11    3.54    4.49 
 -19   0 -10   -3.63    4.37 
 -19   0  -9   -0.26    4.33 
 -19   0  -8    3.93    5.98 
 -19   0  -7    6.89    5.15 
 -19   0  -6    1.46    4.48 
 -19   0  -5   -4.19    4.04 
 -19   0  -4   -3.21    3.86 
 -19   0  -3   15.31    6.52 
 -19   0  -2    0.09    3.77 
 -19   0  -1   12.22    4.89 
 -19   0   0   -8.39    5.02 
 -19   0   1    4.96    3.86 
 -19   0   2   -1.37    4.54 
 -19  -1 -19    0.45    4.87 
 -19  -1 -18    1.41    5.09 
 -19  -1 -17   -2.53    4.52 
 -19  -1 -16    4.72    6.10 
 -19  -1 -15   -6.67    5.61 
 -19  -1 -14    7.81    5.86 
 -19  -1 -13   -1.97    4.50 
 -19  -1 -12   -2.03    4.33 
 -19  -1 -11   -2.07    4.55 
 -19  -1 -10  -26.99    8.40 
 -19  -1  -9   -9.54    5.54 
 -19  -1  -8   -5.11    4.59 
 -19  -1  -7   -2.96    4.69 
 -19  -1  -6    7.51    5.02 
 -19  -1  -5   -2.78    5.15 
 -19  -1  -4    5.51    5.38 
 -19  -1  -3    4.63    6.42 
 -19   1  -3    5.74    4.13 
 -19  -1  -2    2.44    5.13 
 -19   1  -2    6.80    5.77 
 -19   1  -1    4.89    4.96 
 -19  -1  -1    6.79    4.85 
 -19   1   0   10.57    5.84 
 -19  -1   0    4.76    5.64 
 -19  -1   1   11.82    5.65 
 -19   1   1   17.36    7.06 
 -19   1   2   11.10    6.53 
 -19   1   3   11.11    5.29 
 -19  -2 -17    0.56    5.59 
 -19  -2 -16  -20.12    7.97 
 -19  -2 -15  -10.57    7.26 
 -19  -2 -14    6.30    5.83 
 -19  -2 -13   -2.86    5.69 
 -19  -2 -12  -20.33    8.03 
 -19  -2 -11    4.36    5.74 
 -19  -2 -10   -7.49    6.18 
 -19  -2  -9    2.53    4.13 
 -19  -2  -8   -9.20    6.46 
 -19  -2  -7   -7.04    7.12 
 -19  -2  -6  -20.36    7.73 
 -19  -2  -5   -3.84    4.92 
 -19  -2  -4   -4.16    4.98 
 -19  -2  -3   -7.49    6.71 
 -19  -2  -2   -3.49    5.66 
 -19  -2  -1   -5.38    6.02 
 -19  -2   0    2.80    4.38 
 -19  -2   1    2.23    6.22 
 -19  -3 -13   -2.76    5.17 
 -19  -3 -12   -5.09    6.75 
 -19  -3 -11   -6.53    7.13 
 -19  -3 -10   -6.65    6.02 
 -19  -3  -9    2.92    6.15 
 -19  -3  -8   -7.11    5.80 
 -19  -3  -7    9.04    7.43 
 -19  -3  -6   -4.86    4.39 
 -19  -3  -5   -5.22    7.54 
 -19  -3  -4  -14.64    7.96 
 -19  -3  -3    3.14    5.50 
 -19  -3  -2    4.54    5.34 
 -19  -3  -1    1.89    4.26 
 -19  -3   0   -7.77    7.02 
 -19  -3   1  -17.50    8.46 
 -19  -4  -8  -12.29    7.23 
 -19  -4  -7   -7.01    6.74 
 -19  -4  -6   -2.33    5.30 
 -19  -4  -5  -11.32    6.25 
 -19  -4  -4    7.19    7.35 
 -19  -4  -3    4.01    6.79 
 -19  -4  -2   -8.27    7.66 
 -19  -4  -1    0.01    4.75 
 -19  -4   0    7.31    6.12 
 -19  -4   1    8.18    7.06 
 -19  -5   0   -3.16    7.53 
 -19  -5   1   -7.60    8.98 
 -19  -5   2    0.02    6.10 
 -18   0 -24  -15.12    7.07 
 -18   0 -23   -7.82    5.76 
 -18   0 -22   -1.64    6.31 
 -18   0 -21    2.81    5.57 
 -18   0 -20    1.83    5.12 
 -18   0 -19    0.80    3.98 
 -18   0 -18   -0.42    4.00 
 -18   0 -17    2.01    4.32 
 -18   0 -16   -2.68    4.83 
 -18   0 -15    3.45    5.66 
 -18   0 -14    5.63    5.20 
 -18   0 -13   10.33    6.60 
 -18   0 -12   14.47    6.94 
 -18   0 -11   -3.43    4.94 
 -18   0 -10    5.76    3.99 
 -18   0  -9   -2.37    4.18 
 -18   0  -8    6.57    5.15 
 -18   0  -7   -2.83    3.73 
 -18   0  -6   14.90    5.73 
 -18   0  -5    4.79    4.83 
 -18   0  -4   -4.09    4.62 
 -18   0  -3    3.74    4.71 
 -18   0  -2   32.88    8.23 
 -18   0  -1   -3.06    3.91 
 -18   0   0   19.48    6.78 
 -18   0   1   -1.96    4.86 
 -18  -1 -23    7.88    6.84 
 -18  -1 -22    1.40    5.62 
 -18  -1 -21    0.01    5.03 
 -18  -1 -20    4.07    4.36 
 -18  -1 -19  -13.06    6.72 
 -18  -1 -18   -6.05    6.51 
 -18  -1 -17   -1.35    4.67 
 -18   1 -16  -11.52    6.70 
 -18  -1 -16   -2.66    4.71 
 -18  -1 -15    5.36    6.17 
 -18   1 -15   10.31    4.96 
 -18   1 -14    6.40    3.58 
 -18  -1 -14   -4.58    5.16 
 -18  -1 -13    4.58    5.55 
 -18   1 -13   -3.35    4.66 
 -18   1 -12    4.88    3.65 
 -18  -1 -12   -5.79    5.97 
 -18  -1 -11   -5.87    5.36 
 -18   1 -11    3.73    4.10 
 -18  -1 -10    3.99    4.74 
 -18   1 -10   -2.49    4.60 
 -18  -1  -9    2.50    4.46 
 -18   1  -9   13.86    6.68 
 -18  -1  -8    0.01    4.73 
 -18   1  -8    5.51    3.55 
 -18  -1  -7    0.09    3.98 
 -18   1  -7    8.48    6.09 
 -18   1  -6   11.78    5.83 
 -18  -1  -6   -0.58    4.14 
 -18  -1  -5   13.66    6.91 
 -18   1  -5   13.69    5.73 
 -18  -1  -4   10.85    5.76 
 -18   1  -4   10.09    5.07 
 -18  -1  -3    7.96    5.66 
 -18   1  -3    4.37    4.74 
 -18  -1  -2   -1.35    4.06 
 -18   1  -2   12.60    5.23 
 -18   1  -1    7.10    4.65 
 -18  -1  -1  -11.40    7.02 
 -18  -1   0   -6.42    5.37 
 -18   1   0    1.45    5.64 
 -18   1   1    1.71    4.64 
 -18   1   2   -1.00    3.84 
 -18  -2 -20   -1.39    4.87 
 -18  -2 -19    1.01    5.15 
 -18  -2 -18   13.82    7.38 
 -18  -2 -17   -7.37    6.03 
 -18  -2 -16    4.52    4.73 
 -18  -2 -15   -5.10    5.68 
 -18  -2 -14    2.00    5.10 
 -18  -2 -13    2.83    5.56 
 -18  -2 -12   13.63    7.53 
 -18  -2 -11    5.96    5.80 
 -18  -2 -10    6.93    5.67 
 -18  -2  -9    0.01    4.50 
 -18  -2  -8   -2.58    4.28 
 -18  -2  -7   -4.52    3.93 
 -18  -2  -6  -12.02    6.09 
 -18  -2  -5    5.88    4.70 
 -18  -2  -4    2.21    5.32 
 -18  -2  -3    4.55    5.72 
 -18  -2  -2   12.75    6.59 
 -18  -2  -1   -1.93    3.96 
 -18  -2   0    3.16    4.90 
 -18  -3 -18   14.14    7.29 
 -18  -3 -17   -6.99    6.22 
 -18  -3 -16   -5.52    5.62 
 -18  -3 -15   -6.62    5.85 
 -18  -3 -14   -9.16    7.01 
 -18  -3 -13   -1.92    4.96 
 -18  -3 -12   -7.28    6.51 
 -18  -3 -11   -7.56    5.86 
 -18  -3 -10  -18.11    7.54 
 -18  -3  -9    2.02    4.27 
 -18  -3  -8    0.98    4.77 
 -18  -3  -7   -3.90    5.06 
 -18  -3  -6  -13.40    7.32 
 -18  -3  -5    9.27    7.54 
 -18  -3  -4    0.74    6.36 
 -18  -3  -3   -0.83    4.02 
 -18  -3  -2    0.99    4.78 
 -18  -3  -1    5.09    6.46 
 -18  -3   0    4.63    5.64 
 -18  -4 -14    5.02    6.23 
 -18  -4 -13  -12.03    8.46 
 -18  -4 -12  -19.03    9.00 
 -18  -4 -11    0.01    6.24 
 -18  -4 -10    1.94    4.72 
 -18  -4  -9   -8.67    7.40 
 -18  -4  -8    0.37    4.51 
 -18  -4  -7   -4.58    5.32 
 -18  -4  -6    0.62    5.58 
 -18  -4  -5   14.66    7.96 
 -18  -4  -4    2.16    6.13 
 -18  -4  -3    1.63    4.99 
 -18  -4  -2   -2.45    5.06 
 -18  -4  -1    7.49    5.91 
 -18  -4   0   -5.63    6.69 
 -18  -5  -9    0.02    6.91 
 -18  -5  -8   -1.90    5.72 
 -18  -5  -7   -2.10    5.20 
 -18  -5  -6   -2.80    6.26 
 -18  -5  -5    5.44    6.06 
 -18  -5  -4   -5.38    5.96 
 -18  -5  -3  -14.52    7.95 
 -18  -5  -2    2.69    4.83 
 -18  -5  -1  -14.66    8.16 
 -18  -5   0   -9.13    6.16 
 -18  -5   1  -15.93    9.26 
 -18  -6   0   -6.80    6.66 
 -18  -6   1   12.35    9.01 
 -18  -6   2    3.72    7.60 
 -17   0 -27   -0.85    5.34 
 -17   0 -26    9.56    7.65 
 -17   0 -25    3.03    4.66 
 -17   0 -24    6.42    5.03 
 -17   0 -23    6.41    6.37 
 -17   0 -22    1.85    5.51 
 -17   0 -21   -6.56    5.96 
 -17   0 -20   13.96    6.67 
 -17   0 -19    5.79    4.52 
 -17   0 -18   -3.24    5.80 
 -17   0 -17    6.91    3.98 
 -17   0 -16   -4.28    4.59 
 -17   0 -15    5.97    4.55 
 -17   0 -14    0.21    4.35 
 -17   0 -13   15.82    6.67 
 -17   0 -12   -6.00    5.63 
 -17   0 -11    3.76    4.48 
 -17   0 -10    0.45    3.55 
 -17   0  -9    3.88    4.23 
 -17   0  -8    3.74    4.84 
 -17   0  -7   14.57    5.61 
 -17   0  -6   -1.87    4.21 
 -17   0  -5   40.32    8.75 
 -17   0  -4    2.79    4.99 
 -17   0  -3   17.44    6.43 
 -17   0  -2   -3.55    4.27 
 -17   0  -1    7.98    4.84 
 -17   0   0   -3.12    3.45 
 -17  -1 -26    2.21    4.65 
 -17  -1 -25  -15.55    7.27 
 -17   1 -24    1.00    4.15 
 -17  -1 -24   -0.01    5.39 
 -17  -1 -23    4.43    4.34 
 -17   1 -23    1.67    5.11 
 -17   1 -22   19.56    7.56 
 -17  -1 -22   -7.53    7.58 
 -17  -1 -21  -13.04    6.86 
 -17   1 -21    8.65    6.00 
 -17   1 -20    0.17    4.25 
 -17  -1 -20   -2.54    5.36 
 -17  -1 -19   -1.43    5.95 
 -17   1 -19    0.39    4.67 
 -17   1 -18    5.38    6.27 
 -17  -1 -18   -7.67    6.28 
 -17   1 -17   18.37    6.92 
 -17  -1 -17   -3.83    6.12 
 -17   1 -16    4.37    4.05 
 -17  -1 -16    2.18    4.91 
 -17  -1 -15    0.21    4.88 
 -17   1 -15    2.20    3.95 
 -17   1 -14   10.32    6.15 
 -17  -1 -14   -5.35    5.12 
 -17  -1 -13   -3.83    5.91 
 -17   1 -13   24.06    7.84 
 -17  -1 -12    3.95    4.51 
 -17   1 -12   18.67    6.76 
 -17  -1 -11    1.11    3.75 
 -17   1 -11   11.47    6.24 
 -17   1 -10    3.14    3.73 
 -17  -1 -10   -0.14    4.93 
 -17  -1  -9   -0.14    5.19 
 -17   1  -9    8.45    4.91 
 -17   1  -8   -0.21    3.18 
 -17  -1  -8    2.70    4.01 
 -17  -1  -7  -11.04    5.97 
 -17   1  -7    2.36    3.99 
 -17  -1  -6   -2.93    4.23 
 -17   1  -6   -2.56    4.38 
 -17   1  -5    1.27    3.08 
 -17  -1  -5    5.31    5.71 
 -17  -1  -4   -1.03    3.80 
 -17   1  -4    8.87    4.16 
 -17   1  -3   -1.85    4.48 
 -17  -1  -3   -2.58    3.70 
 -17   1  -2    8.30    4.30 
 -17  -1  -2    4.62    4.90 
 -17   1  -1    7.51    5.66 
 -17  -1  -1    8.62    4.89 
 -17   1   0   43.97    8.76 
 -17   1   1   11.00    4.88 
 -17  -2 -24    0.01    6.02 
 -17  -2 -23    4.36    6.78 
 -17  -2 -22    1.80    5.10 
 -17  -2 -21   -6.95    4.86 
 -17  -2 -20    0.42    4.48 
 -17  -2 -19   -1.91    5.41 
 -17  -2 -18   -5.00    5.32 
 -17  -2 -17   -1.56    4.26 
 -17  -2 -16  -12.46    4.64 
 -17  -2 -15    2.99    5.90 
 -17  -2 -14    5.20    4.23 
 -17  -2 -13    0.96    4.16 
 -17  -2 -12    4.14    4.20 
 -17  -2 -11    3.28    4.21 
 -17  -2 -10    7.79    5.71 
 -17  -2  -9    1.83    4.40 
 -17  -2  -8   16.51    7.19 
 -17  -2  -7    0.01    4.12 
 -17  -2  -6    4.32    4.28 
 -17  -2  -5   -9.11    5.83 
 -17  -2  -4    5.63    5.37 
 -17  -2  -3    4.32    5.58 
 -17  -2  -2    0.55    5.32 
 -17  -2  -1    5.03    5.22 
 -17  -3 -21    8.69    7.23 
 -17  -3 -20   -2.23    4.59 
 -17  -3 -19   -2.77    6.58 
 -17  -3 -18   -3.75    4.43 
 -17  -3 -17    0.01    5.93 
 -17  -3 -16    4.00    4.90 
 -17  -3 -15   -5.71    6.43 
 -17  -3 -14    0.86    4.36 
 -17  -3 -13    6.51    5.77 
 -17  -3 -12   -7.07    7.06 
 -17  -3 -11   -8.63    6.11 
 -17  -3 -10   10.04    4.06 
 -17  -3  -9    4.18    4.93 
 -17  -3  -8    0.11    4.05 
 -17  -3  -7   -4.69    5.12 
 -17  -3  -6    0.98    4.96 
 -17  -3  -5    9.58    6.35 
 -17  -3  -4  -12.39    6.82 
 -17  -3  -3    2.27    4.49 
 -17  -3  -2   -7.24    6.01 
 -17  -3  -1  -10.00    6.19 
 -17  -4 -18   -6.44    6.74 
 -17  -4 -17  -30.70   11.40 
 -17  -4 -16   -5.25    5.39 
 -17  -4 -15  -11.16    8.03 
 -17  -4 -14    0.32    4.59 
 -17  -4 -13   -5.32    5.04 
 -17  -4 -12  -10.53    6.94 
 -17  -4 -11    5.04    4.71 
 -17  -4 -10  -14.41    6.79 
 -17  -4  -9   -3.57    5.12 
 -17  -4  -8   -7.30    6.22 
 -17  -4  -7  -10.62    6.37 
 -17  -4  -6   -1.59    5.50 
 -17  -4  -5    1.00    4.86 
 -17  -4  -4    7.67    5.42 
 -17  -4  -3    7.42    5.72 
 -17  -4  -2    0.24    4.77 
 -17  -4  -1   -3.27    5.76 
 -17  -5 -14   -4.70    6.24 
 -17  -5 -13    2.00    4.79 
 -17  -5 -12    0.01    6.34 
 -17  -5 -11    0.01    6.76 
 -17  -5 -10   -2.39    6.27 
 -17  -5  -9   -7.76    6.34 
 -17  -5  -8   -0.01    6.15 
 -17  -5  -7    6.61    5.51 
 -17  -5  -6   -2.79    5.02 
 -17  -5  -5    1.43    5.43 
 -17  -5  -4   -8.31    7.46 
 -17  -5  -3    0.93    5.84 
 -17  -5  -2    7.55    7.53 
 -17  -5  -1   -0.01    6.14 
 -17  -5   0  -12.64    6.23 
 -17  -6  -9    0.02    8.16 
 -17  -6  -8   -7.67    9.10 
 -17  -6  -7   -7.77    8.25 
 -17  -6  -6   -2.76    6.55 
 -17  -6  -5    3.78    5.39 
 -17  -6  -4  -12.82    9.80 
 -17  -6  -3  -15.06    9.19 
 -17  -6  -2   -4.33    5.14 
 -17  -6  -1    2.13    5.13 
 -17  -6   0   -7.33    6.78 
 -17  -6   1    4.08    5.08 
 -17  -7   2  -12.82    9.28 
 -16   0 -30   -1.57    5.24 
 -16   0 -29   12.66    7.06 
 -16   0 -28   -7.21    5.75 
 -16   0 -27    1.47    5.40 
 -16   0 -26    4.60    5.65 
 -16   0 -25    1.97    4.72 
 -16   0 -24   -8.64    7.22 
 -16   0 -23   -2.71    4.92 
 -16   0 -22    9.25    5.54 
 -16   0 -21  -13.02    6.77 
 -16   0 -20   13.14    6.36 
 -16   0 -19   -1.80    4.91 
 -16   0 -18  -12.82    6.96 
 -16   0 -17    5.21    6.09 
 -16   0 -16   12.02    6.13 
 -16   0 -15    4.31    3.47 
 -16   0 -14    4.23    3.65 
 -16   0 -13   -4.19    4.39 
 -16   0 -12    2.32    3.43 
 -16   0 -11   -4.17    5.37 
 -16   0 -10    9.19    5.66 
 -16   0  -9    0.64    5.02 
 -16   0  -8    6.02    5.22 
 -16   0  -7    3.74    4.73 
 -16   0  -6   10.15    4.86 
 -16   0  -5    0.81    3.23 
 -16   0  -4   22.06    6.28 
 -16   0  -3    0.87    3.20 
 -16   0  -2   17.01    6.00 
 -16   0  -1   -0.86    3.04 
 -16   1 -29    0.88    4.67 
 -16  -1 -28    2.08    5.61 
 -16   1 -28   -6.48    5.26 
 -16   1 -27   -6.19    5.29 
 -16  -1 -27    0.18    4.52 
 -16  -1 -26   -2.38    7.73 
 -16   1 -26   -6.61    4.47 
 -16  -1 -25   -2.51    4.84 
 -16   1 -25   -5.05    6.19 
 -16   1 -24   -5.41    5.24 
 -16  -1 -24   14.20    7.82 
 -16  -1 -23    2.71    5.82 
 -16   1 -23   -3.97    4.86 
 -16  -1 -22   -2.07    4.40 
 -16   1 -22    6.77    4.46 
 -16   1 -21   10.51    5.18 
 -16  -1 -21    5.09    5.40 
 -16   1 -20    6.05    3.70 
 -16  -1 -20   -6.79    4.71 
 -16   1 -19    4.87    4.58 
 -16  -1 -19    1.78    4.26 
 -16  -1 -18   -3.83    5.83 
 -16   1 -18    2.05    4.48 
 -16   1 -17   -8.81    4.39 
 -16  -1 -17   -3.55    4.58 
 -16   1 -16    2.88    4.38 
 -16  -1 -16   -5.62    4.75 
 -16  -1 -15    8.05    5.52 
 -16   1 -15   13.74    5.73 
 -16   1 -14    3.54    4.53 
 -16  -1 -14   -0.96    4.34 
 -16   1 -13   24.62    7.64 
 -16  -1 -13    7.99    5.75 
 -16  -1 -12   17.56    6.36 
 -16   1 -12   12.13    5.79 
 -16  -1 -11   -1.35    4.34 
 -16   1 -11   -1.89    4.05 
 -16   1 -10   -5.91    5.50 
 -16  -1 -10    3.65    4.28 
 -16   1  -9    9.87    5.86 
 -16  -1  -9    2.83    3.97 
 -16   1  -8    1.55    4.32 
 -16  -1  -8   -4.86    5.80 
 -16  -1  -7    2.57    3.90 
 -16   1  -7    0.87    3.48 
 -16  -1  -6   10.29    5.76 
 -16   1  -6    7.87    4.64 
 -16  -1  -5    9.47    6.46 
 -16   1  -5    8.34    4.84 
 -16  -1  -4    8.29    5.50 
 -16   1  -4    6.42    4.34 
 -16   1  -3    4.73    3.77 
 -16  -1  -3   -5.02    4.85 
 -16   1  -2    5.41    3.70 
 -16  -1  -2    8.71    5.15 
 -16   1  -1   -0.21    3.18 
 -16   1   0   -2.56    3.05 
 -16  -2 -27  -35.76   10.36 
 -16  -2 -26   -0.69    4.51 
 -16  -2 -25    5.89    5.76 
 -16  -2 -24   -4.43    5.41 
 -16  -2 -23    9.53    5.19 
 -16  -2 -22    4.42    7.62 
 -16  -2 -21   10.05    7.17 
 -16  -2 -20   -9.02    4.60 
 -16  -2 -19    3.13    5.29 
 -16  -2 -18   -2.22    4.47 
 -16  -2 -17    2.00    4.02 
 -16  -2 -16   -3.92    4.92 
 -16  -2 -15   -2.83    5.16 
 -16  -2 -14    8.04    6.18 
 -16  -2 -13    8.70    6.38 
 -16   2 -12    3.80    3.84 
 -16  -2 -12   -0.22    4.35 
 -16  -2 -11    7.54    6.00 
 -16   2 -11   19.30    6.35 
 -16   2 -10   -1.16    3.10 
 -16  -2 -10    3.73    5.13 
 -16  -2  -9    0.96    4.09 
 -16   2  -9   13.04    4.78 
 -16  -2  -8   -2.74    4.32 
 -16   2  -8    4.82    4.23 
 -16  -2  -7    6.64    5.71 
 -16   2  -7   16.95    5.70 
 -16   2  -6    1.65    2.61 
 -16  -2  -6    1.65    4.14 
 -16  -2  -5    7.77    5.43 
 -16   2  -5   15.75    5.09 
 -16   2  -4   10.15    4.39 
 -16  -2  -4    1.02    3.88 
 -16  -2  -3   -3.08    4.82 
 -16   2  -3    1.41    3.46 
 -16   2  -2   10.45    4.16 
 -16  -2  -2    3.25    4.03 
 -16   2  -1   -2.74    3.73 
 -16   2   0    9.34    4.94 
 -16   2   1   27.39    6.66 
 -16   2   2    5.78    3.38 
 -16  -3 -24   -6.98    6.08 
 -16  -3 -23    4.09    4.52 
 -16  -3 -22    1.16    5.89 
 -16  -3 -21   -6.35    5.04 
 -16  -3 -20   -2.90    6.68 
 -16  -3 -19   -6.50    7.18 
 -16  -3 -18    2.15    4.72 
 -16  -3 -17   -6.62    4.50 
 -16  -3 -16   -6.70    7.00 
 -16  -3 -15    0.64    4.89 
 -16  -3 -14   -1.06    4.33 
 -16  -3 -13    8.44    6.18 
 -16  -3 -12    5.75    5.91 
 -16  -3 -11    4.20    4.75 
 -16  -3 -10    3.19    4.79 
 -16  -3  -9    7.34    4.62 
 -16  -3  -8    8.49    6.07 
 -16  -3  -7   -0.96    4.19 
 -16  -3  -6    0.01    4.14 
 -16  -3  -5   -0.98    5.03 
 -16  -3  -4   -2.70    4.41 
 -16  -3  -3   12.93    6.28 
 -16  -3  -2    2.87    4.36 
 -16  -4 -22    9.28    7.93 
 -16  -4 -21  -12.13    6.92 
 -16  -4 -20  -10.61    7.83 
 -16  -4 -19    6.92    5.70 
 -16  -4 -18    1.76    5.14 
 -16  -4 -17   -6.50    6.91 
 -16  -4 -16   -0.16    4.69 
 -16  -4 -15    0.78    4.92 
 -16  -4 -14    2.49    7.03 
 -16  -4 -13   12.45    7.14 
 -16  -4 -12    6.30    5.90 
 -16  -4 -11   -5.26    5.61 
 -16  -4 -10    5.48    5.67 
 -16  -4  -9   13.30    7.31 
 -16  -4  -8    2.89    5.03 
 -16  -4  -7  -17.13    7.64 
 -16  -4  -6   -4.91    6.34 
 -16  -4  -5  -17.12    8.04 
 -16  -4  -4   -5.95    6.77 
 -16  -4  -3    2.83    4.72 
 -16  -4  -2   -0.97    6.25 
 -16  -5 -18    2.46    5.48 
 -16  -5 -17   -4.01    6.10 
 -16  -5 -16    4.97    6.75 
 -16  -5 -15   -4.59    5.80 
 -16  -5 -14  -12.10    6.88 
 -16  -5 -13  -17.66    9.07 
 -16  -5 -12  -17.89    9.03 
 -16  -5 -11   -3.03    5.53 
 -16  -5 -10   -6.66    5.93 
 -16  -5  -9   -5.46    6.46 
 -16  -5  -8   -3.87    4.91 
 -16  -5  -7    2.20    5.71 
 -16  -5  -6   -4.51    5.94 
 -16  -5  -5    2.20    4.36 
 -16  -5  -4    1.08    6.54 
 -16  -5  -3   -7.25    5.66 
 -16  -5  -2   12.02    7.73 
 -16  -5  -1   -9.86    6.45 
 -16  -6 -14   -2.71    5.74 
 -16  -6 -13   -7.28    6.48 
 -16  -6 -12    1.35    5.80 
 -16  -6 -11   -4.85    6.61 
 -16  -6 -10    0.46    5.64 
 -16  -6  -9    8.00    7.28 
 -16  -6  -8   -7.08    5.90 
 -16  -6  -7  -19.10    9.23 
 -16  -6  -6   -2.42    5.16 
 -16  -6  -5  -11.60    7.59 
 -16  -6  -4   -5.76    7.01 
 -16  -6  -3  -11.28    7.84 
 -16  -6  -2    8.58    5.92 
 -16  -6  -1   -8.86    6.52 
 -16  -6   0    7.50    6.07 
 -16  -7  -8    3.56    5.70 
 -16  -7  -7   -9.29    8.55 
 -16  -7  -6    3.05    5.56 
 -16  -7  -5   -6.89    5.87 
 -16  -7  -4   -7.41   10.06 
 -16  -7  -3   -4.40    6.05 
 -16  -7  -2   -3.38    6.20 
 -16  -7  -1    5.47    6.74 
 -16  -7   0    2.33    5.37 
 -16  -7   1   -2.71    5.83 
 -15   0 -32    1.16    4.72 
 -15   0 -31    0.01    4.82 
 -15   0 -30    1.15    5.38 
 -15   0 -29   -4.38    5.27 
 -15   0 -28    0.35    4.73 
 -15   0 -27    2.05    6.27 
 -15   0 -26   -6.27    6.73 
 -15   0 -25   -1.51    5.50 
 -15   0 -24    2.25    4.15 
 -15   0 -23    4.21    4.70 
 -15   0 -22   -8.40    6.20 
 -15   0 -21    6.98    4.87 
 -15   0 -20    0.07    3.95 
 -15   0 -19    8.52    4.84 
 -15   0 -18    3.59    3.69 
 -15   0 -17   12.86    5.26 
 -15   0 -16   -4.48    4.28 
 -15   0 -15   37.83    8.54 
 -15   0 -14   -0.31    3.86 
 -15   0 -13   23.18    7.48 
 -15   0 -12    9.05    5.31 
 -15   0 -11   -3.62    4.08 
 -15   0 -10    4.47    3.97 
 -15   0  -9    7.61    4.87 
 -15   0  -8    6.46    4.63 
 -15   0  -7   -3.71    3.65 
 -15   0  -6   -2.92    4.11 
 -15   0  -5   38.34    8.29 
 -15   0  -4    2.27    4.90 
 -15   0  -3   -0.43    3.92 
 -15   0  -2    1.48    4.25 
 -15   1 -32  -15.91    7.42 
 -15  -1 -31   -5.14    5.66 
 -15   1 -31    2.51    4.44 
 -15  -1 -30   -6.31    7.43 
 -15   1 -30   -1.79    6.17 
 -15   1 -29    1.18    4.97 
 -15  -1 -29   -3.90    5.16 
 -15   1 -28   -0.91    4.44 
 -15  -1 -28   -1.46    4.60 
 -15   1 -27  -20.36    7.45 
 -15  -1 -27  -11.23    6.64 
 -15  -1 -26    0.61    4.74 
 -15   1 -26   -9.10    6.31 
 -15   1 -25   -1.31    5.95 
 -15  -1 -25    3.06    6.04 
 -15  -1 -24   -3.17    5.01 
 -15   1 -24    8.34    5.19 
 -15   1 -23    9.91    5.95 
 -15  -1 -23    2.87    4.60 
 -15   1 -22    2.95    4.33 
 -15  -1 -22    1.94    4.47 
 -15  -1 -21    3.18    4.58 
 -15   1 -21    9.27    5.25 
 -15   1 -20   17.57    6.51 
 -15  -1 -20   -8.73    5.59 
 -15  -1 -19    4.93    4.76 
 -15   1 -19   20.51    7.05 
 -15  -1 -18    8.50    6.26 
 -15   1 -18   13.68    5.97 
 -15  -1 -17    1.96    3.95 
 -15   1 -17    3.05    3.51 
 -15   1 -16   18.44    6.45 
 -15  -1 -16    3.51    4.81 
 -15   1 -15    3.21    4.25 
 -15  -1 -15   10.15    6.42 
 -15  -1 -14   -1.24    3.96 
 -15   1 -14   -0.73    4.10 
 -15  -1 -13    5.83    5.11 
 -15   1 -13   11.58    5.29 
 -15   1 -12   11.24    5.29 
 -15  -1 -12   19.37    6.91 
 -15   1 -11    8.12    4.37 
 -15  -1 -11    1.19    4.25 
 -15  -1 -10    6.69    3.64 
 -15   1 -10    9.60    4.35 
 -15   1  -9    8.92    4.33 
 -15  -1  -9    8.41    5.11 
 -15  -1  -8    9.52    5.02 
 -15   1  -8   19.73    5.62 
 -15   1  -7    7.51    4.17 
 -15  -1  -7    3.38    3.94 
 -15   1  -6   30.15    6.77 
 -15  -1  -6   29.83    7.95 
 -15   1  -5    7.20    4.21 
 -15  -1  -5   -5.71    4.55 
 -15   1  -4    1.91    3.56 
 -15  -1  -4    9.38    5.23 
 -15  -1  -3    9.65    5.19 
 -15   1  -3   10.30    3.87 
 -15  -1  -2   38.20    8.50 
 -15   1  -2   36.94    7.43 
 -15   1  -1   14.59    5.58 
 -15  -2 -29    2.07    6.72 
 -15  -2 -28   -4.33    8.16 
 -15  -2 -27  -11.24    6.41 
 -15  -2 -26   -0.01    4.76 
 -15  -2 -25   -6.68    5.55 
 -15  -2 -24   -5.30    6.47 
 -15  -2 -23    4.67    5.68 
 -15  -2 -22   -5.19    6.15 
 -15   2 -22   -5.88    4.42 
 -15   2 -21   -6.90    5.76 
 -15  -2 -21    0.07    4.76 
 -15   2 -20    8.00    5.60 
 -15  -2 -20    9.27    6.06 
 -15   2 -19    8.64    5.57 
 -15  -2 -19   -5.38    5.29 
 -15  -2 -18    0.55    5.30 
 -15   2 -18    4.21    4.31 
 -15  -2 -17    4.13    5.14 
 -15   2 -17    2.90    3.13 
 -15  -2 -16   -4.44    6.04 
 -15   2 -16    5.01    4.79 
 -15   2 -15   16.21    5.97 
 -15  -2 -15    9.51    5.31 
 -15  -2 -14   38.91    8.54 
 -15   2 -14   61.55   10.06 
 -15  -2 -13    1.72    3.87 
 -15   2 -13   -1.30    4.44 
 -15   2 -12   38.53    8.29 
 -15  -2 -12   25.57    8.03 
 -15   2 -11   23.90    6.96 
 -15  -2 -11    5.72    4.93 
 -15   2 -10    2.46    2.81 
 -15  -2 -10    4.78    5.47 
 -15   2  -9   -1.67    3.45 
 -15  -2  -9   12.19    6.10 
 -15   2  -8   21.64    6.95 
 -15  -2  -8    9.88    6.39 
 -15   2  -7    4.97    4.37 
 -15  -2  -7    4.34    5.22 
 -15   2  -6   17.52    5.18 
 -15  -2  -6   14.63    6.04 
 -15   2  -5   22.53    5.14 
 -15  -2  -5   24.59    7.17 
 -15   2  -4   -5.25    3.41 
 -15  -2  -4   -7.81    4.46 
 -15   2  -3    2.83    3.50 
 -15  -2  -3    4.05    4.63 
 -15   2  -2   25.68    6.39 
 -15   2  -1   10.32    4.32 
 -15   2   0    3.21    3.36 
 -15   2   1   -1.23    2.32 
 -15  -3 -27    2.49    5.20 
 -15  -3 -26  -11.63    8.19 
 -15  -3 -25   -0.01    5.47 
 -15  -3 -24   -8.07    5.17 
 -15  -3 -23   -9.21    6.96 
 -15  -3 -22  -14.68    8.50 
 -15  -3 -21    3.15    5.05 
 -15  -3 -20   -6.19    6.06 
 -15  -3 -19   -1.58    4.35 
 -15  -3 -18    3.73    5.43 
 -15  -3 -17   -4.83    4.29 
 -15  -3 -16   -5.51    5.24 
 -15  -3 -15   -0.72    4.58 
 -15  -3 -14    3.25    4.80 
 -15  -3 -13   12.14    7.26 
 -15  -3 -12    7.48    7.25 
 -15  -3 -11    0.86    4.10 
 -15  -3 -10    3.51    5.06 
 -15  -3  -9    0.63    4.61 
 -15  -3  -8   -4.67    5.95 
 -15  -3  -7   12.14    7.47 
 -15  -3  -6   -0.31    4.86 
 -15  -3  -5   18.63    7.28 
 -15  -3  -4   11.14    5.08 
 -15  -3  -3   22.13    6.83 
 -15  -4 -25    7.87    7.65 
 -15  -4 -24   -3.57    6.02 
 -15  -4 -23   -5.95    4.71 
 -15  -4 -22   -5.50    4.98 
 -15  -4 -21   -2.73    6.59 
 -15  -4 -20    6.74    7.10 
 -15  -4 -19    4.30    5.56 
 -15  -4 -18    0.89    4.20 
 -15  -4 -17   10.12    7.52 
 -15  -4 -16    4.14    6.47 
 -15  -4 -15   -9.84    6.53 
 -15  -4 -14    3.91    4.93 
 -15  -4 -13    4.22    4.74 
 -15  -4 -12    2.05    5.96 
 -15  -4 -11   -0.48    5.27 
 -15  -4 -10   -2.30    6.62 
 -15  -4  -9   -4.63    6.13 
 -15  -4  -8    4.84    4.58 
 -15  -4  -7    1.54    4.96 
 -15  -4  -6   -1.09    6.14 
 -15  -4  -5  -12.18    6.62 
 -15  -4  -4   -3.74    5.03 
 -15  -4  -3    2.46    4.88 
 -15  -5 -22  -10.67    7.89 
 -15  -5 -21    0.37    7.71 
 -15  -5 -20   -7.20    7.88 
 -15  -5 -19  -19.68   10.12 
 -15  -5 -18    7.65    6.86 
 -15  -5 -17   -2.54    4.89 
 -15  -5 -16    2.31    5.51 
 -15  -5 -15  -12.37    6.62 
 -15  -5 -14   13.66    8.92 
 -15  -5 -13    2.01    4.99 
 -15  -5 -12  -18.53    8.47 
 -15  -5 -11    3.62    5.96 
 -15  -5 -10  -11.90    7.50 
 -15  -5  -9    4.59    5.96 
 -15  -5  -8    5.46    7.05 
 -15  -5  -7  -11.29    6.48 
 -15  -5  -6   -0.70    4.84 
 -15  -5  -5    2.54    4.92 
 -15  -5  -4    7.43    7.77 
 -15  -5  -3   -3.35    5.29 
 -15  -5  -2   -2.96    5.97 
 -15  -6 -18  -10.27    7.55 
 -15  -6 -17   -1.48    5.20 
 -15  -6 -16   19.05   10.14 
 -15  -6 -15   -6.89    5.78 
 -15  -6 -14   -2.55    5.40 
 -15  -6 -13    0.01    6.94 
 -15  -6 -12    0.04    4.81 
 -15  -6 -11   -3.62    6.40 
 -15  -6 -10    0.67    5.16 
 -15  -6  -9   -2.11    5.17 
 -15  -6  -8    4.64    7.44 
 -15  -6  -7    0.01    6.55 
 -15  -6  -6    8.04    5.20 
 -15  -6  -5  -14.13    7.38 
 -15  -6  -4    8.34    5.06 
 -15  -6  -3  -11.21    7.03 
 -15  -6  -2   -2.82    6.33 
 -15  -6  -1    2.56    6.66 
 -15  -7 -13    1.00    6.41 
 -15  -7 -12    4.30    7.95 
 -15  -7 -11    0.31    7.07 
 -15  -7 -10   10.74    6.76 
 -15  -7  -9    2.07    4.89 
 -15  -7  -8  -25.51   11.30 
 -15  -7  -7    0.02    7.64 
 -15  -7  -6   -3.84    5.39 
 -15  -7  -5    6.48    5.66 
 -15  -7  -4    3.24    5.70 
 -15  -7  -3   -2.72    4.70 
 -15  -7  -2  -13.92    7.78 
 -15  -7  -1   -9.89    8.27 
 -15  -7   0   -4.70    8.54 
 -15  -8  -7   -0.02    5.56 
 -15  -8  -6    5.14    7.24 
 -15  -8  -5   -9.58    7.92 
 -15  -8  -4   -5.97    7.74 
 -15  -8  -3   -3.35    7.36 
 -15  -8  -2   -4.14    7.61 
 -15  -8  -1    6.76    8.89 
 -15  -8   0    0.02    6.35 
 -15  -8   1   -8.26    5.93 
 -15  -8   2    5.75    7.79 
 -14   0 -34  -22.23    8.47 
 -14   0 -33   -3.62    5.65 
 -14   0 -32   -3.46    4.71 
 -14   0 -31    5.82    5.74 
 -14   0 -30    2.63    4.25 
 -14   0 -29   -4.22    4.63 
 -14   0 -28    0.52    4.35 
 -14   0 -27   -2.47    4.15 
 -14   0 -26    7.67    6.01 
 -14   0 -25    0.12    4.00 
 -14   0 -24    0.02    3.80 
 -14   0 -23   -5.67    4.76 
 -14   0 -22   55.75   10.85 
 -14   0 -21   -0.33    3.89 
 -14   0 -20    8.89    5.49 
 -14   0 -19    1.90    4.25 
 -14   0 -18   19.66    7.41 
 -14   0 -17   -1.64    4.69 
 -14   0 -16    5.79    4.03 
 -14   0 -15   -0.30    4.16 
 -14   0 -14   13.35    6.43 
 -14   0 -13    5.49    4.50 
 -14   0 -12    3.54    3.56 
 -14   0 -11    6.46    4.49 
 -14   0 -10   31.00    7.43 
 -14   0  -9    1.58    4.29 
 -14   0  -8    9.14    3.56 
 -14   0  -7   -5.00    3.95 
 -14   0  -6   73.61   10.45 
 -14   0  -5    1.26    3.88 
 -14   0  -4   40.01    7.84 
 -14   0  -3   -0.92    2.96 
 -14   0  -2   12.05    4.27 
 -14   1 -35  -32.63    9.91 
 -14   1 -34   25.27   10.09 
 -14  -1 -33   -5.20    5.93 
 -14   1 -33   -7.07    6.74 
 -14   1 -32   -2.50    7.06 
 -14  -1 -32   -4.14    5.49 
 -14   1 -31  -17.77    7.38 
 -14  -1 -31   -3.91    4.53 
 -14   1 -30    7.50    5.48 
 -14  -1 -30    4.55    6.35 
 -14  -1 -29   -3.18    5.29 
 -14   1 -29    7.83    5.43 
 -14  -1 -28    5.32    4.87 
 -14   1 -28   -2.32    4.37 
 -14  -1 -27    0.18    4.57 
 -14   1 -27   -2.90    4.22 
 -14   1 -26    7.51    4.77 
 -14  -1 -26    4.67    4.45 
 -14   1 -25   -6.70    5.72 
 -14  -1 -25   -2.64    4.07 
 -14   1 -24    0.36    5.19 
 -14  -1 -24    3.37    4.99 
 -14  -1 -23   -5.44    5.41 
 -14   1 -23    4.85    4.54 
 -14  -1 -22    9.51    6.03 
 -14   1 -22   16.33    5.94 
 -14   1 -21  -12.24    6.17 
 -14  -1 -21   -1.84    4.12 
 -14  -1 -20   -2.32    5.64 
 -14   1 -20    2.71    4.04 
 -14  -1 -19   -4.29    5.62 
 -14   1 -19    8.80    4.88 
 -14  -1 -18    3.59    4.27 
 -14   1 -18   11.08    5.62 
 -14  -1 -17    8.12    5.42 
 -14   1 -17    9.93    5.10 
 -14   1 -16   11.40    5.24 
 -14  -1 -16   22.96    7.33 
 -14   1 -15    3.65    4.17 
 -14  -1 -15    8.64    5.68 
 -14  -1 -14   36.56    8.46 
 -14   1 -14   30.05    7.44 
 -14   1 -13   35.54    8.00 
 -14  -1 -13   13.07    5.22 
 -14   1 -12   20.38    6.51 
 -14  -1 -12   10.77    4.27 
 -14  -1 -11   18.94    5.92 
 -14   1 -11   13.88    5.44 
 -14   1 -10   -0.08    3.60 
 -14  -1 -10   -5.18    4.89 
 -14   1  -9   13.83    5.21 
 -14  -1  -9   12.99    5.56 
 -14  -1  -8   -2.40    3.55 
 -14   1  -8    3.94    3.71 
 -14   1  -7   58.23    9.12 
 -14  -1  -7   56.02    9.83 
 -14   1  -6   33.02    7.57 
 -14  -1  -6   17.60    6.62 
 -14  -1  -5    3.74    4.15 
 -14   1  -5    2.37    3.39 
 -14   1  -4   28.03    6.30 
 -14  -1  -4   19.94    6.43 
 -14  -1  -3   33.66    7.79 
 -14   1  -3   32.91    6.71 
 -14   1  -2   17.15    5.44 
 -14   1  -1   12.27    5.24 
 -14  -2 -31   -7.89    4.96 
 -14  -2 -30   10.83    6.67 
 -14   2 -30    0.30    4.37 
 -14  -2 -29    3.09    5.08 
 -14   2 -29   11.97    6.50 
 -14   2 -28   -5.82    4.93 
 -14  -2 -28    5.36    4.45 
 -14  -2 -27   -7.35    6.19 
 -14   2 -27   10.10    6.54 
 -14  -2 -26  -13.68    7.37 
 -14   2 -26    9.16    7.07 
 -14   2 -25   -3.12    4.80 
 -14  -2 -25   -7.79    6.46 
 -14   2 -24   -1.05    4.97 
 -14  -2 -24    2.96    5.00 
 -14   2 -23    8.17    5.51 
 -14  -2 -23    6.27    6.26 
 -14  -2 -22    9.22    5.35 
 -14   2 -22    7.90    4.81 
 -14   2 -21    4.28    3.76 
 -14  -2 -21    1.54    4.68 
 -14  -2 -20   -2.97    4.11 
 -14   2 -20    2.40    3.66 
 -14  -2 -19    3.02    4.13 
 -14   2 -19    8.29    4.94 
 -14   2 -18    5.33    4.21 
 -14  -2 -18    3.52    4.46 
 -14   2 -17   28.54    7.39 
 -14  -2 -17    3.14    4.65 
 -14   2 -16   11.36    5.19 
 -14  -2 -16    3.28    4.19 
 -14  -2 -15   23.14    7.69 
 -14   2 -15   39.18    8.19 
 -14  -2 -14    8.34    4.95 
 -14   2 -14    7.25    3.97 
 -14   2 -13    2.61    3.21 
 -14  -2 -13    3.49    4.51 
 -14   2 -12    1.15    2.97 
 -14  -2 -12   -4.09    5.28 
 -14   2 -11   17.00    5.35 
 -14  -2 -11    6.23    4.46 
 -14  -2 -10   31.62    9.10 
 -14   2 -10   31.24    6.60 
 -14  -2  -9   43.15   10.05 
 -14   2  -9   27.12    6.02 
 -14   2  -8    5.11    3.51 
 -14  -2  -8    9.30    6.18 
 -14  -2  -7   30.51    7.90 
 -14   2  -7   39.02    7.10 
 -14   2  -6    7.20    4.13 
 -14  -2  -6    0.37    4.74 
 -14  -2  -5   64.33   10.95 
 -14   2  -5   60.95    9.12 
 -14  -2  -4   25.26    6.96 
 -14   2  -4   22.55    5.57 
 -14   2  -3    4.91    2.97 
 -14  -2  -3    4.31    3.60 
 -14   2  -2    0.90    2.79 
 -14   2  -1   24.22    5.92 
 -14   2   0    7.81    3.80 
 -14  -3 -30  -19.90    8.35 
 -14  -3 -29  -19.79    8.16 
 -14  -3 -28   -5.37    6.92 
 -14  -3 -27   -9.82    4.73 
 -14  -3 -26   -3.28    5.59 
 -14  -3 -25   -6.27    6.00 
 -14  -3 -24   -8.32    5.65 
 -14  -3 -23    1.18    5.00 
 -14  -3 -22    2.23    6.14 
 -14  -3 -21    8.93    5.79 
 -14  -3 -20  -13.82    7.78 
 -14  -3 -19   -3.44    4.26 
 -14  -3 -18    0.04    4.98 
 -14  -3 -17    7.72    6.47 
 -14  -3 -16    2.53    4.29 
 -14  -3 -15    8.42    4.42 
 -14  -3 -14   23.58    7.68 
 -14  -3 -13   15.77    4.64 
 -14  -3 -12   21.09    6.99 
 -14  -3 -11   -4.88    6.15 
 -14  -3 -10   -0.62    5.37 
 -14  -3  -9   17.34    6.98 
 -14  -3  -8    7.75    5.64 
 -14  -3  -7   37.41    8.99 
 -14  -3  -6    8.28    4.90 
 -14  -3  -5    3.16    4.38 
 -14  -3  -4    4.05    5.27 
 -14   3   1   18.05    4.64 
 -14   3   2   32.01    5.99 
 -14  -4 -27   -6.57    6.56 
 -14  -4 -26   -3.30    5.59 
 -14  -4 -25    2.55    5.77 
 -14  -4 -24  -18.99    8.42 
 -14  -4 -23   -2.21    6.27 
 -14  -4 -22   -3.02    4.87 
 -14  -4 -21   11.28    7.35 
 -14  -4 -20   -8.51    7.60 
 -14  -4 -19    4.88    5.75 
 -14  -4 -18    9.91    5.88 
 -14  -4 -17   -5.67    5.30 
 -14  -4 -16    8.55    5.32 
 -14  -4 -15   -9.55    7.02 
 -14  -4 -14    1.67    5.12 
 -14  -4 -13    3.50    5.42 
 -14  -4 -12    1.89    5.97 
 -14  -4 -11   11.63    7.54 
 -14  -4 -10   18.09    7.40 
 -14  -4  -9    4.85    5.98 
 -14  -4  -8    5.34    4.92 
 -14  -4  -7   -2.37    4.71 
 -14  -4  -6   47.87   10.80 
 -14  -4  -5   13.12    7.08 
 -14  -4  -4    8.64    5.93 
 -14  -4  -3   37.66    9.10 
 -14  -5 -25  -10.17    7.49 
 -14  -5 -24   -6.66    7.58 
 -14  -5 -23   -4.50    6.13 
 -14  -5 -22    9.45    7.17 
 -14  -5 -21    0.09    4.47 
 -14  -5 -20  -13.12    8.21 
 -14  -5 -19   -4.03    6.38 
 -14  -5 -18    1.33    6.49 
 -14  -5 -17   10.84    7.50 
 -14  -5 -16    4.43    6.25 
 -14  -5 -15    0.66    5.12 
 -14  -5 -14    0.01    5.58 
 -14  -5 -13   15.81    8.39 
 -14  -5 -12   15.92    7.21 
 -14  -5 -11    3.03    5.79 
 -14  -5 -10    9.15    6.79 
 -14  -5  -9   13.42    7.33 
 -14  -5  -8    9.98    5.71 
 -14  -5  -7   17.22    7.90 
 -14  -5  -6    0.82    5.88 
 -14  -5  -5    4.87    5.08 
 -14  -5  -4   13.57    6.79 
 -14  -5  -3   -5.77    6.37 
 -14  -6 -22   -5.31    6.82 
 -14  -6 -21   -6.16    7.02 
 -14  -6 -20  -10.22    8.85 
 -14  -6 -19  -10.40    7.34 
 -14  -6 -18   -5.25    6.09 
 -14  -6 -17  -16.94    9.73 
 -14  -6 -16   -6.07    6.81 
 -14  -6 -15   -3.77    5.52 
 -14  -6 -14   14.82    8.11 
 -14  -6 -13   -0.29    6.47 
 -14  -6 -12    4.07    5.21 
 -14  -6 -11  -15.53    8.90 
 -14  -6 -10   -1.19    4.80 
 -14  -6  -9    7.20    7.45 
 -14  -6  -8    3.65    4.87 
 -14  -6  -7  -13.54    8.11 
 -14  -6  -6    2.81    6.53 
 -14  -6  -5  -11.79    8.01 
 -14  -6  -4    0.43    5.37 
 -14  -6  -3   -4.75    7.28 
 -14  -6  -2   -9.17    6.36 
 -14  -7 -18    6.97    7.29 
 -14  -7 -17   -5.52    8.23 
 -14  -7 -16  -15.63    7.33 
 -14  -7 -15   -3.91    5.27 
 -14  -7 -14  -10.38    6.85 
 -14  -7 -13   -9.63    8.98 
 -14  -7 -12   -7.36    7.65 
 -14  -7 -11   -6.29    6.94 
 -14  -7 -10    8.12    7.83 
 -14  -7  -9   11.10    8.68 
 -14  -7  -8    6.14    7.46 
 -14  -7  -7    2.32    6.42 
 -14  -7  -6    0.02    5.43 
 -14  -7  -5    1.92    4.79 
 -14  -7  -4    8.22    7.76 
 -14  -7  -3   -5.96    6.42 
 -14  -7  -2  -11.73    7.63 
 -14  -7  -1    4.63    5.27 
 -14  -8 -12    4.37    6.58 
 -14  -8 -11   -5.95    6.21 
 -14  -8 -10   -4.27    6.34 
 -14  -8  -9   -3.66    6.23 
 -14  -8  -8    5.97    9.01 
 -14  -8  -7    9.22    7.67 
 -14  -8  -6    7.65    8.89 
 -14  -8  -5    2.78    6.83 
 -14  -8  -4    5.44    7.03 
 -14  -8  -3    0.53    7.39 
 -14  -8  -2   -7.13    8.17 
 -14  -8  -1   -5.95    5.77 
 -14  -8   0    7.97    8.48 
 -14  -8   1   -5.09    5.08 
 -14  -9  -4    0.51    6.86 
 -14  -9  -3    2.96    7.04 
 -14  -9  -2   -4.66    7.32 
 -14  -9  -1    0.30    7.82 
 -14  -9   0    4.34    6.92 
 -14  -9   1   -6.19    7.25 
 -14  -9   2    5.72    7.82 
 -14  -9   3   -9.16    7.99 
 -13   0 -36   -6.01    5.80 
 -13   0 -35    0.46    4.40 
 -13   0 -34    6.77    5.06 
 -13   0 -33   -7.39    7.35 
 -13   0 -32   -5.36    4.49 
 -13   0 -31    4.71    6.17 
 -13   0 -30   -9.94    6.80 
 -13   0 -29    1.20    4.27 
 -13   0 -28   -6.49    5.83 
 -13   0 -27    0.16    4.42 
 -13   0 -26    2.37    4.26 
 -13   0 -25    6.58    4.70 
 -13   0 -24   -2.69    4.88 
 -13   0 -23   16.48    6.51 
 -13   0 -22   -0.53    4.57 
 -13   0 -21   35.88    8.67 
 -13   0 -20   -2.12    4.78 
 -13   0 -19   11.46    5.27 
 -13   0 -18   -4.69    3.98 
 -13   0 -17    8.81    4.53 
 -13   0 -16   -9.82    6.02 
 -13   0 -15   18.85    5.89 
 -13   0 -14   -3.97    3.36 
 -13   0 -13   35.21    8.15 
 -13   0 -12    1.63    3.59 
 -13   0 -11   14.73    5.31 
 -13   0 -10    0.75    3.18 
 -13   0  -9    8.69    4.92 
 -13   0  -8    1.64    3.31 
 -13   0  -7   21.51    6.41 
 -13   0  -6   -2.57    3.87 
 -13   0  -5   35.18    7.08 
 -13   0  -4   -1.12    4.00 
 -13   0  -3    1.47    3.25 
 -13   1 -37    0.35    5.11 
 -13   1 -36   -4.04    5.34 
 -13   1 -35   -0.97    4.48 
 -13  -1 -35   -1.65    4.81 
 -13  -1 -34    0.93    6.65 
 -13   1 -34    6.10    6.48 
 -13  -1 -33    0.67    4.41 
 -13   1 -33    8.79    5.55 
 -13   1 -32    1.86    4.06 
 -13  -1 -32   -3.57    7.26 
 -13  -1 -31  -10.81    7.33 
 -13   1 -31   -2.50    4.56 
 -13   1 -30   18.83    7.49 
 -13  -1 -30    2.52    5.29 
 -13  -1 -29   -2.24    4.44 
 -13   1 -29    6.68    4.77 
 -13  -1 -28  -12.33    5.70 
 -13   1 -28    1.65    3.67 
 -13   1 -27    6.65    5.35 
 -13  -1 -27   -8.06    4.26 
 -13  -1 -26   -4.75    4.93 
 -13   1 -26    5.59    4.95 
 -13  -1 -25    5.28    6.08 
 -13   1 -25   10.40    6.17 
 -13  -1 -24   -8.50    6.36 
 -13   1 -24    7.70    5.21 
 -13  -1 -23    1.29    4.67 
 -13   1 -23    1.51    4.78 
 -13   1 -22   25.71    7.22 
 -13  -1 -22    9.86    5.15 
 -13   1 -21   10.72    5.47 
 -13  -1 -21   18.94    6.97 
 -13  -1 -20    3.83    4.34 
 -13   1 -20    9.35    5.27 
 -13   1 -19   20.88    6.86 
 -13  -1 -19    3.35    4.20 
 -13   1 -18    9.90    5.32 
 -13  -1 -18   -2.10    4.58 
 -13  -1 -17   23.79    7.37 
 -13   1 -17   19.22    6.39 
 -13  -1 -16    0.47    4.10 
 -13   1 -16    3.68    4.73 
 -13  -1 -15   -0.54    3.75 
 -13   1 -15   -3.58    3.44 
 -13  -1 -14    9.84    5.80 
 -13   1 -14    5.86    4.04 
 -13   1 -13   -5.62    4.30 
 -13  -1 -13    0.97    4.07 
 -13  -1 -12   35.45    8.09 
 -13   1 -12   31.96    7.23 
 -13  -1 -11    0.87    3.28 
 -13   1 -11    4.27    2.96 
 -13   1 -10   14.81    5.32 
 -13  -1 -10   19.33    6.25 
 -13  -1  -9    6.98    4.17 
 -13   1  -9    3.60    2.82 
 -13   1  -8    8.11    4.05 
 -13  -1  -8    4.76    4.55 
 -13   1  -7   46.11    7.99 
 -13  -1  -7   23.98    6.62 
 -13   1  -6   14.07    4.99 
 -13  -1  -6    8.12    4.42 
 -13  -1  -5    7.78    4.59 
 -13   1  -5   10.51    4.01 
 -13   1  -4  163.49   14.07 
 -13  -1  -4  170.85   15.84 
 -13   1  -3   10.11    4.54 
 -13   1  -2    1.81    3.00 
 -13   2 -35   -2.48    4.99 
 -13   2 -34    6.57    4.84 
 -13   2 -33    8.71    4.85 
 -13  -2 -33   -7.13    5.86 
 -13   2 -32    4.18    4.58 
 -13  -2 -32   -5.86    4.58 
 -13   2 -31   -5.70    5.70 
 -13  -2 -31    5.95    6.53 
 -13  -2 -30    0.14    5.18 
 -13   2 -30   11.79    4.94 
 -13   2 -29   -1.91    4.27 
 -13  -2 -29    5.83    5.65 
 -13   2 -28   22.36    7.26 
 -13  -2 -28    3.51    5.55 
 -13  -2 -27   -8.93    6.63 
 -13   2 -27   -9.15    5.44 
 -13  -2 -26    7.36    6.67 
 -13   2 -26   16.46    6.86 
 -13  -2 -25    3.82    5.13 
 -13   2 -25    7.64    5.48 
 -13   2 -24    9.01    4.83 
 -13  -2 -24   -7.80    4.95 
 -13  -2 -23    7.14    5.94 
 -13   2 -23    2.70    4.11 
 -13   2 -22   24.05    7.56 
 -13  -2 -22    9.59    5.83 
 -13   2 -21    9.61    5.46 
 -13  -2 -21   -3.27    5.67 
 -13   2 -20   -2.46    4.28 
 -13  -2 -20    3.04    5.46 
 -13   2 -19   20.33    6.15 
 -13  -2 -19   13.97    6.22 
 -13   2 -18   21.09    6.02 
 -13  -2 -18   22.03    7.24 
 -13   2 -17   -2.98    3.35 
 -13  -2 -17    4.30    5.32 
 -13   2 -16   33.38    6.68 
 -13  -2 -16   34.49    8.48 
 -13  -2 -15    0.02    3.87 
 -13   2 -15    9.84    4.33 
 -13  -2 -14   -0.82    3.98 
 -13   2 -14   -1.43    3.73 
 -13   2 -13    5.44    4.46 
 -13  -2 -13   -1.88    5.74 
 -13  -2 -12   45.31    8.79 
 -13   2 -12   52.99    8.62 
 -13   2 -11    5.71    4.08 
 -13  -2 -11    4.51    3.84 
 -13   2 -10    1.53    3.03 
 -13  -2 -10    1.85    4.52 
 -13   2  -9    2.12    3.75 
 -13  -2  -9   -1.16    4.43 
 -13  -2  -8    6.15    4.02 
 -13   2  -8    3.17    2.98 
 -13  -2  -7   27.98    7.78 
 -13   2  -7   16.42    5.14 
 -13   2  -6   34.53    7.28 
 -13  -2  -6   32.43    7.72 
 -13   2  -5    9.07    4.15 
 -13  -2  -5    6.36    4.70 
 -13   2  -4   53.68    8.02 
 -13  -2  -4   53.15    9.87 
 -13   2  -3   35.15    6.34 
 -13   2  -2   45.80    7.33 
 -13   2  -1   63.82    7.99 
 -13   2   0   55.87    7.85 
 -13  -3 -32  -18.70    8.14 
 -13  -3 -31    2.63    5.29 
 -13  -3 -30    5.85    5.78 
 -13  -3 -29   -8.37    5.33 
 -13  -3 -28   -6.54    7.58 
 -13  -3 -27   -5.05    5.94 
 -13  -3 -26  -14.91    7.79 
 -13  -3 -25    0.44    4.86 
 -13  -3 -24   -2.14    5.00 
 -13  -3 -23    1.11    5.07 
 -13  -3 -22    3.78    5.17 
 -13  -3 -21   20.37    7.28 
 -13  -3 -20    2.11    4.92 
 -13  -3 -19   10.78    6.30 
 -13  -3 -18   -1.57    5.47 
 -13  -3 -17    7.52    5.64 
 -13  -3 -16   22.35    8.73 
 -13   3 -16   11.95    3.92 
 -13   3 -15    6.61    3.36 
 -13  -3 -15   11.50    6.98 
 -13  -3 -14   15.59    6.23 
 -13   3 -14   29.43    6.58 
 -13  -3 -13    3.98    4.15 
 -13   3 -13   10.59    2.86 
 -13   3 -12    3.93    3.28 
 -13  -3 -12   -1.13    4.59 
 -13   3 -11    7.75    3.73 
 -13  -3 -11    0.67    4.27 
 -13  -3 -10   32.20    8.24 
 -13   3 -10   31.71    6.45 
 -13  -3  -9   13.45    6.88 
 -13   3  -9   17.03    4.79 
 -13   3  -8    3.40    2.69 
 -13  -3  -8    7.50    5.51 
 -13  -3  -7   27.80    7.26 
 -13   3  -7   38.81    5.99 
 -13   3  -6   22.15    5.23 
 -13  -3  -6   19.27    6.53 
 -13  -3  -5    9.74    5.59 
 -13   3  -5    3.70    2.76 
 -13   3  -4   27.71    5.49 
 -13  -3  -4   19.08    6.29 
 -13   3  -3   13.60    3.74 
 -13   3  -2   -1.69    2.58 
 -13   3  -1   31.38    5.65 
 -13   3   0   48.96    6.67 
 -13   3   1   39.81    6.08 
 -13   3   2    4.99    2.27 
 -13  -4 -30   -8.26    6.76 
 -13  -4 -29   -3.63    6.14 
 -13  -4 -28    7.30    7.25 
 -13  -4 -27    3.67    6.88 
 -13  -4 -26   -9.91    7.29 
 -13  -4 -25   -4.02    5.57 
 -13  -4 -24    9.19    7.18 
 -13  -4 -23   -4.39    6.65 
 -13  -4 -22    4.19    7.68 
 -13  -4 -21   13.28    6.85 
 -13  -4 -20   -4.12    4.53 
 -13  -4 -19   -1.01    5.31 
 -13  -4 -18    5.59    4.47 
 -13  -4 -17    5.43    5.00 
 -13  -4 -16   11.86    7.91 
 -13  -4 -15    0.59    4.89 
 -13  -4 -14    1.20    5.39 
 -13  -4 -13   10.00    6.65 
 -13  -4 -12    9.07    6.50 
 -13  -4 -11   60.74   11.48 
 -13  -4 -10   21.27    7.96 
 -13  -4  -9    4.74    4.55 
 -13  -4  -8   -1.90    5.36 
 -13  -4  -7    7.49    5.87 
 -13  -4  -6   10.51    5.45 
 -13  -4  -5   35.82    9.30 
 -13  -4  -4    7.58    5.96 
 -13  -5 -27    2.17    6.85 
 -13  -5 -26    0.01    7.54 
 -13  -5 -25    2.79    6.81 
 -13  -5 -24   -9.11    7.71 
 -13  -5 -23   -5.32    5.60 
 -13  -5 -22   10.17    6.79 
 -13  -5 -21   -0.71    4.68 
 -13  -5 -20    0.33    5.63 
 -13  -5 -19  -10.17    7.23 
 -13  -5 -18    2.04    7.32 
 -13  -5 -17   -0.39    5.90 
 -13  -5 -16   11.95    7.64 
 -13  -5 -15    3.98    6.93 
 -13  -5 -14   -6.11    6.61 
 -13  -5 -13    1.05    5.50 
 -13  -5 -12    7.68    5.41 
 -13  -5 -11   13.87    7.40 
 -13  -5 -10   -0.12    4.45 
 -13  -5  -9    7.34    6.46 
 -13  -5  -8   20.02    8.08 
 -13  -5  -7    4.46    5.73 
 -13  -5  -6    9.27    5.83 
 -13  -5  -5   33.36    9.56 
 -13  -5  -4    3.32    4.20 
 -13  -5  -3   39.91   10.29 
 -13  -6 -25    2.96    6.10 
 -13  -6 -24  -10.82    8.59 
 -13  -6 -23   -8.32    6.89 
 -13  -6 -22  -17.41    8.64 
 -13  -6 -21    1.70    6.19 
 -13  -6 -20  -12.09    7.54 
 -13  -6 -19   -4.51    6.09 
 -13  -6 -18   -4.86    6.92 
 -13  -6 -17    4.52    6.92 
 -13  -6 -16   -7.12    6.81 
 -13  -6 -15   -2.39    5.53 
 -13  -6 -14   12.40    7.57 
 -13  -6 -13    0.01    4.77 
 -13  -6 -12    7.31    7.08 
 -13  -6 -11    2.78    6.54 
 -13  -6 -10   14.26    8.07 
 -13  -6  -9   -4.64    4.95 
 -13  -6  -8   -2.60    5.09 
 -13  -6  -7    2.72    5.27 
 -13  -6  -6   -5.19    6.37 
 -13  -6  -5   19.03    8.32 
 -13  -6  -4   -6.00    5.18 
 -13  -6  -3    6.66    7.33 
 -13  -6  -2    4.81    6.83 
 -13  -7 -21    7.02    7.36 
 -13  -7 -20    0.79    5.92 
 -13  -7 -19    0.02    6.93 
 -13  -7 -18   -5.73    8.61 
 -13  -7 -17  -17.94   10.38 
 -13  -7 -16   -9.94    9.31 
 -13  -7 -15    9.53    7.43 
 -13  -7 -14    2.10    6.98 
 -13  -7 -13   -3.48    5.64 
 -13  -7 -12  -15.63    7.64 
 -13  -7 -11   -1.66    6.71 
 -13  -7 -10   -1.28    5.93 
 -13  -7  -9   10.99    5.30 
 -13  -7  -8    9.17    5.29 
 -13  -7  -7   -7.32    6.75 
 -13  -7  -6   -5.62    6.05 
 -13  -7  -5    1.12    5.47 
 -13  -7  -4   -0.17    4.62 
 -13  -7  -3    0.07    5.15 
 -13  -7  -2   -0.32    4.58 
 -13  -7  -1    0.21    5.12 
 -13  -8 -17    1.86    6.63 
 -13  -8 -16   -8.72    7.03 
 -13  -8 -15   -5.84    6.58 
 -13  -8 -14    8.61    9.13 
 -13  -8 -13    2.12    7.13 
 -13  -8 -12    2.01    6.27 
 -13  -8 -11    5.60    6.98 
 -13  -8 -10    0.02    6.13 
 -13  -8  -9   -4.79    6.82 
 -13  -8  -8  -17.08    8.69 
 -13  -8  -7   -8.24    8.68 
 -13  -8  -6    7.23    6.47 
 -13  -8  -5    6.33    5.21 
 -13  -8  -4   -3.66    5.02 
 -13  -8  -3   13.23    8.51 
 -13  -8  -2    2.53    6.78 
 -13  -8  -1    0.83    5.80 
 -13  -8   0    0.02    6.87 
 -13  -9 -10  -10.89    8.24 
 -13  -9  -9   -4.45    8.12 
 -13  -9  -8    4.25    7.57 
 -13  -9  -7    5.79    7.77 
 -13  -9  -6   -2.23    8.29 
 -13  -9  -5    0.03    5.94 
 -13  -9  -4  -12.49    8.35 
 -13  -9  -3   -3.34    7.62 
 -13  -9  -2   -2.16    6.31 
 -13  -9  -1   -5.31    8.06 
 -13  -9   0   -6.27    6.96 
 -13  -9   1  -14.06    8.31 
 -13  -9   2  -34.53   11.44 
 -13  -9   3   -6.38   10.44 
 -13 -10   2    6.60    7.94 
 -13 -10   3   -6.98    7.68 
 -13 -10   4  -23.28   10.28 
 -13 -10   5  -45.71   13.26 
 -12   0 -37    9.74    8.58 
 -12   0 -36    6.68    5.29 
 -12   0 -35   -0.01    5.56 
 -12   0 -34    5.94    6.28 
 -12   0 -33   -7.81    6.20 
 -12   0 -32   -1.16    5.26 
 -12   0 -31   -1.41    4.43 
 -12   0 -30   -8.47    5.54 
 -12   0 -29   -7.82    5.09 
 -12   0 -28    1.56    4.34 
 -12   0 -27   -5.70    5.37 
 -12   0 -26   20.31    6.80 
 -12   0 -25    0.69    4.46 
 -12   0 -24   14.67    6.08 
 -12   0 -23    7.05    4.26 
 -12   0 -22   22.49    7.19 
 -12   0 -21    3.48    4.04 
 -12   0 -20   22.22    6.83 
 -12   0 -19    0.50    3.82 
 -12   0 -18   40.10    8.87 
 -12   0 -17   -2.01    3.74 
 -12   0 -16   10.87    4.59 
 -12   0 -15   -1.77    3.61 
 -12   0 -14   61.22   10.18 
 -12   0 -13    1.32    3.77 
 -12   0 -12  127.54   13.76 
 -12   0 -11   -3.84    4.47 
 -12   0 -10   55.41    8.88 
 -12   0  -9   -0.78    3.28 
 -12   0  -8   21.52    6.28 
 -12   0  -7    0.39    3.34 
 -12   0  -6   81.02    9.94 
 -12   0  -5    4.50    3.88 
 -12   0  -4    2.80    3.38 
 -12   0  -3   -0.43    2.83 
 -12   1 -38    0.23    6.41 
 -12   1 -37  -19.87    8.04 
 -12  -1 -36   -4.49    6.19 
 -12   1 -36   -2.30    4.74 
 -12  -1 -35   -6.64    5.77 
 -12   1 -35    0.58    6.40 
 -12   1 -34   -2.94    4.38 
 -12  -1 -34   -2.50    4.90 
 -12   1 -33   -0.57    5.39 
 -12  -1 -33    2.41    4.96 
 -12  -1 -32    2.35    4.62 
 -12   1 -32    8.81    5.99 
 -12   1 -31   14.56    6.38 
 -12  -1 -31    5.22    5.76 
 -12   1 -30    2.57    4.74 
 -12  -1 -30   -4.79    6.46 
 -12  -1 -29   -2.42    4.32 
 -12   1 -29   -8.99    6.15 
 -12  -1 -28   -0.01    4.66 
 -12   1 -28    6.43    4.05 
 -12  -1 -27   11.45    4.79 
 -12   1 -27    2.80    3.97 
 -12   1 -26    6.47    3.81 
 -12  -1 -26   -5.90    5.10 
 -12   1 -25    4.28    4.10 
 -12  -1 -25    1.13    4.48 
 -12  -1 -24   -5.43    4.31 
 -12   1 -24    4.66    3.63 
 -12  -1 -23   10.72    6.63 
 -12   1 -23   13.15    4.32 
 -12  -1 -22   -1.49    5.32 
 -12   1 -22    4.04    4.51 
 -12   1 -21   47.69    9.16 
 -12  -1 -21   45.24    8.95 
 -12   1 -20   17.85    5.99 
 -12  -1 -20   17.42    6.56 
 -12   1 -19    7.38    4.35 
 -12  -1 -19   -1.62    4.18 
 -12   1 -18   16.58    6.24 
 -12  -1 -18   14.76    6.83 
 -12  -1 -17    1.20    3.65 
 -12   1 -17    4.25    4.43 
 -12  -1 -16    4.37    5.25 
 -12   1 -16    8.52    5.00 
 -12   1 -15   21.11    6.05 
 -12  -1 -15   18.53    5.86 
 -12  -1 -14   26.21    7.19 
 -12   1 -14   22.50    6.90 
 -12   1 -13    1.90    3.85 
 -12  -1 -13    4.63    4.58 
 -12  -1 -12   16.97    5.41 
 -12   1 -12   17.55    5.16 
 -12   1 -11   19.88    5.10 
 -12  -1 -11   13.49    5.34 
 -12   1 -10    4.88    4.41 
 -12  -1 -10    7.45    4.47 
 -12   1  -9    8.93    4.82 
 -12  -1  -9   10.31    4.48 
 -12  -1  -8   42.15    8.04 
 -12   1  -8   44.82    7.27 
 -12  -1  -7   55.30    9.27 
 -12   1  -7   54.89    8.18 
 -12   1  -6    6.24    4.64 
 -12  -1  -6   12.81    5.57 
 -12   1  -5   49.91    7.53 
 -12  -1  -5   59.68    9.43 
 -12  -1  -4   29.28    7.03 
 -12   1  -4   20.87    5.73 
 -12   1  -3  111.65   10.76 
 -12   1  -2    7.71    3.77 
 -12   2 -37   -1.51    4.59 
 -12   2 -36    3.34    6.46 
 -12  -2 -35  -14.12    8.32 
 -12   2 -35   -2.70    5.29 
 -12  -2 -34   16.69    9.40 
 -12   2 -34    5.10    5.71 
 -12  -2 -33    0.57    4.45 
 -12   2 -33    2.29    4.80 
 -12  -2 -32    0.01    4.42 
 -12   2 -32   -4.36    5.26 
 -12  -2 -31   -1.39    4.23 
 -12   2 -31   -3.87    4.41 
 -12  -2 -30    1.36    4.82 
 -12   2 -30    8.62    5.16 
 -12   2 -29   16.55    7.43 
 -12  -2 -29    9.34    6.79 
 -12   2 -28    7.28    5.27 
 -12  -2 -28    1.14    5.95 
 -12  -2 -27    2.70    4.72 
 -12   2 -27    8.35    4.68 
 -12  -2 -26    4.96    5.28 
 -12   2 -26    2.45    4.02 
 -12  -2 -25   -1.26    5.25 
 -12   2 -25   15.58    6.75 
 -12  -2 -24    7.19    4.86 
 -12   2 -24    0.55    5.78 
 -12   2 -23   -0.83    3.47 
 -12  -2 -23    4.36    5.88 
 -12   2 -22    3.96    3.22 
 -12  -2 -22    9.63    7.11 
 -12  -2 -21   -5.97    3.84 
 -12   2 -21    1.99    3.46 
 -12   2 -20    5.51    3.95 
 -12  -2 -20    3.18    4.57 
 -12  -2 -19   72.65   12.31 
 -12   2 -19   62.94    9.93 
 -12   2 -18   24.93    6.52 
 -12  -2 -18   22.30    7.03 
 -12  -2 -17   -5.07    6.16 
 -12   2 -17    2.53    3.63 
 -12  -2 -16    9.74    5.15 
 -12   2 -16   15.03    5.04 
 -12   2 -15  100.00   11.67 
 -12  -2 -15  101.35   13.71 
 -12  -2 -14    2.64    4.29 
 -12   2 -14    4.45    2.78 
 -12  -2 -13   35.08    8.29 
 -12   2 -13   39.89    7.63 
 -12  -2 -12   -2.99    5.02 
 -12   2 -12    1.28    2.72 
 -12   2 -11   71.41    9.43 
 -12  -2 -11   78.80   11.31 
 -12   2 -10   28.82    6.43 
 -12  -2 -10   30.43    7.57 
 -12   2  -9    4.75    2.77 
 -12  -2  -9    1.23    3.57 
 -12  -2  -8   16.58    6.34 
 -12   2  -8   16.21    4.55 
 -12  -2  -7   72.88   11.10 
 -12   2  -7   68.02    8.78 
 -12   2  -6    5.56    4.01 
 -12  -2  -6    9.17    5.55 
 -12  -2  -5   29.73    7.68 
 -12   2  -5   19.29    4.75 
 -12  -2  -4    3.46    3.54 
 -12   2  -4    1.79    3.10 
 -12   2  -3   61.79    8.05 
 -12   2  -2    3.41    2.19 
 -12   2  -1    4.98    3.03 
 -12  -3 -34    0.01    4.73 
 -12  -3 -33   -5.61    4.29 
 -12  -3 -32  -14.36    8.91 
 -12  -3 -31   -7.33    7.87 
 -12  -3 -30    2.26    4.74 
 -12  -3 -29    0.48    5.08 
 -12  -3 -28   12.96    6.67 
 -12  -3 -27   -7.46    7.05 
 -12  -3 -26    2.18    4.35 
 -12   3 -26    6.17    4.48 
 -12   3 -25   -2.55    4.86 
 -12  -3 -25   -7.42    7.04 
 -12  -3 -24   -1.29    4.42 
 -12   3 -24    7.58    3.81 
 -12  -3 -23    7.28    5.54 
 -12   3 -23    8.57    4.00 
 -12   3 -22    1.88    3.06 
 -12  -3 -22    2.09    4.93 
 -12  -3 -21   -4.26    5.55 
 -12   3 -21    7.53    4.04 
 -12   3 -20   23.63    6.37 
 -12  -3 -20   13.46    6.88 
 -12   3 -19   70.57    9.91 
 -12  -3 -19   69.97   11.96 
 -12  -3 -18   12.37    6.43 
 -12   3 -18    8.07    4.44 
 -12  -3 -17    4.01    5.02 
 -12   3 -17    8.05    4.72 
 -12   3 -16    3.20    2.68 
 -12  -3 -16   -1.75    5.70 
 -12  -3 -15   28.83    8.08 
 -12   3 -15   29.08    6.58 
 -12   3 -14   85.23   10.36 
 -12  -3 -14   70.73   11.93 
 -12   3 -13   71.50    9.25 
 -12  -3 -13   63.28   11.57 
 -12  -3 -12   18.14    6.69 
 -12   3 -12   23.67    5.99 
 -12   3 -11   17.24    4.69 
 -12  -3 -11   14.22    6.33 
 -12  -3 -10   12.47    5.19 
 -12   3 -10    7.24    3.70 
 -12   3  -9    5.64    3.56 
 -12  -3  -9    8.76    5.47 
 -12   3  -8   15.56    4.43 
 -12  -3  -8   21.38    7.29 
 -12   3  -7   28.57    5.58 
 -12  -3  -7   28.02    7.26 
 -12   3  -6    7.20    3.32 
 -12  -3  -6   11.40    6.11 
 -12   3  -5   33.10    5.86 
 -12  -3  -5   41.74    8.37 
 -12   3  -4   21.32    4.10 
 -12   3  -3   18.35    4.05 
 -12   3  -2    5.12    3.25 
 -12   3  -1  136.88   10.75 
 -12   3   0    2.74    1.91 
 -12   3   1    6.93    2.73 
 -12  -4 -32   -4.15    6.31 
 -12  -4 -31   -3.04    4.86 
 -12  -4 -30   -9.97    5.89 
 -12  -4 -29    2.43    5.74 
 -12  -4 -28   -5.23    5.97 
 -12  -4 -27    0.03    7.09 
 -12  -4 -26    6.14    6.06 
 -12  -4 -25    4.66    6.40 
 -12  -4 -24    0.44    4.77 
 -12  -4 -23    4.58    6.38 
 -12  -4 -22    0.26    4.67 
 -12  -4 -21   -1.26    5.01 
 -12  -4 -20   20.82    7.87 
 -12  -4 -19    1.80    6.38 
 -12  -4 -18    4.89    6.39 
 -12  -4 -17   12.12    6.52 
 -12  -4 -16   23.72    7.79 
 -12  -4 -15   -3.96    4.71 
 -12  -4 -14   14.78    6.47 
 -12  -4 -13    9.97    4.84 
 -12  -4 -12   18.00    7.02 
 -12  -4 -11   44.01    9.88 
 -12  -4 -10    4.78    4.30 
 -12  -4  -9   15.58    6.25 
 -12  -4  -8   49.01   10.60 
 -12  -4  -7   16.52    7.09 
 -12  -4  -6   17.66    7.26 
 -12  -4  -5   21.59    7.51 
 -12  -4  -4   27.02    8.52 
 -12  -5 -30    0.02    5.18 
 -12  -5 -29   -4.68    5.36 
 -12  -5 -28    0.01    4.79 
 -12  -5 -27  -12.77    7.79 
 -12  -5 -26   -7.90    8.45 
 -12  -5 -25   -1.17    4.75 
 -12  -5 -24    1.62    5.21 
 -12  -5 -23   -4.45    5.04 
 -12  -5 -22  -17.66    9.16 
 -12  -5 -21   -0.64    7.67 
 -12  -5 -20    7.30    5.48 
 -12  -5 -19    2.98    5.19 
 -12  -5 -18    5.93    6.55 
 -12  -5 -17   -4.08    5.66 
 -12  -5 -16   10.00    5.92 
 -12  -5 -15   28.37    8.77 
 -12  -5 -14    4.40    5.01 
 -12  -5 -13   23.49    7.50 
 -12  -5 -12   -0.33    5.98 
 -12  -5 -11    0.76    4.43 
 -12  -5 -10    9.49    6.06 
 -12  -5  -9    2.76    6.13 
 -12  -5  -8   22.37    8.59 
 -12  -5  -7   10.10    7.17 
 -12  -5  -6   10.84    4.66 
 -12  -5  -5   -4.71    6.04 
 -12  -5  -4   -3.64    5.81 
 -12   6 -29   -4.18    5.51 
 -12   6 -28    4.22    6.44 
 -12  -6 -27  -12.15    8.26 
 -12  -6 -26   -6.58    6.32 
 -12  -6 -25    8.75    7.59 
 -12  -6 -24  -10.63    7.97 
 -12  -6 -23   -8.03    7.05 
 -12  -6 -22   -3.52    5.15 
 -12  -6 -21    8.55    7.36 
 -12  -6 -20   -0.80    4.78 
 -12  -6 -19   -4.83    6.45 
 -12  -6 -18   -2.78    5.67 
 -12  -6 -17    1.33    7.31 
 -12  -6 -16    5.29    6.26 
 -12  -6 -15   23.44    9.69 
 -12  -6 -14   12.45    9.35 
 -12  -6 -13    9.65    7.00 
 -12  -6 -12    3.05    5.48 
 -12  -6 -11    9.14    6.52 
 -12  -6 -10   -0.78    4.81 
 -12  -6  -9    2.67    6.18 
 -12  -6  -8   12.96    8.40 
 -12  -6  -7   -8.13    7.37 
 -12  -6  -6   -9.45    7.91 
 -12  -6  -5   11.48    6.27 
 -12  -6  -4   15.56    7.02 
 -12  -6  -3   -3.10    4.84 
 -12   7 -28    6.39    7.29 
 -12   7 -27  -20.76    8.84 
 -12   7 -26   -4.21    6.14 
 -12  -7 -24  -12.51    7.82 
 -12  -7 -23  -11.30    9.83 
 -12  -7 -22   -8.54    7.21 
 -12  -7 -21  -12.58    8.03 
 -12  -7 -20    3.05    5.53 
 -12  -7 -19   -2.45    5.75 
 -12  -7 -18   -1.89    6.70 
 -12  -7 -17    2.65    6.27 
 -12  -7 -16   10.69    8.51 
 -12  -7 -15  -10.07    6.95 
 -12  -7 -14  -11.17    7.38 
 -12  -7 -13   -6.80    6.28 
 -12  -7 -12   -2.37    5.64 
 -12  -7 -11   -9.36    6.72 
 -12  -7 -10   -9.62    6.99 
 -12  -7  -9    2.88    5.46 
 -12  -7  -8    6.16    6.33 
 -12  -7  -7    1.45    4.68 
 -12  -7  -6  -10.51    7.33 
 -12  -7  -5   -5.62    7.34 
 -12  -7  -4    6.70    6.33 
 -12  -7  -3    3.73    5.79 
 -12  -7  -2   11.21    7.08 
 -12  -8 -20  -27.03   10.45 
 -12  -8 -19   -4.16    6.38 
 -12  -8 -18   -8.75    8.48 
 -12  -8 -17    2.64    6.88 
 -12  -8 -16   -3.82    6.73 
 -12  -8 -15   10.06    6.70 
 -12  -8 -14   -7.42    5.91 
 -12  -8 -13   12.94    9.57 
 -12  -8 -12  -10.65    9.68 
 -12  -8 -11    6.92    8.16 
 -12  -8 -10   -4.45    4.92 
 -12  -8  -9   -7.16    7.47 
 -12  -8  -8   -4.99    5.91 
 -12  -8  -7    0.02    4.98 
 -12  -8  -6   -7.05    7.15 
 -12  -8  -5   -1.60    5.42 
 -12  -8  -4   -6.12    5.43 
 -12  -8  -3    7.18    6.43 
 -12  -8  -2   -2.63    5.44 
 -12  -8  -1    2.56    5.56 
 -12  -8   0   -7.09    7.58 
 -12  -9 -15   -3.03    6.56 
 -12  -9 -14    8.42    8.81 
 -12  -9 -13    3.57    8.10 
 -12  -9 -12   -8.14    9.11 
 -12  -9 -11   -6.28    7.21 
 -12  -9 -10   -2.84    6.29 
 -12  -9  -9    9.97    7.12 
 -12  -9  -8   -2.90    6.78 
 -12  -9  -7   -7.03    7.11 
 -12  -9  -6   -2.61    6.29 
 -12  -9  -5   -8.65    7.30 
 -12  -9  -4   17.89    9.78 
 -12  -9  -3    3.23    6.15 
 -12  -9  -2    4.03    7.00 
 -12  -9  -1   -0.77    6.06 
 -12  -9   0    3.74    5.66 
 -12  -9   1    1.05    6.17 
 -12  -9   2   -3.09    6.90 
 -12 -10  -8  -15.42    9.08 
 -12 -10  -7   -0.85    5.90 
 -12 -10  -6   -0.42    6.27 
 -12 -10  -5    3.92    7.12 
 -12 -10  -4   -0.93    7.84 
 -12 -10  -3  -13.74    8.77 
 -12 -10  -2   -9.52    7.85 
 -12 -10  -1  -24.75   10.36 
 -12 -10   0  -20.18    9.63 
 -12 -10   1  -16.40    9.14 
 -12 -10   2   12.66    8.23 
 -12 -10   3   15.69   10.13 
 -12 -10   4   -0.34    8.40 
 -12 -10   5   -2.16    8.09 
 -11   0 -39  -13.80    7.29 
 -11   0 -38   -7.48    7.24 
 -11   0 -37   -4.24    6.59 
 -11   0 -36    6.49    6.12 
 -11   0 -35   -6.26    6.25 
 -11   0 -34    5.16    5.78 
 -11   0 -33    2.14    4.00 
 -11   0 -32   -3.42    6.50 
 -11   0 -31    6.34    4.19 
 -11   0 -30   -8.40    6.27 
 -11   0 -29   24.80    7.22 
 -11   0 -28    3.92    4.31 
 -11   0 -27    8.11    5.41 
 -11   0 -26   -1.56    4.03 
 -11   0 -25   14.87    6.19 
 -11   0 -24    4.24    5.09 
 -11   0 -23   11.94    6.43 
 -11   0 -22   -3.35    4.55 
 -11   0 -21    7.00    4.48 
 -11   0 -20    4.51    3.94 
 -11   0 -19   25.92    6.91 
 -11   0 -18    0.14    3.74 
 -11   0 -17   10.30    5.31 
 -11   0 -16    4.94    4.48 
 -11   0 -15    5.50    4.47 
 -11   0 -14   -1.94    3.90 
 -11   0 -13  120.33   12.65 
 -11   0 -12    3.79    4.35 
 -11   0 -11   54.28    8.67 
 -11   0 -10    8.71    4.54 
 -11   0  -9   12.26    3.70 
 -11   0  -8    3.55    4.42 
 -11   0  -7  163.15   13.72 
 -11   0  -6    4.62    3.63 
 -11   0  -5  109.88   11.30 
 -11   0  -4   -1.10    2.43 
 -11   1 -40    0.45    7.42 
 -11   1 -39    1.40    4.99 
 -11  -1 -38   -4.66    6.41 
 -11   1 -38    3.91    5.14 
 -11   1 -37   -6.80    6.31 
 -11  -1 -37    0.01    5.40 
 -11  -1 -36    0.57    4.72 
 -11   1 -36   -7.66    7.80 
 -11   1 -35    4.14    5.60 
 -11  -1 -35    3.12    4.50 
 -11   1 -34    0.47    4.32 
 -11  -1 -34   -6.72    6.02 
 -11  -1 -33    0.24    4.48 
 -11   1 -33    0.68    5.10 
 -11   1 -32   -8.65    5.24 
 -11  -1 -32    7.23    3.90 
 -11   1 -31    3.88    4.00 
 -11  -1 -31    2.27    4.78 
 -11   1 -30   -0.33    4.45 
 -11  -1 -30    9.80    7.31 
 -11  -1 -29   10.92    6.73 
 -11   1 -29    5.20    5.84 
 -11   1 -28   -0.26    4.04 
 -11  -1 -28    8.28    5.86 
 -11  -1 -27   16.61    6.51 
 -11   1 -27   12.23    5.82 
 -11  -1 -26    5.40    5.21 
 -11   1 -26    8.33    4.80 
 -11  -1 -25   -4.14    4.82 
 -11   1 -25    2.60    4.43 
 -11  -1 -24   14.52    7.36 
 -11   1 -24    7.70    4.60 
 -11   1 -23   -3.18    5.24 
 -11  -1 -23   -2.17    5.28 
 -11  -1 -22   31.50    7.96 
 -11   1 -22   39.66    8.36 
 -11   1 -21    5.68    5.16 
 -11  -1 -21   14.76    6.11 
 -11   1 -20   21.43    6.61 
 -11  -1 -20   10.83    5.75 
 -11   1 -19   29.28    7.29 
 -11  -1 -19   22.75    7.12 
 -11   1 -18   15.34    5.76 
 -11  -1 -18   17.38    6.40 
 -11  -1 -17   17.08    6.02 
 -11   1 -17   10.07    4.59 
 -11  -1 -16   -7.71    5.21 
 -11   1 -16    4.28    3.99 
 -11   1 -15   32.56    7.11 
 -11  -1 -15   28.76    7.51 
 -11   1 -14   50.68    9.07 
 -11  -1 -14   53.44    9.40 
 -11   1 -13   51.12    9.05 
 -11  -1 -13   46.38    9.09 
 -11   1 -12    4.92    2.71 
 -11  -1 -12   -1.26    3.25 
 -11   1 -11   10.96    4.47 
 -11  -1 -11    6.38    4.49 
 -11   1 -10   36.73    6.86 
 -11  -1 -10   24.09    6.14 
 -11   1  -9   15.09    4.49 
 -11  -1  -9   21.15    6.46 
 -11   1  -8   12.72    4.33 
 -11  -1  -8    4.18    3.41 
 -11   1  -7   11.84    4.37 
 -11  -1  -7    5.49    3.71 
 -11  -1  -6    3.46    4.09 
 -11   1  -6    1.83    2.75 
 -11  -1  -5   78.46    9.85 
 -11   1  -5   67.31    8.78 
 -11   1  -4   63.33    8.09 
 -11  -1  -4   57.49    8.55 
 -11   1  -3   23.60    5.22 
 -11   2 -40    6.07    4.75 
 -11   2 -39    2.11    5.33 
 -11   2 -38   -6.36    5.85 
 -11   2 -37    2.38    5.40 
 -11  -2 -37   -3.75    6.18 
 -11   2 -36    0.33    4.40 
 -11  -2 -36    6.81    6.12 
 -11  -2 -35    0.19    5.16 
 -11   2 -35    4.01    7.22 
 -11   2 -34   10.03    5.73 
 -11  -2 -34   -2.65    5.79 
 -11  -2 -33   -3.70    5.55 
 -11   2 -33   14.54    6.66 
 -11  -2 -32    0.01    5.24 
 -11   2 -32   10.63    4.72 
 -11   2 -31    4.50    4.53 
 -11  -2 -31    4.61    4.49 
 -11  -2 -30    0.78    4.34 
 -11   2 -30   13.10    6.94 
 -11  -2 -29    2.22    3.97 
 -11   2 -29    2.16    4.13 
 -11   2 -28    9.45    6.37 
 -11  -2 -28    0.30    5.42 
 -11  -2 -27    2.51    5.72 
 -11   2 -27   -1.63    4.86 
 -11   2 -26   17.68    6.35 
 -11  -2 -26   14.01    6.65 
 -11   2 -25    4.36    3.83 
 -11  -2 -25   -8.98    6.15 
 -11   2 -24   13.94    5.20 
 -11  -2 -24   10.43    4.86 
 -11  -2 -23    0.01    4.95 
 -11   2 -23    3.21    4.18 
 -11   2 -22  126.96   14.38 
 -11  -2 -22  102.09   13.72 
 -11  -2 -21    8.54    6.20 
 -11   2 -21   17.32    6.21 
 -11   2 -20    8.54    3.62 
 -11  -2 -20   35.14    9.30 
 -11  -2 -19   33.74    8.39 
 -11   2 -19   34.23    8.14 
 -11  -2 -18   33.31    8.74 
 -11   2 -18   31.18    6.97 
 -11   2 -17    9.20    4.00 
 -11  -2 -17   18.60    6.62 
 -11   2 -16   14.63    5.73 
 -11  -2 -16    8.37    5.27 
 -11  -2 -15   68.28   10.98 
 -11   2 -15   60.68    8.86 
 -11  -2 -14   43.23    8.74 
 -11   2 -14   33.51    6.66 
 -11   2 -13   17.12    4.98 
 -11  -2 -13   20.23    6.30 
 -11   2 -12   39.88    7.06 
 -11  -2 -12   46.01    9.59 
 -11  -2 -11    3.82    3.83 
 -11   2 -11    4.18    3.25 
 -11   2 -10   65.84    8.54 
 -11  -2 -10   74.33   10.65 
 -11   2  -9   -1.71    3.52 
 -11  -2  -9   -4.14    3.44 
 -11   2  -8   39.74    6.27 
 -11  -2  -8   46.05    8.44 
 -11  -2  -7   38.51    8.42 
 -11   2  -7   30.78    6.31 
 -11  -2  -6  103.82   12.20 
 -11   2  -6  101.40    9.99 
 -11  -2  -5    6.31    4.61 
 -11   2  -5    3.42    2.35 
 -11   2  -4   23.64    5.13 
 -11   2  -3   25.67    4.80 
 -11   2  -2   34.74    5.72 
 -11   2  -1   60.01    6.94 
 -11  -3 -36   -2.69    6.74 
 -11  -3 -35   -6.96    5.42 
 -11  -3 -34   -3.89    5.75 
 -11  -3 -33   -4.00    5.49 
 -11   3 -33   10.27    4.90 
 -11   3 -32   -3.57    5.36 
 -11  -3 -32    1.29    5.47 
 -11   3 -31    5.98    3.66 
 -11  -3 -31    1.29    4.43 
 -11  -3 -30    0.55    5.63 
 -11   3 -30   12.15    6.02 
 -11   3 -29    4.98    4.20 
 -11  -3 -29   -3.77    5.32 
 -11   3 -28    3.96    3.86 
 -11  -3 -28    0.43    6.13 
 -11   3 -27    6.06    4.62 
 -11  -3 -27    3.79    5.29 
 -11   3 -26    9.24    4.69 
 -11  -3 -26   10.78    7.00 
 -11   3 -25  -10.29    5.78 
 -11  -3 -25    2.01    4.88 
 -11  -3 -24    0.72    5.52 
 -11   3 -24   10.01    6.07 
 -11   3 -23   35.06    7.95 
 -11  -3 -23   28.12    7.84 
 -11   3 -22    8.42    4.18 
 -11  -3 -22   -2.70    4.96 
 -11   3 -21    7.59    4.89 
 -11  -3 -21   -2.64    4.48 
 -11  -3 -20   -7.17    6.25 
 -11   3 -20    7.24    5.14 
 -11  -3 -19    0.83    4.68 
 -11   3 -19    6.51    3.80 
 -11   3 -18    2.81    3.30 
 -11  -3 -18    8.16    6.31 
 -11   3 -17   25.60    6.28 
 -11  -3 -17   27.98    8.19 
 -11   3 -16    4.79    4.51 
 -11  -3 -16    7.39    5.84 
 -11  -3 -15   93.61   13.41 
 -11   3 -15   94.01   10.53 
 -11  -3 -14   69.71   11.70 
 -11   3 -14   78.56    9.15 
 -11  -3 -13   27.40    7.20 
 -11   3 -13   20.77    4.68 
 -11   3 -12   39.11    6.77 
 -11  -3 -12   36.73    8.32 
 -11   3 -11   17.06    4.94 
 -11  -3 -11    6.02    4.04 
 -11   3 -10   21.69    5.15 
 -11  -3 -10   12.68    5.76 
 -11  -3  -9    4.87    4.76 
 -11   3  -9    8.80    3.73 
 -11   3  -8   13.07    3.78 
 -11  -3  -8   21.30    7.00 
 -11  -3  -7   26.86    7.86 
 -11   3  -7   23.13    4.73 
 -11  -3  -6   78.73   11.63 
 -11   3  -6   87.11    8.80 
 -11  -3  -5  154.83   15.71 
 -11   3  -5  143.32   11.04 
 -11   3  -4   21.34    4.44 
 -11   3  -3   52.19    6.59 
 -11   3  -2   66.65    7.29 
 -11   3  -1   65.38    6.89 
 -11   3   0   18.05    3.83 
 -11   3   1    0.51    1.56 
 -11  -4 -34   -9.25    8.20 
 -11  -4 -33    4.51    7.23 
 -11  -4 -32    6.02    7.58 
 -11  -4 -31   -6.27    7.35 
 -11  -4 -30    3.84    6.99 
 -11  -4 -29    8.93    8.02 
 -11  -4 -28    0.80    4.43 
 -11  -4 -27   -3.00    5.78 
 -11  -4 -26    0.01    6.81 
 -11  -4 -25    3.66    4.62 
 -11  -4 -24  -10.21    6.77 
 -11  -4 -23    9.18    5.48 
 -11  -4 -22   13.71    7.61 
 -11  -4 -21   19.06    7.12 
 -11  -4 -20   -0.50    5.38 
 -11  -4 -19   68.93   12.19 
 -11  -4 -18    5.51    5.24 
 -11  -4 -17    3.33    5.55 
 -11  -4 -16    8.61    5.45 
 -11  -4 -15   -4.68    5.87 
 -11  -4 -14    9.02    5.43 
 -11  -4 -13   21.59    7.21 
 -11  -4 -12    1.26    4.19 
 -11  -4 -11   -2.49    5.86 
 -11  -4 -10   16.69    6.02 
 -11  -4  -9   36.98    8.90 
 -11  -4  -8    1.38    4.47 
 -11  -4  -7   14.96    7.41 
 -11  -4  -6   14.66    7.33 
 -11  -4  -5  169.70   17.23 
 -11  -5 -32    1.84    5.46 
 -11  -5 -31    2.49    6.44 
 -11  -5 -30    3.47    5.55 
 -11  -5 -29   -3.92    6.72 
 -11   5 -29   -1.18    5.19 
 -11  -5 -28  -17.13    9.76 
 -11  -5 -27    8.36    7.34 
 -11  -5 -26   -2.26    5.25 
 -11  -5 -25   -3.27    6.52 
 -11  -5 -24    6.35    6.12 
 -11  -5 -23    4.61    4.77 
 -11  -5 -22    3.61    6.39 
 -11  -5 -21  -10.46    8.27 
 -11  -5 -20   -5.33    6.30 
 -11  -5 -19    1.38    4.88 
 -11  -5 -18    9.45    4.48 
 -11  -5 -17   11.46    6.25 
 -11  -5 -16    3.18    4.81 
 -11  -5 -15    9.46    6.68 
 -11  -5 -14   28.47    8.56 
 -11  -5 -13    1.12    4.57 
 -11  -5 -12   16.58    7.54 
 -11  -5 -11   17.94    6.83 
 -11  -5 -10   -3.09    5.69 
 -11  -5  -9   17.70    7.49 
 -11  -5  -8   24.53    7.92 
 -11  -5  -7   -0.16    5.60 
 -11  -5  -6   28.59    8.84 
 -11  -5  -5   14.25    6.69 
 -11  -5  -4   14.18    6.59 
 -11   6 -30  -12.04    8.30 
 -11   6 -29  -11.75    7.10 
 -11  -6 -29   -0.02    6.76 
 -11  -6 -28   -5.37    5.66 
 -11   6 -28    3.08    5.24 
 -11   6 -27   -1.28    5.14 
 -11  -6 -27   -0.01    6.21 
 -11  -6 -26    1.35    6.24 
 -11  -6 -25   -8.57    6.78 
 -11  -6 -24    8.28    6.27 
 -11  -6 -23   -5.09    6.03 
 -11  -6 -22   -8.19    7.91 
 -11  -6 -21   -9.59    7.30 
 -11  -6 -20    4.55    5.26 
 -11  -6 -19    3.24    5.70 
 -11  -6 -18   -5.86    4.90 
 -11  -6 -17   -1.39    5.53 
 -11  -6 -16   -8.29    7.74 
 -11  -6 -15    3.06    4.78 
 -11  -6 -14    4.35    4.84 
 -11  -6 -13   -4.83    5.07 
 -11  -6 -12   15.80    8.69 
 -11  -6 -11   -0.10    5.79 
 -11  -6 -10   16.29    7.09 
 -11  -6  -9   29.06    9.50 
 -11  -6  -8    3.31    6.74 
 -11  -6  -7   10.02    6.82 
 -11  -6  -6   52.38   10.77 
 -11  -6  -5    1.96    6.22 
 -11  -6  -4   -8.54    6.65 
 -11  -6  -3   -7.91    6.13 
 -11   7 -29    6.93    5.54 
 -11   7 -28    9.51    6.17 
 -11   7 -27    3.72    5.35 
 -11  -7 -27    0.02    5.65 
 -11   7 -26   -6.81    7.35 
 -11  -7 -26   -3.76    5.97 
 -11   7 -25    7.15    7.53 
 -11  -7 -25  -10.05    9.16 
 -11  -7 -24  -10.96    8.71 
 -11  -7 -23   -9.28    8.32 
 -11  -7 -22  -10.94    7.67 
 -11  -7 -21   -8.07    6.41 
 -11  -7 -20    3.98    6.51 
 -11  -7 -19   -7.88    5.48 
 -11  -7 -18    2.71    5.69 
 -11  -7 -17    2.31    5.56 
 -11  -7 -16   14.37    8.29 
 -11  -7 -15    3.95    6.33 
 -11  -7 -14   -3.40    6.53 
 -11  -7 -13    5.28    8.15 
 -11  -7 -12    2.84    5.51 
 -11  -7 -11    4.94    5.39 
 -11  -7 -10    7.70    5.53 
 -11  -7  -9    4.64    6.54 
 -11  -7  -8    4.95    6.64 
 -11  -7  -7    4.09    4.79 
 -11  -7  -6   -5.40    6.84 
 -11  -7  -5    1.62    6.71 
 -11  -7  -4    4.57    6.62 
 -11  -7  -3    5.75    5.62 
 -11  -7  -2   14.43    7.92 
 -11   8 -24   -8.94    9.62 
 -11   8 -23   -6.30    7.30 
 -11  -8 -23    3.49    8.41 
 -11  -8 -22   -4.42    5.73 
 -11  -8 -21    4.26    8.02 
 -11  -8 -20    0.27    6.44 
 -11  -8 -19  -25.08    9.89 
 -11  -8 -18   -3.66    6.45 
 -11  -8 -17   -3.92    6.71 
 -11  -8 -16  -14.63    8.38 
 -11  -8 -15   19.25    9.50 
 -11  -8 -14    8.70    7.80 
 -11  -8 -13    5.70    7.24 
 -11  -8 -12    2.89    8.76 
 -11  -8 -11    0.06    5.06 
 -11  -8 -10   -6.89    5.67 
 -11  -8  -9   -2.59    5.75 
 -11  -8  -8    0.01    5.33 
 -11  -8  -7    5.47    6.75 
 -11  -8  -6    5.12    6.56 
 -11  -8  -5    6.11    5.81 
 -11  -8  -4  -11.06    8.67 
 -11  -8  -3    2.94    4.96 
 -11  -8  -2   -7.35    6.96 
 -11  -8  -1  -12.20    8.00 
 -11  -8   0   -5.48    6.37 
 -11  -9 -19   20.50   10.91 
 -11  -9 -18    5.14    8.21 
 -11  -9 -17  -11.34    7.95 
 -11  -9 -16   22.03    9.83 
 -11  -9 -15   -6.33    6.99 
 -11  -9 -14   -3.25    5.71 
 -11  -9 -13   -4.54    6.92 
 -11  -9 -12   -5.10    8.67 
 -11  -9 -11    4.60    5.65 
 -11  -9 -10   -6.72    7.90 
 -11  -9  -9   -0.40    5.44 
 -11  -9  -8   -1.82    6.68 
 -11  -9  -7  -16.69    8.53 
 -11  -9  -6   -1.97    6.17 
 -11  -9  -5   -7.66    6.74 
 -11  -9  -4   -0.28    5.77 
 -11  -9  -3   -0.17    5.52 
 -11  -9  -2  -12.40    7.62 
 -11  -9  -1   -5.59    6.90 
 -11  -9   0    9.80    7.45 
 -11  -9   1    2.10    6.47 
 -11  -9   2   -0.26    5.61 
 -11 -10 -13    3.25    8.51 
 -11 -10 -12    3.87    8.25 
 -11 -10 -11   -0.07    5.92 
 -11 -10 -10    6.35    6.89 
 -11 -10  -9   -8.56    7.00 
 -11 -10  -8  -26.59   10.49 
 -11 -10  -7    1.76    6.53 
 -11 -10  -6   16.71   10.35 
 -11 -10  -5    1.95    7.91 
 -11 -10  -4    0.57    5.70 
 -11 -10  -3    8.17    8.51 
 -11 -10  -2    5.24    5.78 
 -11 -10  -1    0.50    5.55 
 -11 -10   0  -22.18    9.81 
 -11 -10   1   -9.78   10.17 
 -11 -10   2    6.41    7.53 
 -11 -10   3    1.50    6.68 
 -11 -10   4    9.02    7.41 
 -10   0 -40    5.43    5.90 
 -10   0 -39   -8.45    8.38 
 -10   0 -38   -9.00    7.34 
 -10   0 -37  -12.00    5.95 
 -10   0 -36    3.30    5.07 
 -10   0 -35    7.26    5.46 
 -10   0 -34    1.92    4.44 
 -10   0 -33   -6.88    5.69 
 -10   0 -32    5.52    5.30 
 -10   0 -31   -0.89    4.11 
 -10   0 -30   28.63    8.98 
 -10   0 -29    0.36    4.92 
 -10   0 -28    8.97    5.78 
 -10   0 -27    5.77    4.95 
 -10   0 -26   -0.54    3.94 
 -10   0 -25    3.44    5.24 
 -10   0 -24   43.72    9.64 
 -10   0 -23    3.95    3.51 
 -10   0 -22   36.63    8.10 
 -10   0 -21    6.78    4.70 
 -10   0 -20   75.85   11.26 
 -10   0 -19   -2.12    4.05 
 -10   0 -18   28.35    7.12 
 -10   0 -17    1.28    3.33 
 -10   0 -16  142.13   14.33 
 -10   0 -15    8.60    4.70 
 -10   0 -14   25.46    6.56 
 -10   0 -13   -1.03    3.13 
 -10   0 -12  326.98   20.28 
 -10   0 -11   -0.90    3.17 
 -10   0 -10    3.44    4.35 
 -10   0  -9   -2.19    3.53 
 -10   0  -8  212.99   15.79 
 -10   0  -7    0.24    2.98 
 -10   0  -6  238.85   16.12 
 -10   0  -5   -2.36    2.97 
 -10   0  -4  106.25   10.42 
 -10   1 -41   -2.97    4.80 
 -10   1 -40   -1.34    5.61 
 -10  -1 -40   -2.49    4.82 
 -10  -1 -39   -3.08    5.35 
 -10   1 -39    3.14    5.02 
 -10  -1 -38    1.17    4.44 
 -10   1 -38   -2.62    4.63 
 -10   1 -37   -1.41    4.48 
 -10  -1 -37    7.19    5.42 
 -10   1 -36    6.45    5.76 
 -10  -1 -36   -5.57    4.07 
 -10  -1 -35   -5.10    4.20 
 -10   1 -35    5.58    5.69 
 -10   1 -34   15.02    6.62 
 -10  -1 -34    3.98    5.05 
 -10   1 -33    2.13    4.69 
 -10  -1 -33    7.01    5.05 
 -10   1 -32    6.94    5.02 
 -10  -1 -32    5.58    6.31 
 -10   1 -31    8.41    5.29 
 -10  -1 -31    2.95    4.19 
 -10   1 -30   23.71    7.33 
 -10  -1 -30   11.20    4.57 
 -10   1 -29   -6.06    5.94 
 -10  -1 -29   -3.10    5.91 
 -10   1 -28   -2.53    5.11 
 -10  -1 -28    5.43    5.96 
 -10   1 -27   22.49    7.57 
 -10  -1 -27   16.13    6.84 
 -10   1 -26    7.53    4.78 
 -10  -1 -26   13.49    6.79 
 -10   1 -25    6.23    4.86 
 -10  -1 -25    6.26    5.71 
 -10  -1 -24   19.93    6.83 
 -10   1 -24   25.73    6.99 
 -10  -1 -23   16.71    7.63 
 -10   1 -23    7.52    4.80 
 -10  -1 -22   44.27    9.66 
 -10   1 -22   42.31    8.53 
 -10  -1 -21   44.69    9.86 
 -10   1 -21   51.71    9.17 
 -10   1 -20  105.96   12.48 
 -10  -1 -20  109.34   13.56 
 -10  -1 -19   66.30   10.74 
 -10   1 -19   70.91   10.31 
 -10  -1 -18   21.10    6.15 
 -10   1 -18   25.33    6.79 
 -10  -1 -17   60.43   10.04 
 -10   1 -17   60.72    8.77 
 -10   1 -16   16.41    5.34 
 -10  -1 -16   21.97    6.42 
 -10  -1 -15  103.34   12.64 
 -10   1 -15   87.69   10.70 
 -10   1 -14    0.42    3.20 
 -10  -1 -14    3.23    4.14 
 -10   1 -13   14.66    4.49 
 -10  -1 -13   15.87    6.13 
 -10  -1 -12   24.36    6.67 
 -10   1 -12   21.30    5.18 
 -10   1 -11   17.89    5.12 
 -10  -1 -11    7.88    3.80 
 -10  -1 -10   -0.77    3.70 
 -10   1 -10    1.23    2.95 
 -10  -1  -9  199.96   15.87 
 -10   1  -9  201.42   14.59 
 -10   1  -8   22.17    5.33 
 -10  -1  -8   22.06    5.67 
 -10  -1  -7   64.77    9.11 
 -10   1  -7   84.78    9.41 
 -10  -1  -6   77.01    9.89 
 -10   1  -6   52.20    7.15 
 -10   1  -5  193.40   13.72 
 -10  -1  -5  185.32   14.86 
 -10   1  -4   52.35    7.20 
 -10   1  -3    6.53    3.33 
 -10   2 -41   -1.30    4.73 
 -10   2 -40    4.24    5.42 
 -10   2 -39    2.86    4.70 
 -10   2 -38   -4.02    5.92 
 -10  -2 -38   -1.50    4.55 
 -10   2 -37    3.99    4.23 
 -10  -2 -37    4.36    6.90 
 -10   2 -36    9.74    6.07 
 -10  -2 -36    4.50    5.20 
 -10   2 -35    1.46    4.47 
 -10  -2 -35    3.22    4.85 
 -10  -2 -34  -11.12    6.71 
 -10   2 -34   -0.03    4.26 
 -10   2 -33   -0.86    4.35 
 -10  -2 -33    1.84    5.43 
 -10   2 -32   -3.66    5.00 
 -10  -2 -32    5.54    4.59 
 -10   2 -31    0.60    3.67 
 -10  -2 -31   -0.60    4.20 
 -10  -2 -30    9.92    5.51 
 -10   2 -30    3.03    3.55 
 -10   2 -29   15.13    6.49 
 -10  -2 -29    4.81    5.29 
 -10  -2 -28    7.27    5.04 
 -10   2 -28   14.48    6.31 
 -10   2 -27   37.76    9.08 
 -10  -2 -27   38.70    8.94 
 -10   2 -26    2.96    5.23 
 -10  -2 -26    4.40    4.37 
 -10   2 -25   32.51    7.63 
 -10  -2 -25   38.75    9.57 
 -10  -2 -24   13.04    6.56 
 -10   2 -24   17.53    5.49 
 -10  -2 -23   43.93   10.05 
 -10   2 -23   33.75    6.89 
 -10   2 -22   32.90    7.57 
 -10  -2 -22   21.16    6.89 
 -10  -2 -21    7.61    4.68 
 -10   2 -21   11.75    5.38 
 -10  -2 -20   16.01    7.26 
 -10   2 -20    9.29    4.51 
 -10   2 -19   54.87    8.69 
 -10  -2 -19   48.85    9.77 
 -10  -2 -18   34.69    8.43 
 -10   2 -18   27.94    6.46 
 -10  -2 -17  120.77   14.35 
 -10   2 -17   89.81   10.54 
 -10  -2 -16   10.61    5.31 
 -10   2 -16    1.92    2.60 
 -10  -2 -15   57.52    9.80 
 -10   2 -15   41.90    7.40 
 -10   2 -14   20.06    5.73 
 -10  -2 -14   13.84    5.74 
 -10   2 -13  111.53   11.23 
 -10  -2 -13  121.13   13.69 
 -10   2 -12    7.98    2.95 
 -10  -2 -12    4.26    3.68 
 -10   2 -11   21.57    5.23 
 -10  -2 -11   18.42    5.26 
 -10  -2 -10   22.74    7.00 
 -10   2 -10   26.39    5.53 
 -10   2  -9    5.48    2.84 
 -10  -2  -9    9.38    5.04 
 -10   2  -8   12.85    3.80 
 -10  -2  -8    7.26    3.72 
 -10   2  -7   37.04    5.56 
 -10  -2  -7   41.42    7.62 
 -10   2  -6   51.75    6.78 
 -10  -2  -6   44.38    7.99 
 -10   2  -5  105.09    9.52 
 -10  -2  -5  115.40   12.40 
 -10   2  -4   13.44    3.79 
 -10   2  -3  173.90   11.55 
 -10   2  -2   68.71    7.35 
 -10   2  -1  225.49   12.89 
 -10   3 -39    5.02    7.27 
 -10   3 -38    5.30    5.03 
 -10   3 -37    4.23    4.77 
 -10  -3 -37   -2.02    6.77 
 -10  -3 -36   -6.16    5.91 
 -10   3 -36   15.44    7.69 
 -10   3 -35    3.79    4.10 
 -10  -3 -35   -1.75    5.94 
 -10  -3 -34  -15.76    8.35 
 -10   3 -34    3.30    5.21 
 -10  -3 -33   -3.29    5.08 
 -10   3 -33    4.62    6.53 
 -10  -3 -32   -5.17    5.90 
 -10   3 -32    7.62    4.84 
 -10   3 -31   -8.66    7.41 
 -10  -3 -31   -1.32    5.18 
 -10   3 -30   -1.47    5.99 
 -10  -3 -30   16.11    8.20 
 -10   3 -29   -1.36    3.64 
 -10  -3 -29    7.16    6.19 
 -10  -3 -28    4.64    6.22 
 -10   3 -28   -0.72    4.67 
 -10  -3 -27    8.61    7.03 
 -10   3 -27    5.47    4.67 
 -10  -3 -26   11.10    5.08 
 -10   3 -26    6.36    4.01 
 -10   3 -25    7.46    4.72 
 -10  -3 -25    7.16    5.59 
 -10   3 -24    3.15    3.90 
 -10  -3 -24    4.44    7.16 
 -10   3 -23    3.58    3.35 
 -10  -3 -23    2.34    4.61 
 -10  -3 -22   82.89   13.12 
 -10   3 -22   97.69   11.74 
 -10   3 -21   48.94    8.26 
 -10  -3 -21   37.16    8.83 
 -10   3 -20    6.41    3.72 
 -10  -3 -20    4.59    6.02 
 -10  -3 -19   16.69    6.90 
 -10   3 -19   16.31    4.86 
 -10   3 -18   15.23    4.42 
 -10  -3 -18   19.34    6.44 
 -10  -3 -17   37.70    9.10 
 -10   3 -17   36.97    6.55 
 -10  -3 -16   13.84    6.40 
 -10   3 -16    7.44    3.76 
 -10  -3 -15    8.40    5.11 
 -10   3 -15   12.72    4.00 
 -10  -3 -14   43.62    9.62 
 -10   3 -14   30.79    5.68 
 -10   3 -13   13.29    4.77 
 -10  -3 -13   10.15    6.17 
 -10   3 -12    1.31    2.87 
 -10  -3 -12   -1.39    4.00 
 -10  -3 -11   50.18    9.52 
 -10   3 -11   44.12    7.00 
 -10  -3 -10   12.93    6.09 
 -10   3 -10   10.37    2.81 
 -10   3  -9    5.00    2.04 
 -10  -3  -9   14.66    5.72 
 -10  -3  -8  120.53   13.79 
 -10   3  -8   98.07    9.42 
 -10  -3  -7   15.20    5.41 
 -10   3  -7   15.19    3.63 
 -10   3  -6   76.25    7.80 
 -10  -3  -6   70.94   10.46 
 -10   3  -5  101.97    8.62 
 -10  -3  -5  137.54   14.34 
 -10   3  -4   98.61    8.51 
 -10   3  -3   43.81    5.84 
 -10   3  -2   19.67    3.89 
 -10   3  -1   32.18    4.35 
 -10   3   0    9.16    2.73 
 -10  -4 -36    2.28    5.05 
 -10  -4 -35   -2.87    6.71 
 -10  -4 -34    0.01    5.29 
 -10  -4 -33    0.96    5.07 
 -10  -4 -32    2.76    4.77 
 -10  -4 -31   -2.38    4.76 
 -10  -4 -30   -4.94    5.16 
 -10  -4 -29  -10.41    6.23 
 -10   4 -29   -1.81    3.72 
 -10  -4 -28    4.05    4.58 
 -10  -4 -27   -2.52    5.78 
 -10  -4 -26   12.92    6.67 
 -10  -4 -25    7.91    5.79 
 -10  -4 -24   47.05   11.14 
 -10  -4 -23    2.91    5.09 
 -10  -4 -22   28.50    8.79 
 -10  -4 -21   -6.01    5.32 
 -10  -4 -20   21.58    8.33 
 -10  -4 -19   14.58    6.82 
 -10  -4 -18    7.46    5.67 
 -10   4 -17   24.29    5.29 
 -10  -4 -17   16.34    6.96 
 -10  -4 -16   28.56    8.14 
 -10   4 -16   34.71    6.05 
 -10   4 -15    7.75    2.76 
 -10  -4 -15    6.44    5.51 
 -10   4 -14  171.20   12.50 
 -10  -4 -14  157.45   17.45 
 -10  -4 -13    1.79    4.44 
 -10   4 -13   -0.34    2.32 
 -10  -4 -12   62.89   10.59 
 -10   4 -12   41.91    6.02 
 -10   4 -11   16.59    3.81 
 -10  -4 -11   19.31    6.01 
 -10  -4 -10   54.72   10.48 
 -10   4 -10   33.35    5.03 
 -10   4  -9   12.51    3.34 
 -10  -4  -9   15.17    6.67 
 -10  -4  -8   25.77    7.67 
 -10   4  -8   18.11    3.86 
 -10  -4  -7    4.73    4.87 
 -10   4  -7    7.38    3.08 
 -10   4  -6    1.96    1.58 
 -10  -4  -6    3.18    4.38 
 -10  -4  -5   55.27    9.76 
 -10   4  -5   52.52    5.48 
 -10   4  -4   17.05    3.31 
 -10   4  -3   11.05    2.68 
 -10   4  -2   14.80    3.23 
 -10   4  -1   15.73    2.96 
 -10   4   0   63.83    5.31 
 -10   4   1   20.34    3.09 
 -10   4   2   30.36    3.81 
 -10   4   3    2.42    1.23 
 -10  -5 -34    3.63    4.92 
 -10  -5 -33    4.64    7.11 
 -10  -5 -32    7.08    6.47 
 -10  -5 -31   -2.28    4.53 
 -10   5 -30    4.87    5.90 
 -10  -5 -30   -5.37    5.94 
 -10   5 -29    1.63    4.84 
 -10  -5 -29    0.28    5.66 
 -10  -5 -28    3.50    6.09 
 -10   5 -28    9.71    5.74 
 -10  -5 -27   -9.93    6.99 
 -10  -5 -26   10.50    6.11 
 -10  -5 -25   -7.72    5.39 
 -10  -5 -24  -12.02    6.89 
 -10  -5 -23    2.64    6.56 
 -10  -5 -22    1.30    4.55 
 -10  -5 -21   17.82    8.21 
 -10  -5 -20   12.48    5.20 
 -10  -5 -19    3.17    4.96 
 -10  -5 -18   35.82   10.32 
 -10  -5 -17   32.19    9.00 
 -10  -5 -16   21.18    8.02 
 -10  -5 -15    7.36    6.29 
 -10  -5 -14   21.35    8.03 
 -10  -5 -13    1.48    4.56 
 -10  -5 -12    8.29    6.19 
 -10  -5 -11    4.11    5.13 
 -10  -5 -10   26.94    8.48 
 -10  -5  -9   20.94    7.31 
 -10  -5  -8   11.68    6.50 
 -10  -5  -7   17.82    6.56 
 -10  -5  -6   10.27    5.23 
 -10  -5  -5    7.88    3.94 
 -10  -5  -4   15.69    5.32 
 -10   6 -31    7.00    6.56 
 -10  -6 -31   -0.02    5.41 
 -10  -6 -30    8.93    9.15 
 -10   6 -30    4.62    5.40 
 -10  -6 -29   -4.48    6.92 
 -10   6 -29    2.27    4.59 
 -10   6 -28   -7.88    6.43 
 -10  -6 -28   -6.14    6.67 
 -10   6 -27    6.25    6.15 
 -10  -6 -27   -4.38    5.52 
 -10  -6 -26   -0.52    5.26 
 -10   6 -26   -8.19    6.51 
 -10  -6 -25  -10.12    8.11 
 -10  -6 -24  -12.81    9.08 
 -10  -6 -23    0.37    5.23 
 -10  -6 -22   15.84    9.05 
 -10  -6 -21    0.58    5.52 
 -10  -6 -20   -4.11    5.13 
 -10  -6 -19    1.22    5.78 
 -10  -6 -18    2.76    5.99 
 -10  -6 -17    4.45    5.22 
 -10  -6 -16   12.60    6.85 
 -10  -6 -15    0.86    5.45 
 -10  -6 -14   -6.24    5.55 
 -10  -6 -13   42.79   10.39 
 -10  -6 -12    4.34    5.17 
 -10  -6 -11   12.11    7.53 
 -10  -6 -10   -0.73    5.55 
 -10  -6  -9    1.03    4.59 
 -10  -6  -8    3.08    4.30 
 -10  -6  -7   30.99    8.82 
 -10  -6  -6    8.74    4.82 
 -10  -6  -5   16.22    6.91 
 -10  -6  -4   23.36    8.77 
 -10   7 -31    9.44    7.85 
 -10   7 -30    4.85    7.30 
 -10   7 -29  -14.21    9.02 
 -10  -7 -29   -6.46    5.87 
 -10  -7 -28    0.70    5.46 
 -10   7 -28    4.93    6.44 
 -10   7 -27  -17.09    7.99 
 -10  -7 -27   -2.66    5.20 
 -10  -7 -26   -3.25    6.95 
 -10   7 -26    5.02    5.42 
 -10   7 -25   -0.28    4.66 
 -10  -7 -25    7.38    8.27 
 -10  -7 -24   -5.29    6.92 
 -10   7 -24  -20.53    9.53 
 -10  -7 -23    4.84    6.75 
 -10  -7 -22   -7.16    6.89 
 -10  -7 -21    7.11    5.42 
 -10  -7 -20    1.20    5.90 
 -10  -7 -19    4.63    6.45 
 -10  -7 -18    6.69    4.99 
 -10  -7 -17    1.76    5.06 
 -10  -7 -16    5.15    7.37 
 -10  -7 -15    5.62    6.72 
 -10  -7 -14   -9.33    6.48 
 -10  -7 -13   -2.48    6.31 
 -10  -7 -12   -5.47    5.84 
 -10  -7 -11   11.97    6.94 
 -10  -7 -10  -18.50    7.88 
 -10  -7  -9    2.82    4.51 
 -10  -7  -8   27.04    8.82 
 -10  -7  -7   -4.76    4.98 
 -10  -7  -6    0.97    4.87 
 -10  -7  -5   15.13    8.55 
 -10  -7  -4   14.70    7.46 
 -10  -7  -3   -1.21    4.55 
 -10  -7  -2   11.09    6.26 
 -10   8 -26  -34.55   13.06 
 -10  -8 -26    0.02    6.10 
 -10  -8 -25   -0.02    8.26 
 -10   8 -25   -7.28    5.31 
 -10  -8 -24   -8.10    7.97 
 -10   8 -24   -4.48    5.12 
 -10   8 -23   -6.36    7.45 
 -10  -8 -23   -6.04    8.37 
 -10  -8 -22    1.63    5.23 
 -10   8 -22   -7.74    6.19 
 -10  -8 -21    3.45    7.73 
 -10  -8 -20   -5.53    7.24 
 -10  -8 -19   -8.57    7.68 
 -10  -8 -18   -5.08    6.26 
 -10  -8 -17    4.82    5.98 
 -10  -8 -16    5.19    8.01 
 -10  -8 -15   -9.03    7.01 
 -10  -8 -14   10.14    7.04 
 -10  -8 -13   -2.30    4.97 
 -10  -8 -12   12.60    7.77 
 -10  -8 -11    5.25    6.29 
 -10  -8 -10    3.62    4.93 
 -10  -8  -9    4.59    5.26 
 -10  -8  -8   -1.67    5.16 
 -10  -8  -7   -1.63    6.07 
 -10  -8  -6   10.03    6.87 
 -10  -8  -5   -1.61    5.54 
 -10  -8  -4   12.98    6.48 
 -10  -8  -3   -3.20    6.29 
 -10  -8  -2    9.86    5.01 
 -10  -8  -1   -1.12    4.85 
 -10  -9 -22   -2.87    5.53 
 -10  -9 -21   -0.02    6.81 
 -10  -9 -20   -9.70    7.73 
 -10  -9 -19   -5.20    6.57 
 -10   9 -18    5.82    7.64 
 -10  -9 -18    1.57    7.68 
 -10  -9 -17   11.98    8.38 
 -10  -9 -16  -13.62    8.11 
 -10  -9 -15    2.86    5.93 
 -10  -9 -14   -0.67    5.28 
 -10  -9 -13   -5.33    7.27 
 -10  -9 -12    2.18    7.14 
 -10  -9 -11  -23.91    9.50 
 -10  -9 -10  -15.82   10.00 
 -10  -9  -9    2.09    5.24 
 -10  -9  -8   -2.01    6.93 
 -10  -9  -7   10.70    8.46 
 -10  -9  -6   -4.36    6.52 
 -10  -9  -5   -1.02    5.86 
 -10  -9  -4   -3.31    7.25 
 -10  -9  -3    4.48    4.86 
 -10  -9  -2    7.67    7.44 
 -10  -9  -1    0.23    5.43 
 -10  -9   0    5.98    7.75 
 -10  -9   1   -3.88    5.88 
 -10 -10 -16   -9.22    7.79 
 -10 -10 -15    0.08    8.60 
 -10 -10 -14   -9.99    7.98 
 -10 -10 -13   -7.30    9.25 
 -10 -10 -12   -3.31    8.94 
 -10 -10 -11   -3.65    6.18 
 -10 -10 -10   15.09    9.58 
 -10 -10  -9    4.45    5.78 
 -10 -10  -8   13.86    7.89 
 -10 -10  -7    4.87    8.30 
 -10 -10  -6    4.57    6.91 
 -10 -10  -5    7.69    7.03 
 -10 -10  -4    9.80    7.76 
 -10 -10  -3   -0.05    6.09 
 -10 -10  -2    2.55    5.83 
 -10 -10  -1   -6.04    7.40 
 -10 -10   0  -16.31    8.48 
 -10 -10   1   -3.27    6.51 
 -10 -10   2    2.47    6.52 
 -10 -10   3   -6.80    5.30 
 -10 -10   4   -3.13    6.59 
  -9   0 -42   -1.83    5.34 
  -9   0 -41    5.85    6.37 
  -9   0 -40    5.00    4.60 
  -9   0 -39  -11.23    6.20 
  -9   0 -38  -10.30    6.84 
  -9   0 -37    0.43    4.98 
  -9   0 -36   -6.87    5.01 
  -9   0 -35    2.95    5.11 
  -9   0 -34   -5.55    5.27 
  -9   0 -33   32.74    8.65 
  -9   0 -32   -6.23    5.26 
  -9   0 -31   -6.39    5.17 
  -9   0 -30   -1.71    3.71 
  -9   0 -29    8.66    5.02 
  -9   0 -28    6.80    5.47 
  -9   0 -27    0.20    3.89 
  -9   0 -26    1.04    4.82 
  -9   0 -25   72.87   11.26 
  -9   0 -24   -2.98    4.27 
  -9   0 -23  119.34   14.28 
  -9   0 -22   -0.66    4.13 
  -9   0 -21   97.92   12.47 
  -9   0 -20   -2.60    4.05 
  -9   0 -19  179.01   16.31 
  -9   0 -18    0.57    3.47 
  -9   0 -17   30.11    6.93 
  -9   0 -16    0.07    3.07 
  -9   0 -15   15.92    4.85 
  -9   0 -14    0.86    4.09 
  -9   0 -13  277.64   18.34 
  -9   0 -12    2.38    2.93 
  -9   0 -11   90.25   10.22 
  -9   0 -10    2.64    3.69 
  -9   0  -9   77.36    9.26 
  -9   0  -8    1.10    2.65 
  -9   0  -7   54.23    7.76 
  -9   0  -6    2.84    2.91 
  -9   0  -5   71.98    8.35 
  -9   0  -4   -1.73    2.97 
  -9   1 -42    8.58    8.14 
  -9   1 -41   -7.71    4.78 
  -9  -1 -41   -2.98    6.29 
  -9   1 -40   -5.79    5.17 
  -9  -1 -40  -15.85    8.42 
  -9   1 -39   -4.21    6.35 
  -9  -1 -39    6.55    5.60 
  -9   1 -38    6.70    4.47 
  -9  -1 -38  -11.87    7.83 
  -9   1 -37    7.33    6.14 
  -9  -1 -37   -0.87    4.98 
  -9  -1 -36    1.57    5.13 
  -9   1 -36    6.61    5.63 
  -9   1 -35   14.07    6.76 
  -9  -1 -35    1.66    5.68 
  -9  -1 -34    5.70    5.45 
  -9   1 -34    0.86    5.34 
  -9  -1 -33   -2.08    5.48 
  -9   1 -33    2.10    4.35 
  -9   1 -32   15.26    6.93 
  -9  -1 -32   -6.81    6.45 
  -9  -1 -31   11.07    7.29 
  -9   1 -31    0.66    4.31 
  -9  -1 -30    4.33    4.89 
  -9   1 -30    1.54    4.58 
  -9  -1 -29    5.06    5.26 
  -9   1 -29    9.75    5.68 
  -9  -1 -28    9.36    6.26 
  -9   1 -28    7.94    4.59 
  -9   1 -27   22.50    7.22 
  -9  -1 -27   16.61    6.99 
  -9   1 -26   28.84    7.38 
  -9  -1 -26   30.80    8.65 
  -9  -1 -25   19.19    6.34 
  -9   1 -25   37.09    8.75 
  -9   1 -24    5.90    3.90 
  -9  -1 -24    9.34    5.51 
  -9   1 -23   35.95    7.60 
  -9  -1 -23   18.15    6.15 
  -9   1 -22   28.00    6.91 
  -9  -1 -22   21.39    6.73 
  -9  -1 -21    0.26    4.49 
  -9   1 -21    2.66    3.32 
  -9  -1 -20   97.35   12.69 
  -9   1 -20   89.94   11.37 
  -9  -1 -19   28.84    7.41 
  -9   1 -19   37.41    7.64 
  -9  -1 -18   64.83   10.76 
  -9   1 -18   51.26    8.08 
  -9  -1 -17   75.24   10.79 
  -9   1 -17   72.36    9.70 
  -9   1 -16   54.02    8.29 
  -9  -1 -16   60.72    9.99 
  -9  -1 -15   64.57   10.07 
  -9   1 -15   42.62    7.30 
  -9   1 -14  269.79   17.72 
  -9  -1 -14  280.27   19.44 
  -9   1 -13   65.62    8.70 
  -9  -1 -13   66.37    9.41 
  -9   1 -12   37.30    6.38 
  -9  -1 -12   40.58    7.34 
  -9   1 -11   41.09    7.06 
  -9  -1 -11   48.32    7.93 
  -9   1 -10   49.16    7.07 
  -9  -1 -10   61.19    8.78 
  -9   1  -9   -2.46    3.42 
  -9  -1  -9    0.56    3.06 
  -9   1  -8   95.08    9.49 
  -9  -1  -8  106.92   10.86 
  -9  -1  -7   29.97    6.54 
  -9   1  -7   32.70    5.83 
  -9   1  -6   53.85    6.90 
  -9  -1  -6   55.45    8.06 
  -9   1  -5   22.02    4.58 
  -9  -1  -5   10.61    3.12 
  -9   1  -4   61.24    7.31 
  -9   1  -3   25.05    4.43 
  -9   2 -43  -13.32    7.58 
  -9   2 -42   -2.20    5.22 
  -9   2 -41    9.97    7.18 
  -9  -2 -40   -0.01    4.80 
  -9   2 -40   -6.82    6.56 
  -9  -2 -39   -8.65    5.48 
  -9   2 -39   -4.51    6.15 
  -9  -2 -38    5.39    5.44 
  -9   2 -38    0.06    5.53 
  -9   2 -37   -1.98    5.75 
  -9  -2 -37    6.34    5.89 
  -9  -2 -36   -8.45    5.91 
  -9   2 -36   -6.62    6.30 
  -9  -2 -35  -16.42    8.43 
  -9   2 -35    5.81    6.13 
  -9   2 -34   -5.28    5.36 
  -9  -2 -34   -1.75    4.72 
  -9   2 -33   -3.17    5.16 
  -9  -2 -33   10.34    7.16 
  -9   2 -32   15.25    6.17 
  -9  -2 -32   32.89   10.39 
  -9  -2 -31    9.63    6.52 
  -9   2 -31    0.46    3.93 
  -9  -2 -30   16.23    7.79 
  -9   2 -30    1.16    4.57 
  -9   2 -29   10.92    6.14 
  -9  -2 -29   -4.23    4.35 
  -9  -2 -28   -1.73    4.30 
  -9   2 -28   -0.66    4.38 
  -9   2 -27   17.20    5.80 
  -9  -2 -27   15.89    6.76 
  -9   2 -26   18.11    6.51 
  -9  -2 -26   23.84    8.43 
  -9   2 -25    3.52    4.35 
  -9  -2 -25    1.43    4.09 
  -9  -2 -24   23.02    7.81 
  -9   2 -24   39.45    8.04 
  -9  -2 -23    2.91    4.21 
  -9   2 -23    8.02    3.56 
  -9  -2 -22    8.73    6.70 
  -9   2 -22   12.29    5.48 
  -9  -2 -21   41.57    9.01 
  -9   2 -21   37.84    7.17 
  -9  -2 -20  125.51   14.68 
  -9   2 -20  121.08   13.03 
  -9  -2 -19   31.28    7.29 
  -9   2 -19   35.65    7.36 
  -9   2 -18   75.47    9.80 
  -9  -2 -18   80.88   11.68 
  -9  -2 -17   32.29    8.17 
  -9   2 -17   23.66    5.66 
  -9   2 -16   49.65    7.75 
  -9  -2 -16   52.94    9.02 
  -9  -2 -15   20.71    6.09 
  -9   2 -15    9.85    4.06 
  -9   2 -14   23.77    5.02 
  -9  -2 -14   32.40    7.58 
  -9   2 -13   37.68    6.54 
  -9  -2 -13   38.33    8.47 
  -9  -2 -12   43.28    8.22 
  -9   2 -12   30.55    5.88 
  -9  -2 -11   -5.16    4.79 
  -9   2 -11    0.05    2.34 
  -9  -2 -10    4.30    3.62 
  -9   2 -10    5.81    2.93 
  -9  -2  -9   18.66    5.94 
  -9   2  -9    8.97    3.49 
  -9  -2  -8  182.86   15.20 
  -9   2  -8  164.71   11.95 
  -9  -2  -7    9.53    5.01 
  -9   2  -7    1.38    2.29 
  -9  -2  -6  461.92   24.14 
  -9   2  -6  472.19   19.82 
  -9   2  -5   55.56    6.53 
  -9  -2  -5   62.28    9.24 
  -9   2  -4   31.23    4.86 
  -9   2  -3    5.18    2.60 
  -9   2  -2  142.09    9.97 
  -9   3 -41   -1.57    5.88 
  -9   3 -40   -0.29    4.79 
  -9  -3 -39   -2.67    5.83 
  -9   3 -39    5.41    5.91 
  -9   3 -38   -0.35    4.96 
  -9  -3 -38   -4.39    6.91 
  -9   3 -37   18.49    7.18 
  -9  -3 -37   11.88    6.32 
  -9  -3 -36   -2.68    4.76 
  -9   3 -36    3.79    4.43 
  -9   3 -35   11.53    6.60 
  -9  -3 -35   -0.24    4.37 
  -9  -3 -34   -4.24    4.87 
  -9   3 -34    1.72    3.82 
  -9   3 -33   -5.15    5.29 
  -9  -3 -33   -6.43    5.31 
  -9   3 -32    1.50    4.45 
  -9  -3 -32    0.63    4.03 
  -9   3 -31    7.04    4.77 
  -9  -3 -31   -4.81    6.07 
  -9   3 -30   -8.82    6.39 
  -9  -3 -30    1.36    5.26 
  -9   3 -29   25.09    7.86 
  -9  -3 -29   10.21    7.23 
  -9   3 -28    6.23    3.71 
  -9   3 -28    5.41    3.58 
  -9  -3 -28    2.17    4.89 
  -9   3 -27   38.82    8.33 
  -9  -3 -27   28.89    8.70 
  -9  -3 -26   14.83    6.62 
  -9   3 -26   18.94    6.36 
  -9  -3 -25    1.49    4.79 
  -9   3 -25    7.58    4.64 
  -9  -3 -24    1.92    4.55 
  -9   3 -24    0.87    2.92 
  -9   3 -23   30.73    6.71 
  -9  -3 -23   25.81    7.42 
  -9   3 -22    7.48    3.86 
  -9  -3 -22   16.39    6.51 
  -9  -3 -21   23.32    7.60 
  -9   3 -21   18.05    4.66 
  -9   3 -20   24.75    5.62 
  -9  -3 -20   30.00    7.97 
  -9  -3 -19   -4.27    5.06 
  -9   3 -19    7.11    3.48 
  -9  -3 -18   39.43    8.32 
  -9   3 -18   39.03    6.86 
  -9  -3 -17   64.76   11.09 
  -9   3 -17   65.62    8.24 
  -9   3 -16   21.95    5.00 
  -9  -3 -16   18.91    6.53 
  -9  -3 -15   36.55    8.58 
  -9   3 -15   36.71    6.52 
  -9   3 -14   19.33    5.00 
  -9  -3 -14    9.93    5.35 
  -9  -3 -13   33.60    8.30 
  -9   3 -13   25.84    4.95 
  -9   3 -12   78.20    8.24 
  -9  -3 -12   95.98   12.37 
  -9   3 -11   41.23    6.20 
  -9  -3 -11   46.01    9.13 
  -9  -3 -10   14.57    5.70 
  -9   3 -10   12.64    3.67 
  -9   3  -9   55.00    6.87 
  -9  -3  -9   67.26   10.15 
  -9  -3  -8  145.97   14.38 
  -9   3  -8  111.77    9.23 
  -9  -3  -7   60.47    9.56 
  -9   3  -7   37.73    5.34 
  -9  -3  -6   79.45   10.48 
  -9   3  -6   60.68    6.57 
  -9  -3  -5   14.48    4.89 
  -9   3  -5   13.92    3.53 
  -9   3  -4    1.46    1.69 
  -9   3  -3   58.95    5.86 
  -9   3  -2   90.80    7.09 
  -9   3  -1   20.56    3.41 
  -9   3   0  291.37   12.61 
  -9  -4 -37   15.29    9.74 
  -9  -4 -36  -11.59    7.76 
  -9  -4 -35    6.73    7.52 
  -9  -4 -34    0.86    4.93 
  -9  -4 -33    7.57    7.02 
  -9  -4 -32   -1.87    4.74 
  -9  -4 -31   -7.76    5.33 
  -9   4 -30    6.69    4.43 
  -9  -4 -30    3.37    7.93 
  -9  -4 -29   -5.54    5.84 
  -9   4 -29    9.30    5.69 
  -9  -4 -28   -0.26    4.57 
  -9   4 -28    4.65    4.98 
  -9   4 -28    6.07    4.43 
  -9   4 -27   17.54    5.33 
  -9  -4 -27    6.43    5.95 
  -9   4 -27   10.51    4.75 
  -9  -4 -26    5.62    5.70 
  -9   4 -26    0.39    3.93 
  -9  -4 -25    2.87    5.15 
  -9   4 -25    8.62    5.11 
  -9  -4 -24    2.36    5.60 
  -9   4 -24    8.91    4.85 
  -9   4 -23    1.26    2.75 
  -9  -4 -23   13.17    6.49 
  -9  -4 -22    4.66    4.86 
  -9   4 -22    1.14    3.73 
  -9  -4 -21    2.06    4.14 
  -9   4 -21    1.31    3.26 
  -9  -4 -20    5.11    4.29 
  -9   4 -20    5.36    3.53 
  -9   4 -19    7.52    3.58 
  -9  -4 -19   -0.32    4.62 
  -9   4 -18    8.64    3.33 
  -9  -4 -18    2.17    4.49 
  -9  -4 -17   49.46   10.28 
  -9   4 -17   47.44    7.01 
  -9  -4 -16   11.28    6.66 
  -9   4 -16    0.51    2.25 
  -9  -4 -15   54.91   10.48 
  -9   4 -15   52.63    7.08 
  -9   4 -14   31.94    5.44 
  -9  -4 -14   40.24    9.01 
  -9   4 -13   66.46    7.66 
  -9  -4 -13   70.24   11.55 
  -9  -4 -12   16.73    6.70 
  -9   4 -12    9.63    3.24 
  -9   4 -11    4.02    2.31 
  -9  -4 -11    3.28    4.00 
  -9  -4 -10   35.28    8.06 
  -9   4 -10   37.18    5.43 
  -9  -4  -9   54.72   10.06 
  -9   4  -9   46.95    5.54 
  -9  -4  -8   38.45    8.34 
  -9   4  -8   38.55    4.60 
  -9   4  -7  187.44   10.26 
  -9  -4  -7  217.54   18.50 
  -9   4  -6   17.31    3.28 
  -9  -4  -6   13.87    5.84 
  -9  -4  -5   30.41    7.21 
  -9   4  -5   29.00    3.73 
  -9   4  -4   12.83    2.43 
  -9   4  -3   12.70    2.75 
  -9   4  -2   28.21    3.51 
  -9   4  -1   42.26    4.24 
  -9   4   0    7.64    1.86 
  -9   4   1   13.11    2.35 
  -9   4   2    1.89    1.50 
  -9   4   3   15.44    2.54 
  -9  -5 -35    0.01    5.90 
  -9  -5 -34    5.26    5.73 
  -9  -5 -33    0.45    5.22 
  -9  -5 -32    0.03    4.53 
  -9   5 -31   -2.82    5.55 
  -9  -5 -31    4.52    5.87 
  -9   5 -30    0.82    4.97 
  -9  -5 -30    5.74    6.22 
  -9  -5 -29    2.04    6.13 
  -9   5 -29    0.03    4.07 
  -9   5 -28   -3.90    6.84 
  -9  -5 -28   11.51    7.56 
  -9  -5 -27   -3.46    5.72 
  -9   5 -27   -0.11    3.88 
  -9   5 -26   -2.17    3.79 
  -9  -5 -26    0.63    5.31 
  -9  -5 -25   14.58    6.64 
  -9  -5 -24    8.13    4.97 
  -9  -5 -23    5.02    4.70 
  -9  -5 -22   14.62    8.19 
  -9  -5 -21   -7.37    5.35 
  -9  -5 -20    7.73    5.49 
  -9  -5 -19    2.06    4.44 
  -9  -5 -18   18.46    7.12 
  -9  -5 -17   13.78    6.75 
  -9  -5 -16   83.24   13.17 
  -9  -5 -15    7.45    4.77 
  -9  -5 -14    4.63    4.79 
  -9  -5 -13   42.75    9.67 
  -9  -5 -12   15.41    6.66 
  -9  -5 -11   26.60    7.99 
  -9  -5 -10    7.09    5.19 
  -9  -5  -9    9.84    5.23 
  -9  -5  -8   43.01    9.39 
  -9  -5  -7   19.88    7.37 
  -9  -5  -6    6.30    4.17 
  -9  -5  -5    3.63    4.40 
  -9  -6 -33    6.29    6.28 
  -9   6 -32   -6.41    7.17 
  -9  -6 -32   -5.14    6.05 
  -9   6 -31    2.15    5.11 
  -9  -6 -31    0.77    4.87 
  -9  -6 -30   -7.31    8.20 
  -9   6 -30    4.84    6.07 
  -9  -6 -29    3.01    4.76 
  -9   6 -29   -3.84    6.76 
  -9   6 -28   -6.60    5.23 
  -9  -6 -28    4.53    5.45 
  -9  -6 -27    9.39    6.84 
  -9   6 -27   13.19    5.96 
  -9   6 -26   -1.31    4.99 
  -9  -6 -26   -0.89    5.20 
  -9  -6 -25   12.27    7.19 
  -9   6 -25    1.76    4.19 
  -9  -6 -24    3.00    5.98 
  -9  -6 -23    5.20    5.17 
  -9  -6 -22    4.72    5.21 
  -9  -6 -21   -0.57    5.24 
  -9  -6 -20   42.34    9.77 
  -9  -6 -19   -5.99    5.09 
  -9  -6 -18   -3.58    6.86 
  -9  -6 -17    3.58    5.53 
  -9  -6 -16    3.54    4.59 
  -9  -6 -15    6.38    6.03 
  -9  -6 -14   17.58    8.04 
  -9  -6 -13   17.62    7.23 
  -9  -6 -12    8.44    6.66 
  -9  -6 -11   -8.63    6.79 
  -9  -6 -10    0.29    5.33 
  -9  -6  -9    6.99    5.77 
  -9  -6  -8   19.60    8.49 
  -9  -6  -7   38.59    9.59 
  -9  -6  -6   24.78    8.51 
  -9  -6  -5  -14.90    7.23 
  -9  -6  -4   36.51    8.81 
  -9   7 -33   -0.60    5.41 
  -9   7 -32   16.77    8.68 
  -9  -7 -31    1.32    5.75 
  -9   7 -31    7.24    7.49 
  -9  -7 -30   -4.66    7.03 
  -9   7 -30    3.02    5.68 
  -9  -7 -29   -7.11    5.58 
  -9   7 -29   -2.97    6.89 
  -9   7 -28  -10.86    6.57 
  -9  -7 -28   -3.14    6.98 
  -9  -7 -27    0.01    5.11 
  -9   7 -27    0.23    4.95 
  -9  -7 -26    0.74    4.83 
  -9   7 -26   -6.33    6.20 
  -9  -7 -25   -9.31    6.21 
  -9   7 -25   -9.19    7.74 
  -9   7 -24   -8.47    6.48 
  -9  -7 -24   -5.23    7.02 
  -9  -7 -23    3.53    6.14 
  -9   7 -23   -5.35    6.84 
  -9  -7 -22   13.07    7.49 
  -9  -7 -21   -1.65    4.55 
  -9  -7 -20  -15.77    8.18 
  -9  -7 -19   -6.58    5.34 
  -9  -7 -18    6.33    6.50 
  -9  -7 -17   -5.99    6.76 
  -9  -7 -16    4.49    4.60 
  -9  -7 -15   29.02    9.25 
  -9  -7 -14   14.39    7.45 
  -9  -7 -13   23.98   10.07 
  -9  -7 -12    9.78    5.89 
  -9  -7 -11   16.93    8.18 
  -9  -7 -10   19.02    8.42 
  -9  -7  -9   10.41    5.76 
  -9  -7  -8    3.79    4.77 
  -9  -7  -7    2.96    4.90 
  -9  -7  -6    9.62    4.99 
  -9  -7  -5   17.00    7.60 
  -9  -7  -4   -4.32    3.98 
  -9  -7  -3   11.45    5.02 
  -9  -7  -2   27.07    7.60 
  -9   8 -29  -18.11    8.61 
  -9   8 -28   -2.13    5.98 
  -9  -8 -28    1.14    6.53 
  -9  -8 -27    0.02    5.73 
  -9   8 -27   -4.88    7.52 
  -9  -8 -26   -5.60    7.64 
  -9   8 -26   -9.48    8.74 
  -9  -8 -25  -10.91    8.59 
  -9   8 -25    1.12    5.77 
  -9  -8 -24    3.11    5.72 
  -9   8 -24    6.54    5.65 
  -9  -8 -23    1.51    6.24 
  -9   8 -23    4.73    6.77 
  -9  -8 -22   -6.06    7.38 
  -9   8 -22   -4.03    5.33 
  -9   8 -21   -2.49    5.84 
  -9  -8 -21   -4.14    8.22 
  -9   8 -20    0.90    4.95 
  -9  -8 -20   10.18    7.24 
  -9  -8 -19   -2.03    6.28 
  -9  -8 -18   -1.42    5.35 
  -9  -8 -17    0.97    5.49 
  -9  -8 -16   -0.81    7.61 
  -9  -8 -15    4.04    5.72 
  -9  -8 -14   -0.01    6.09 
  -9  -8 -13   -2.35    5.71 
  -9  -8 -12    6.39    5.85 
  -9  -8 -11    1.76    5.49 
  -9  -8 -10   -1.38    5.79 
  -9  -8  -9   -9.70    6.80 
  -9  -8  -8   17.40    8.21 
  -9  -8  -7   19.48    9.56 
  -9  -8  -6    6.45    4.94 
  -9  -8  -5    2.01    6.30 
  -9  -8  -4    2.67    5.42 
  -9  -8  -3    8.39    6.36 
  -9  -8  -2    0.19    4.48 
  -9  -8  -1    6.04    6.02 
  -9  -9 -24    1.50    6.60 
  -9  -9 -23   -9.19    7.28 
  -9  -9 -22   -6.72    7.11 
  -9  -9 -21   -1.41    6.17 
  -9   9 -21    0.72    5.98 
  -9  -9 -20    1.51    5.49 
  -9   9 -20  -13.82   10.59 
  -9  -9 -19   -2.50    5.76 
  -9   9 -19   -8.89    6.76 
  -9   9 -18   -0.36    5.89 
  -9  -9 -18  -10.66    8.15 
  -9   9 -17  -11.30    7.33 
  -9  -9 -17  -19.03    8.82 
  -9  -9 -16  -21.31    9.02 
  -9  -9 -15   -1.32    6.94 
  -9  -9 -14   -2.99    6.44 
  -9  -9 -13   -9.43    8.07 
  -9  -9 -12    8.15    6.30 
  -9  -9 -11   -8.26    7.36 
  -9  -9 -10   -7.85    8.06 
  -9  -9  -9   -5.05    5.04 
  -9  -9  -8   -1.27    5.60 
  -9  -9  -7    8.52    7.43 
  -9  -9  -6    0.83    4.97 
  -9  -9  -5    0.78    6.09 
  -9  -9  -4   10.60    7.06 
  -9  -9  -3    3.81    5.96 
  -9  -9  -2   -0.48    5.14 
  -9  -9  -1   17.18    7.40 
  -9  -9   0   -1.66    5.71 
  -9  -9   1   10.21    7.37 
  -9 -10 -17  -12.52    9.86 
  -9 -10 -16  -23.97    9.75 
  -9 -10 -15   12.16    9.18 
  -9 -10 -14   12.30    9.40 
  -9 -10 -13    3.11    6.70 
  -9 -10 -12   -1.36    5.59 
  -9 -10 -11   -8.23    7.55 
  -9 -10 -10    9.42    8.32 
  -9 -10  -9    0.24    5.60 
  -9 -10  -8   -8.10    7.08 
  -9 -10  -7   -8.02    6.38 
  -9 -10  -6  -13.99    7.93 
  -9 -10  -5   11.99    8.55 
  -9 -10  -4   10.90    8.05 
  -9 -10  -3   -0.57    5.22 
  -9 -10  -2    0.52    5.50 
  -9 -10  -1    2.15    6.37 
  -9 -10   0    4.94    6.56 
  -9 -10   1   -0.56    8.00 
  -9 -10   2   -2.98    6.50 
  -9 -10   3   -0.50    5.86 
  -9 -10   4   -6.49    6.24 
  -8   0 -43   10.47    7.21 
  -8   0 -42   -7.05    6.51 
  -8   0 -41    3.12    4.94 
  -8   0 -40   -7.98    7.22 
  -8   0 -39   -2.31    4.74 
  -8   0 -38    3.13    4.99 
  -8   0 -37    4.95    5.26 
  -8   0 -36   10.77    6.74 
  -8   0 -35    5.96    5.22 
  -8   0 -34    8.16    5.22 
  -8   0 -33   -2.16    4.72 
  -8   0 -32  145.76   17.33 
  -8   0 -31   -4.03    5.43 
  -8   0 -30   10.60    5.55 
  -8   0 -29   -1.18    3.86 
  -8   0 -28   34.92    8.60 
  -8   0 -27   -3.17    4.58 
  -8   0 -26   59.94   10.79 
  -8   0 -25   -2.88    4.84 
  -8   0 -24   13.43    6.04 
  -8   0 -23    4.35    4.77 
  -8   0 -22   34.17    7.64 
  -8   0 -21   -5.71    4.84 
  -8   0 -20  153.69   14.69 
  -8   0 -19   -0.40    3.63 
  -8   0 -18   69.96   10.10 
  -8   0 -17   -0.89    2.95 
  -8   0 -16   45.72    7.96 
  -8   0 -15    2.44    3.17 
  -8   0 -14   61.89    8.77 
  -8   0 -13    1.64    3.59 
  -8   0 -12   44.59    7.75 
  -8   0 -11    1.36    2.51 
  -8   0 -10   58.80    8.11 
  -8   0  -9   -0.84    2.48 
  -8   0  -8   65.90    7.98 
  -8   0  -7    0.79    2.30 
  -8   0  -6  137.56   10.74 
  -8   0  -5   -0.42    2.30 
  -8   0  -4   80.82    8.45 
  -8   1 -43   -3.60    6.52 
  -8   1 -42  -14.01    7.48 
  -8  -1 -42    5.07    6.61 
  -8   1 -41  -21.46    8.60 
  -8  -1 -41   -6.23    6.62 
  -8   1 -40   -2.79    6.16 
  -8  -1 -40    3.54    5.40 
  -8  -1 -39   -3.80    6.26 
  -8   1 -39   -3.59    5.50 
  -8   1 -38    3.64    7.04 
  -8  -1 -38   -1.81    4.77 
  -8  -1 -37    4.24    4.39 
  -8   1 -37   -3.66    4.50 
  -8  -1 -36    5.32    4.43 
  -8   1 -36   11.17    6.47 
  -8   1 -35    9.09    5.57 
  -8  -1 -35    4.00    4.45 
  -8  -1 -34    0.21    5.22 
  -8   1 -34  -10.89    7.71 
  -8  -1 -33   -1.90    4.11 
  -8   1 -33    5.66    6.19 
  -8  -1 -32   21.08    8.07 
  -8   1 -32   11.27    6.58 
  -8  -1 -31   14.74    7.14 
  -8   1 -31   -1.25    4.40 
  -8   1 -30   -4.58    4.59 
  -8  -1 -30    3.50    4.60 
  -8  -1 -29    5.15    4.90 
  -8   1 -29    6.05    3.96 
  -8   1 -28   32.07    8.64 
  -8  -1 -28   14.33    5.87 
  -8   1 -27   27.72    7.33 
  -8  -1 -27   28.31    8.25 
  -8   1 -26   11.70    5.92 
  -8  -1 -26    8.16    4.56 
  -8  -1 -25    5.73    4.92 
  -8   1 -25    5.50    3.66 
  -8   1 -24   14.38    5.39 
  -8  -1 -24   20.55    7.04 
  -8  -1 -23  123.27   14.27 
  -8   1 -23  125.05   13.44 
  -8  -1 -22  130.11   14.52 
  -8   1 -22  153.54   14.81 
  -8   1 -21   65.29    9.55 
  -8  -1 -21   62.05   10.18 
  -8  -1 -20   38.07    8.35 
  -8   1 -20   28.45    6.98 
  -8  -1 -19   34.34    7.80 
  -8   1 -19   58.02    8.89 
  -8  -1 -18   21.56    6.10 
  -8   1 -18   18.40    5.57 
  -8   1 -17    6.80    3.87 
  -8  -1 -17    8.42    4.62 
  -8   1 -16    9.23    3.69 
  -8  -1 -16   11.31    4.55 
  -8   1 -15  192.69   14.69 
  -8  -1 -15  192.25   15.93 
  -8   1 -14   13.56    4.56 
  -8  -1 -14    7.81    4.06 
  -8  -1 -13   21.43    5.73 
  -8   1 -13   18.76    5.12 
  -8  -1 -12  112.26   11.94 
  -8   1 -12   97.08    9.94 
  -8  -1 -11   40.78    7.34 
  -8   1 -11   34.16    5.88 
  -8  -1 -10   16.58    5.25 
  -8   1 -10   15.93    4.72 
  -8  -1  -9  204.23   15.00 
  -8   1  -9  184.68   12.83 
  -8  -1  -8   45.93    7.61 
  -8   1  -8   41.95    6.23 
  -8  -1  -7   73.49    8.86 
  -8   1  -7   69.78    7.60 
  -8   1  -6  102.17    8.96 
  -8  -1  -6  134.15   11.72 
  -8   1  -5  635.71   22.80 
  -8  -1  -5  607.91   24.98 
  -8   1  -4   92.51    8.12 
  -8   1  -3  131.66    9.91 
  -8   2 -44   -5.23    6.06 
  -8   2 -43   -4.38    5.88 
  -8   2 -42   -7.22    7.49 
  -8  -2 -41   -8.36    7.59 
  -8   2 -41   -3.52    4.93 
  -8  -2 -40  -14.99    8.26 
  -8   2 -40   11.66    7.71 
  -8  -2 -39    9.60    5.76 
  -8   2 -39    7.37    5.22 
  -8   2 -38    7.41    5.25 
  -8  -2 -38    5.28    5.87 
  -8  -2 -37   -0.78    5.24 
  -8   2 -37    0.44    4.04 
  -8   2 -36   -3.48    6.01 
  -8  -2 -36    0.38    4.66 
  -8  -2 -35    4.37    5.66 
  -8   2 -35   14.10    6.67 
  -8   2 -34    1.43    4.16 
  -8  -2 -34    0.46    5.25 
  -8   2 -33   25.79    8.46 
  -8  -2 -33   11.77    6.86 
  -8   2 -32   11.79    6.25 
  -8  -2 -32    4.25    4.82 
  -8  -2 -31    7.88    6.20 
  -8   2 -31   11.46    5.94 
  -8  -2 -30    6.20    4.88 
  -8   2 -30    7.18    6.21 
  -8  -2 -29   -2.79    4.30 
  -8   2 -29    1.62    3.74 
  -8  -2 -28   28.96    7.38 
  -8   2 -28   22.62    6.69 
  -8   2 -27   18.06    6.51 
  -8  -2 -27   13.79    5.51 
  -8   2 -27   17.19    5.35 
  -8  -2 -26    4.88    4.70 
  -8   2 -26   13.64    5.70 
  -8  -2 -25   46.00    9.45 
  -8   2 -25   47.56    8.72 
  -8  -2 -24    8.98    5.75 
  -8   2 -24    5.11    4.27 
  -8   2 -23  167.43   15.38 
  -8  -2 -23  121.86   14.82 
  -8   2 -22   10.88    4.97 
  -8  -2 -22   15.43    6.37 
  -8  -2 -21    4.41    4.53 
  -8   2 -21    6.16    3.70 
  -8   2 -20    1.73    3.61 
  -8  -2 -20    7.00    5.12 
  -8   2 -19   62.18    8.92 
  -8  -2 -19   67.78   10.93 
  -8   2 -18   34.10    6.29 
  -8  -2 -18   24.24    6.68 
  -8  -2 -17   16.77    6.09 
  -8   2 -17   14.84    4.59 
  -8  -2 -16   37.09    7.79 
  -8   2 -16   25.91    5.27 
  -8   2 -15  217.54   14.90 
  -8  -2 -15  229.58   18.01 
  -8  -2 -14   36.63    7.80 
  -8   2 -14   30.51    5.82 
  -8  -2 -13  200.80   16.50 
  -8   2 -13  188.54   13.49 
  -8  -2 -12   57.42    9.14 
  -8   2 -12   60.79    7.58 
  -8   2 -11   32.51    5.32 
  -8  -2 -11   52.27    9.07 
  -8   2 -10  125.50   10.29 
  -8  -2 -10  139.43   13.36 
  -8  -2  -9   92.00   10.72 
  -8   2  -9   74.72    7.75 
  -8  -2  -8    3.79    3.68 
  -8   2  -8    2.49    2.03 
  -8   2  -7   78.52    7.70 
  -8  -2  -7   71.48    9.45 
  -8  -2  -6   54.75    8.09 
  -8   2  -6   43.89    5.83 
  -8   2  -5  186.00   11.12 
  -8  -2  -5  189.39   14.66 
  -8   2  -4   39.70    5.31 
  -8   2  -3   30.50    4.45 
  -8   2  -2   91.96    7.22 
  -8   3 -43   -6.51    6.14 
  -8   3 -42   -4.96    5.88 
  -8   3 -41   -3.46    6.74 
  -8  -3 -40    1.14    4.82 
  -8   3 -40   -5.45    5.14 
  -8   3 -39    7.31    4.34 
  -8  -3 -39   -5.83    7.63 
  -8   3 -38    1.72    5.92 
  -8  -3 -38    6.54    6.21 
  -8  -3 -37    8.88    6.04 
  -8   3 -37    4.06    5.06 
  -8  -3 -36    2.09    4.48 
  -8   3 -36   12.58    5.87 
  -8  -3 -35    4.75    6.41 
  -8   3 -35   12.52    7.53 
  -8  -3 -34   -2.58    4.06 
  -8   3 -34    8.54    5.63 
  -8  -3 -33    0.37    4.84 
  -8   3 -33    7.15    5.10 
  -8  -3 -32   -4.06    6.45 
  -8   3 -32    3.10    4.46 
  -8  -3 -31   -3.71    6.41 
  -8   3 -31   15.63    6.15 
  -8   3 -30   15.83    6.35 
  -8  -3 -30   -5.87    6.20 
  -8   3 -29   18.40    6.42 
  -8  -3 -29    1.94    4.23 
  -8   3 -29   11.71    4.95 
  -8   3 -28   14.79    6.24 
  -8   3 -28    7.46    4.33 
  -8  -3 -28   12.14    5.62 
  -8  -3 -27    8.55    5.55 
  -8   3 -27    8.61    4.72 
  -8   3 -27    8.54    5.47 
  -8   3 -26   10.35    5.25 
  -8  -3 -26   19.31    7.15 
  -8  -3 -25   -3.87    5.98 
  -8   3 -25    2.37    3.06 
  -8  -3 -24    3.11    4.93 
  -8   3 -24    1.99    3.60 
  -8  -3 -23    8.56    5.36 
  -8   3 -23    1.49    3.12 
  -8  -3 -22   18.66    6.46 
  -8   3 -22   27.26    5.87 
  -8  -3 -21   52.61    9.98 
  -8   3 -21   45.79    7.17 
  -8   3 -20   24.58    5.52 
  -8  -3 -20   24.75    7.13 
  -8   3 -19   74.42    9.18 
  -8  -3 -19   68.15   10.87 
  -8   3 -18   39.28    6.47 
  -8  -3 -18   31.64    7.69 
  -8   3 -17   51.11    7.26 
  -8  -3 -17   45.17    9.27 
  -8   3 -16   21.56    4.81 
  -8  -3 -16   18.62    6.84 
  -8   3 -15   19.75    4.64 
  -8  -3 -15   12.11    5.30 
  -8  -3 -14   18.95    6.40 
  -8   3 -14   15.75    3.96 
  -8  -3 -13   11.73    5.22 
  -8   3 -13   16.97    4.16 
  -8   3 -12   84.13    8.41 
  -8  -3 -12   89.97   12.01 
  -8  -3 -11   89.05   11.30 
  -8   3 -11   65.00    7.09 
  -8   3 -10   82.38    8.01 
  -8  -3 -10   87.56   11.54 
  -8   3  -9   61.44    6.74 
  -8  -3  -9   73.73   10.35 
  -8   3  -8    3.13    2.31 
  -8  -3  -8   -0.62    3.30 
  -8  -3  -7   12.99    4.39 
  -8   3  -7   10.08    2.61 
  -8   3  -6  129.57    8.80 
  -8  -3  -6  149.73   13.99 
  -8   3  -5   19.45    3.69 
  -8  -3  -5   23.79    6.28 
  -8   3  -4    6.83    2.48 
  -8   3  -3   84.52    6.55 
  -8   3  -2   69.23    5.73 
  -8   3  -1  126.10    7.63 
  -8   3   0   49.62    4.72 
  -8  -4 -39    8.18    6.69 
  -8  -4 -38   -7.12    7.58 
  -8  -4 -37    3.93    6.03 
  -8  -4 -36  -10.12    7.51 
  -8   4 -35    1.85    3.92 
  -8  -4 -35  -10.05    6.16 
  -8  -4 -34    0.38    4.58 
  -8   4 -34    9.92    6.81 
  -8  -4 -33   -5.61    5.62 
  -8   4 -33    2.18    5.28 
  -8   4 -32   26.98    7.96 
  -8  -4 -32    5.03    5.69 
  -8   4 -31   -2.04    5.09 
  -8   4 -31    0.48    3.92 
  -8  -4 -31   -7.77    6.78 
  -8   4 -30    6.28    4.09 
  -8  -4 -30   -6.97    6.53 
  -8   4 -30    7.36    4.83 
  -8   4 -29    4.25    5.08 
  -8  -4 -29    0.38    4.36 
  -8   4 -29   -0.21    4.70 
  -8   4 -28   12.69    4.58 
  -8   4 -28    4.47    4.12 
  -8  -4 -28   16.18    5.80 
  -8  -4 -27   -1.33    4.76 
  -8   4 -27   -5.95    5.07 
  -8   4 -27    2.81    4.12 
  -8   4 -26    7.97    4.93 
  -8  -4 -26    7.09    4.38 
  -8   4 -26   10.76    6.04 
  -8   4 -25    8.54    4.30 
  -8  -4 -25    8.44    5.78 
  -8   4 -24   17.97    5.76 
  -8  -4 -24    9.72    6.56 
  -8  -4 -23   -6.90    5.40 
  -8   4 -23   -0.63    2.86 
  -8   4 -22    3.76    2.70 
  -8  -4 -22    0.75    4.79 
  -8   4 -21    1.20    2.68 
  -8  -4 -21    8.84    5.71 
  -8   4 -20   50.62    7.23 
  -8  -4 -20   55.46   10.55 
  -8  -4 -19   -2.11    4.79 
  -8   4 -19    1.24    2.31 
  -8   4 -18    9.79    3.04 
  -8  -4 -18    0.65    4.55 
  -8   4 -17   21.82    4.53 
  -8  -4 -17   22.92    7.04 
  -8  -4 -16   12.88    6.26 
  -8   4 -16    7.88    2.86 
  -8  -4 -15    6.86    5.47 
  -8   4 -15   10.28    3.34 
  -8   4 -14  171.52   11.79 
  -8  -4 -14  185.83   17.39 
  -8  -4 -13   70.50   10.77 
  -8   4 -13   57.90    6.68 
  -8   4 -12    3.79    2.42 
  -8  -4 -12    4.54    4.06 
  -8   4 -11   16.06    3.79 
  -8  -4 -11   11.01    4.74 
  -8   4 -10  112.64    8.44 
  -8  -4 -10  140.57   14.77 
  -8   4  -9   30.24    4.04 
  -8  -4  -9   50.08    9.36 
  -8  -4  -8   39.78    8.31 
  -8   4  -8   33.27    4.21 
  -8   4  -7   24.64    3.65 
  -8  -4  -7   35.33    8.08 
  -8   4  -6  102.13    6.86 
  -8  -4  -6  107.61   13.04 
  -8   4  -5   56.28    4.71 
  -8  -4  -5   62.95    9.97 
  -8   4  -4   56.54    4.53 
  -8   4  -3   11.03    2.01 
  -8   4  -2  168.29    7.19 
  -8   4  -1   46.06    3.55 
  -8   4   0  127.83    5.86 
  -8   4   1    0.65    0.95 
  -8   4   2   61.18    3.96 
  -8   4   3   40.87    3.27 
  -8  -5 -37   -5.82    4.87 
  -8  -5 -36   -2.48    4.96 
  -8  -5 -35    5.11    5.00 
  -8  -5 -34    4.38    6.56 
  -8  -5 -33   -4.82    4.86 
  -8   5 -32   -3.29    5.56 
  -8  -5 -32   -3.85    6.99 
  -8  -5 -31    9.97    6.63 
  -8   5 -31    2.52    4.33 
  -8  -5 -30    2.42    4.31 
  -8   5 -30   12.13    6.52 
  -8   5 -29   -7.77    5.91 
  -8  -5 -29   -5.04    5.36 
  -8   5 -28    9.82    4.62 
  -8  -5 -28   12.28    6.83 
  -8   5 -27    5.28    5.64 
  -8  -5 -27   -0.28    4.41 
  -8  -5 -26    7.25    5.64 
  -8   5 -26    4.25    4.76 
  -8   5 -25    4.54    4.47 
  -8  -5 -25   13.94    7.86 
  -8  -5 -24   -9.11    5.68 
  -8  -5 -23    5.69    5.99 
  -8  -5 -22   -5.14    4.47 
  -8  -5 -21   11.67    5.99 
  -8  -5 -20    1.45    5.06 
  -8  -5 -19    1.30    6.13 
  -8  -5 -18   10.96    5.93 
  -8  -5 -17    7.35    6.13 
  -8  -5 -16   10.86    5.69 
  -8  -5 -15   55.56   11.10 
  -8  -5 -14   11.05    5.23 
  -8  -5 -13   29.74    7.77 
  -8  -5 -12   51.24   10.67 
  -8  -5 -11   10.62    5.33 
  -8  -5 -10    5.32    3.91 
  -8  -5  -9   57.33   10.08 
  -8  -5  -8    3.19    4.08 
  -8  -5  -7   35.72    7.91 
  -8  -5  -6   11.36    4.01 
  -8  -5  -5   16.62    5.70 
  -8  -6 -35   -6.14    6.84 
  -8   6 -34   -3.32    5.30 
  -8  -6 -34  -13.24    8.20 
  -8  -6 -33    3.39    6.06 
  -8   6 -33  -10.37    6.99 
  -8   6 -32    2.00    5.35 
  -8  -6 -32    4.58    4.35 
  -8   6 -31    5.40    5.36 
  -8  -6 -31    2.77    7.94 
  -8   6 -30   -4.67    5.87 
  -8  -6 -30  -11.85    7.04 
  -8   6 -29   -1.75    6.62 
  -8  -6 -29    4.70    5.68 
  -8  -6 -28   -1.09    4.85 
  -8   6 -28   -6.73    6.48 
  -8  -6 -27   11.18    4.92 
  -8   6 -27   -1.24    5.06 
  -8   6 -26   -5.30    4.87 
  -8  -6 -26    3.26    5.26 
  -8   6 -25    2.91    4.05 
  -8  -6 -25    2.16    4.41 
  -8   6 -24   14.45    5.99 
  -8  -6 -24    0.51    5.31 
  -8   6 -23    3.81    4.64 
  -8  -6 -23    8.67    6.01 
  -8  -6 -22    4.44    5.90 
  -8  -6 -21   27.63    8.93 
  -8  -6 -20    1.75    5.30 
  -8  -6 -19   22.66    7.99 
  -8  -6 -18   14.26    7.52 
  -8  -6 -17   20.66    8.11 
  -8  -6 -16    7.83    6.33 
  -8  -6 -15    9.25    6.32 
  -8  -6 -14   46.08   10.89 
  -8  -6 -13   15.20    6.88 
  -8  -6 -12   22.76    7.69 
  -8  -6 -11   13.55    6.18 
  -8  -6 -10   18.99    6.02 
  -8  -6  -9    6.97    5.16 
  -8  -6  -8   68.63   12.00 
  -8  -6  -7   11.53    4.68 
  -8  -6  -6    9.95    5.75 
  -8  -6  -5   58.62   10.73 
  -8  -6  -4    6.56    5.79 
  -8   7 -34    0.29    5.21 
  -8   7 -33    4.46    5.57 
  -8  -7 -33    8.02    6.04 
  -8  -7 -32    1.82    7.10 
  -8   7 -32    4.06    5.13 
  -8   7 -31   -0.41    6.54 
  -8  -7 -31   -0.01    5.24 
  -8  -7 -30    3.40    4.86 
  -8   7 -30   -2.47    6.14 
  -8   7 -29    1.01    4.89 
  -8  -7 -29    1.67    5.21 
  -8  -7 -28   -3.49    5.34 
  -8   7 -28   -2.22    5.80 
  -8   7 -27   -1.58    4.80 
  -8  -7 -27   -2.04    7.44 
  -8  -7 -26  -11.17    6.55 
  -8   7 -26    0.92    5.59 
  -8  -7 -25  -15.34    8.80 
  -8   7 -25    8.14    6.72 
  -8  -7 -24    8.18    4.50 
  -8   7 -24   18.23    7.99 
  -8  -7 -23    6.63    6.16 
  -8   7 -23    0.57    4.95 
  -8   7 -22  -10.19    7.17 
  -8  -7 -22    6.65    6.11 
  -8   7 -21    5.10    6.50 
  -8  -7 -21   -1.79    5.41 
  -8  -7 -20   -3.84    4.47 
  -8  -7 -19   14.49    7.80 
  -8  -7 -18    0.46    4.80 
  -8  -7 -17    2.70    4.43 
  -8  -7 -16   11.74    6.29 
  -8  -7 -15   11.12    8.23 
  -8  -7 -14   29.18    9.55 
  -8  -7 -13   17.04    8.01 
  -8  -7 -12    9.47    6.07 
  -8  -7 -11   41.45   10.43 
  -8  -7 -10    5.47    5.89 
  -8  -7  -9   20.15    8.31 
  -8  -7  -8   11.74    7.35 
  -8  -7  -7   19.85    7.75 
  -8  -7  -6   37.77    9.63 
  -8  -7  -5   26.04    8.54 
  -8  -7  -4    2.98    4.57 
  -8  -7  -3   60.63   11.19 
  -8  -7  -2   22.14    6.81 
  -8   8 -31  -15.94    8.35 
  -8   8 -30  -24.11    9.49 
  -8  -8 -30    2.61    5.13 
  -8   8 -29   -4.26    8.53 
  -8  -8 -29   24.07   10.47 
  -8  -8 -28    3.12    6.56 
  -8   8 -28   -4.66    8.04 
  -8   8 -27  -10.67    4.91 
  -8  -8 -27   -4.40    5.68 
  -8   8 -26    6.41    5.76 
  -8  -8 -26   -8.17    8.60 
  -8   8 -25   -4.25    6.79 
  -8  -8 -25    5.40    5.62 
  -8   8 -24  -11.55    9.56 
  -8  -8 -24   -4.32    7.62 
  -8   8 -23   -6.32    6.12 
  -8  -8 -23    6.54    6.37 
  -8  -8 -22    1.40    5.64 
  -8   8 -22    2.95    6.47 
  -8   8 -21   -6.58    6.44 
  -8  -8 -21    1.03    5.44 
  -8   8 -20    5.11    6.51 
  -8  -8 -20   -5.89    6.52 
  -8  -8 -19   -3.65    5.12 
  -8   8 -19    4.55    6.66 
  -8  -8 -18   -4.11    6.87 
  -8   8 -18    9.81    7.98 
  -8  -8 -17   -6.98    7.44 
  -8  -8 -16   -5.38    6.53 
  -8  -8 -15   -0.06    6.01 
  -8  -8 -14   11.25    6.00 
  -8  -8 -13   13.19    6.79 
  -8  -8 -12   17.69    7.67 
  -8  -8 -11    0.55    5.93 
  -8  -8 -10    6.13    6.59 
  -8  -8  -9   23.84    8.65 
  -8  -8  -8    7.11    6.15 
  -8  -8  -7    1.49    4.28 
  -8  -8  -6    9.09    5.43 
  -8  -8  -5    0.65    4.48 
  -8  -8  -4    2.30    5.34 
  -8  -8  -3   17.56    7.02 
  -8  -8  -2    7.82    5.28 
  -8  -8  -1   -1.19    4.34 
  -8  -9 -27    6.59    5.42 
  -8  -9 -26   -5.17    6.20 
  -8  -9 -25   15.65    8.85 
  -8  -9 -24   12.14    7.63 
  -8  -9 -23   -0.92    5.95 
  -8   9 -23   -6.72    6.57 
  -8  -9 -22  -20.12    8.76 
  -8   9 -22   -3.13    5.44 
  -8   9 -21    3.33    5.84 
  -8  -9 -21   -8.35    7.59 
  -8   9 -20    5.83    5.17 
  -8  -9 -20  -10.24    7.16 
  -8   9 -19   -9.46    9.02 
  -8  -9 -19   -3.54    6.77 
  -8  -9 -18   -1.21    5.07 
  -8   9 -18    1.90    5.29 
  -8  -9 -17    0.78    5.52 
  -8   9 -17  -12.84    6.43 
  -8  -9 -16    2.25    4.97 
  -8   9 -16   -9.24    7.95 
  -8   9 -15    9.49    6.18 
  -8  -9 -15   -1.29    6.72 
  -8  -9 -14    2.01    4.81 
  -8  -9 -13    2.46    5.54 
  -8  -9 -12   11.42    8.70 
  -8  -9 -11    6.92    6.64 
  -8  -9 -10    3.79    4.69 
  -8  -9  -9  -11.29    7.94 
  -8  -9  -8    2.04    4.57 
  -8  -9  -7    7.03    5.75 
  -8  -9  -6   -7.68    6.40 
  -8  -9  -5    3.61    4.75 
  -8  -9  -4   24.04    9.20 
  -8  -9  -3   -3.76    6.57 
  -8  -9  -2   -4.54    5.73 
  -8  -9  -1    2.92    5.40 
  -8  -9   0    7.37    6.94 
  -8  -9   1   44.69   10.59 
  -8 -10 -19    1.85    6.64 
  -8 -10 -18   -9.96    7.25 
  -8 -10 -17   -4.04    7.96 
  -8 -10 -16   -4.24    6.26 
  -8 -10 -15   -1.02    5.27 
  -8  10 -14    4.52    7.07 
  -8 -10 -14   20.25    9.23 
  -8 -10 -13   -4.56    5.70 
  -8  10 -13    1.64    5.95 
  -8 -10 -12    6.94    6.13 
  -8  10 -12  -11.34    9.18 
  -8 -10 -11    0.56    6.52 
  -8  10 -11   -4.30    6.58 
  -8  10 -10  -17.22   10.14 
  -8 -10 -10  -14.45    8.87 
  -8 -10  -9   12.82    7.81 
  -8 -10  -8   -7.25    5.99 
  -8 -10  -7    1.00    5.41 
  -8 -10  -6   -6.08    6.92 
  -8 -10  -5  -31.49   10.03 
  -8 -10  -4    6.26    6.91 
  -8 -10  -3    8.83    7.41 
  -8 -10  -2   -4.36    5.79 
  -8 -10  -1    1.13    6.16 
  -8 -10   0    4.09    6.52 
  -8 -10   1   -6.20    6.07 
  -8 -10   2  -10.24    6.86 
  -7   0 -44   -8.70    6.68 
  -7   0 -43    3.80    5.89 
  -7   0 -42    5.18    5.89 
  -7   0 -41   -4.23    5.41 
  -7   0 -40    5.17    5.70 
  -7   0 -39   17.11    6.61 
  -7   0 -38    2.82    5.57 
  -7   0 -37   -2.33    6.09 
  -7   0 -36    8.04    7.07 
  -7   0 -35   14.98    6.39 
  -7   0 -34  -13.61    7.26 
  -7   0 -33   11.64    5.09 
  -7   0 -32   -0.44    4.28 
  -7   0 -31   22.26    7.98 
  -7   0 -30   -6.56    5.33 
  -7   0 -29   28.23    7.74 
  -7   0 -28    3.20    4.75 
  -7   0 -27   35.78    8.66 
  -7   0 -26   -6.60    5.25 
  -7   0 -25  184.65   17.12 
  -7   0 -24    3.76    4.30 
  -7   0 -23   80.10   10.75 
  -7   0 -22   -5.17    3.18 
  -7   0 -21   81.70   10.82 
  -7   0 -20    6.79    4.43 
  -7   0 -19   81.55   10.61 
  -7   0 -18    1.96    4.26 
  -7   0 -17  171.38   14.38 
  -7   0 -16    3.45    3.30 
  -7   0 -15   88.25   10.20 
  -7   0 -14    0.32    2.60 
  -7   0 -13   20.90    5.27 
  -7   0 -12   -0.69    2.39 
  -7   0 -11  217.61   14.66 
  -7   0 -10   -0.23    3.07 
  -7   0  -9  143.37   11.56 
  -7   0  -8    0.87    2.57 
  -7   0  -7  339.51   17.10 
  -7   0  -6    1.45    2.84 
  -7   0  -5  274.96   14.92 
  -7   0  -4   -3.36    2.43 
  -7   1 -44  -13.43    8.36 
  -7   1 -43   -3.48    5.75 
  -7  -1 -43   -6.09    6.51 
  -7   1 -42   -3.77    4.80 
  -7  -1 -42    2.90    5.87 
  -7   1 -41   -0.91    5.65 
  -7  -1 -41   -7.85    7.52 
  -7   1 -40    2.33    4.21 
  -7  -1 -40    0.73    5.67 
  -7   1 -39   -7.10    6.71 
  -7  -1 -39    0.65    5.72 
  -7  -1 -38    6.12    6.78 
  -7   1 -38   -0.51    4.79 
  -7   1 -37   -1.72    5.20 
  -7  -1 -37   -4.34    5.41 
  -7   1 -36   -1.89    4.49 
  -7  -1 -36    1.06    5.60 
  -7   1 -35    8.87    5.40 
  -7  -1 -35   17.32    6.74 
  -7  -1 -34   -4.46    6.26 
  -7   1 -34    7.64    5.03 
  -7  -1 -33    5.68    4.78 
  -7   1 -33   14.85    6.49 
  -7  -1 -32    2.41    5.12 
  -7   1 -32    7.39    6.17 
  -7   1 -31    2.61    4.69 
  -7  -1 -31    4.22    6.04 
  -7  -1 -30    8.30    5.24 
  -7   1 -30   12.32    4.84 
  -7   1 -29    5.01    5.49 
  -7  -1 -29   12.82    6.38 
  -7  -1 -28   34.43    8.38 
  -7   1 -28   26.06    6.57 
  -7   1 -27    1.86    2.07 
  -7  -1 -27   10.38    5.16 
  -7   1 -27    9.47    4.65 
  -7   1 -26   43.72    6.36 
  -7   1 -26   49.83    9.50 
  -7  -1 -26   44.15    9.20 
  -7  -1 -25   35.98    8.85 
  -7   1 -25   30.31    7.35 
  -7   1 -25   36.07    6.28 
  -7   1 -24   11.68    5.46 
  -7  -1 -24    7.47    3.91 
  -7   1 -23   84.20   10.99 
  -7  -1 -23   70.48   11.02 
  -7   1 -22   69.37    9.99 
  -7  -1 -22   66.40   10.26 
  -7   1 -21   62.90    9.45 
  -7  -1 -21   62.43    9.65 
  -7   1 -20   17.53    5.34 
  -7  -1 -20   21.37    6.33 
  -7   1 -19  138.26   13.06 
  -7  -1 -19  122.97   13.50 
  -7  -1 -18  106.24   12.18 
  -7   1 -18  113.71   11.73 
  -7   1 -17   24.60    6.08 
  -7  -1 -17   20.35    5.63 
  -7  -1 -16    7.75    3.87 
  -7   1 -16   11.23    4.85 
  -7   1 -15   32.54    6.29 
  -7  -1 -15   33.51    6.64 
  -7   1 -14   34.31    6.23 
  -7  -1 -14   35.96    6.85 
  -7  -1 -13   52.95    7.76 
  -7   1 -13   63.92    8.20 
  -7   1 -12  374.41   18.83 
  -7  -1 -12  407.43   21.20 
  -7  -1 -11   73.85    8.94 
  -7   1 -11   76.92    8.46 
  -7  -1 -10   53.82    7.68 
  -7   1 -10   50.19    6.62 
  -7   1  -9  127.50   10.21 
  -7  -1  -9  120.73   11.04 
  -7   1  -8  237.80   13.69 
  -7  -1  -8  255.69   15.80 
  -7   1  -7   11.68    3.72 
  -7  -1  -7    8.17    4.02 
  -7   1  -6   28.62    4.86 
  -7  -1  -6   24.03    4.99 
  -7   1  -5  407.90   16.76 
  -7  -1  -5  392.09   18.94 
  -7   1  -4   31.08    4.53 
  -7   1  -3   49.62    5.67 
  -7   2 -44  -13.27    7.40 
  -7   2 -43   -5.80    5.85 
  -7   2 -42   10.03    5.19 
  -7  -2 -42  -12.02    7.33 
  -7   2 -41    0.31    5.30 
  -7  -2 -41   -1.98    4.91 
  -7   2 -40    8.43    5.27 
  -7  -2 -40   -1.55    4.76 
  -7   2 -39    0.01    4.33 
  -7  -2 -39   -0.73    5.70 
  -7   2 -38   -3.69    4.76 
  -7  -2 -38   -1.51    6.00 
  -7  -2 -37    1.88    4.72 
  -7   2 -37    9.92    6.80 
  -7  -2 -36    1.86    5.23 
  -7   2 -36    2.43    4.82 
  -7  -2 -35    8.63    7.31 
  -7   2 -35    3.29    4.40 
  -7   2 -34   -8.35    6.16 
  -7  -2 -34    1.00    4.38 
  -7  -2 -33   -3.47    4.88 
  -7   2 -33   -1.10    4.13 
  -7   2 -32   -2.72    3.90 
  -7  -2 -32   -2.48    4.06 
  -7   2 -31    3.87    3.62 
  -7  -2 -31    2.94    5.06 
  -7  -2 -30    9.17    5.43 
  -7   2 -30    8.40    5.57 
  -7   2 -29    1.77    2.85 
  -7   2 -29   -3.31    4.90 
  -7   2 -28   41.42    7.83 
  -7   2 -28   42.56    8.86 
  -7  -2 -28   34.95    9.68 
  -7   2 -27   10.20    4.24 
  -7   2 -27    7.80    4.13 
  -7  -2 -27   11.72    6.27 
  -7  -2 -26   11.88    5.62 
  -7   2 -26   10.67    4.00 
  -7   2 -26   14.43    5.95 
  -7   2 -25   45.18    9.05 
  -7  -2 -25   38.03    9.03 
  -7  -2 -24    7.89    5.18 
  -7   2 -24    6.37    3.96 
  -7   2 -23   31.81    7.20 
  -7  -2 -23   28.75    7.26 
  -7   2 -22  230.16   17.00 
  -7  -2 -22  211.42   18.34 
  -7   2 -21   40.21    7.43 
  -7  -2 -21   33.38    8.05 
  -7   2 -20   69.70    9.37 
  -7  -2 -20   58.45    9.07 
  -7   2 -19    5.35    3.32 
  -7  -2 -19    2.73    3.91 
  -7  -2 -18  102.34   12.36 
  -7   2 -18  109.44   10.97 
  -7  -2 -17  114.98   12.81 
  -7   2 -17  118.55   10.97 
  -7  -2 -16   73.72   10.60 
  -7   2 -16   82.51    9.48 
  -7  -2 -15   90.76   11.22 
  -7   2 -15  102.48    9.79 
  -7   2 -14  536.47   22.51 
  -7  -2 -14  548.83   26.68 
  -7   2 -13  205.32   13.30 
  -7  -2 -13  213.81   16.24 
  -7  -2 -12    4.05    3.78 
  -7   2 -12    9.91    3.69 
  -7   2 -11   27.93    5.08 
  -7  -2 -11   23.83    5.34 
  -7   2 -10   32.15    5.29 
  -7  -2 -10   25.79    6.08 
  -7   2  -9  174.84   11.29 
  -7  -2  -9  206.74   15.29 
  -7  -2  -8   19.45    5.01 
  -7   2  -8   17.72    3.57 
  -7  -2  -7   33.76    6.05 
  -7   2  -7   29.58    4.70 
  -7  -2  -6   65.73    8.70 
  -7   2  -6   58.52    6.07 
  -7   2  -5   -0.39    1.92 
  -7  -2  -5   -3.32    3.96 
  -7   2  -4  276.31   12.62 
  -7   2  -3  139.31    8.53 
  -7   2  -2  391.86   14.27 
  -7   3 -44  -18.73    8.10 
  -7   3 -43   -4.41    5.33 
  -7   3 -42  -10.85    6.68 
  -7   3 -41  -16.69    7.51 
  -7  -3 -41    7.91    5.92 
  -7  -3 -40   -5.43    5.65 
  -7   3 -40   -1.97    6.11 
  -7  -3 -39  -15.08    8.23 
  -7   3 -39   -3.72    5.16 
  -7  -3 -38   -4.27    4.94 
  -7   3 -38   -8.67    6.72 
  -7  -3 -37   -7.14    6.86 
  -7   3 -37  -11.13    6.82 
  -7   3 -36   -2.33    4.32 
  -7  -3 -36   -3.84    4.88 
  -7   3 -35    6.36    5.07 
  -7  -3 -35   13.70    6.51 
  -7   3 -34   10.10    6.55 
  -7  -3 -34   -1.50    4.62 
  -7   3 -33    8.16    5.41 
  -7  -3 -33   -1.72    4.29 
  -7   3 -32   12.32    5.86 
  -7  -3 -32   11.77    4.89 
  -7   3 -31   37.53    9.07 
  -7  -3 -31   10.33    4.50 
  -7   3 -30    1.85    3.92 
  -7   3 -30    1.18    3.27 
  -7  -3 -30    9.12    6.47 
  -7   3 -29   -2.36    3.32 
  -7   3 -29   -5.42    4.43 
  -7  -3 -29    6.28    6.62 
  -7   3 -28   87.43   12.16 
  -7  -3 -28   66.05   10.91 
  -7   3 -28   67.77    9.58 
  -7   3 -27    7.53    4.25 
  -7   3 -27    6.30    3.82 
  -7  -3 -27    7.99    4.43 
  -7   3 -26   49.65    8.45 
  -7   3 -26   31.16    7.03 
  -7  -3 -26   34.54    7.98 
  -7   3 -25    7.99    5.25 
  -7  -3 -25    3.88    5.53 
  -7   3 -25   11.15    5.37 
  -7   3 -24   19.11    6.05 
  -7  -3 -24   17.36    7.13 
  -7  -3 -23   22.48    7.59 
  -7   3 -23   13.51    4.37 
  -7  -3 -22  211.85   19.09 
  -7   3 -22  240.46   16.98 
  -7  -3 -21   12.93    6.17 
  -7   3 -21   12.94    4.26 
  -7  -3 -20   30.60    8.00 
  -7   3 -20   27.15    5.65 
  -7   3 -19  114.40   10.88 
  -7  -3 -19   93.43   12.63 
  -7   3 -18  162.65   12.74 
  -7  -3 -18  172.61   16.42 
  -7  -3 -17  203.45   17.72 
  -7   3 -17  233.72   14.99 
  -7  -3 -16   43.11    8.32 
  -7   3 -16   42.84    6.48 
  -7   3 -15   30.83    5.32 
  -7  -3 -15   29.35    7.31 
  -7  -3 -14  165.56   15.44 
  -7   3 -14  161.72   11.60 
  -7   3 -13   12.20    3.84 
  -7  -3 -13    4.88    3.80 
  -7  -3 -12   34.08    6.94 
  -7   3 -12   36.40    5.30 
  -7   3 -11   41.46    5.45 
  -7  -3 -11   49.34    8.76 
  -7   3 -10   24.76    4.25 
  -7  -3 -10   19.64    5.15 
  -7  -3  -9    5.90    3.74 
  -7   3  -9   10.12    2.69 
  -7  -3  -8   76.78   10.09 
  -7   3  -8   65.95    6.35 
  -7   3  -7   59.35    5.70 
  -7  -3  -7   61.74    9.11 
  -7  -3  -6  333.19   20.09 
  -7   3  -6  307.14   12.72 
  -7   3  -5  130.02    8.06 
  -7  -3  -5  157.38   13.62 
  -7   3  -4  198.51    9.45 
  -7   3  -3   58.21    4.86 
  -7   3  -2  132.41    7.15 
  -7   3  -1   18.44    2.75 
  -7   3   0   40.83    3.73 
  -7   3   2   77.45    5.17 
  -7   3   3  226.85    9.16 
  -7   4 -41   -7.32    6.21 
  -7   4 -40   -1.40    4.50 
  -7  -4 -40    5.20    4.90 
  -7  -4 -39   -9.35    5.00 
  -7   4 -39   29.45    9.05 
  -7  -4 -38   18.02    9.21 
  -7   4 -38    1.35    5.49 
  -7  -4 -37  -20.97    8.51 
  -7   4 -37   -0.18    3.97 
  -7  -4 -36   -7.77    5.72 
  -7   4 -36    5.66    6.02 
  -7   4 -35   12.92    7.27 
  -7  -4 -35    8.63    7.06 
  -7  -4 -34    0.56    5.87 
  -7   4 -34   -3.10    3.60 
  -7   4 -33   32.63    9.07 
  -7  -4 -33    3.59    5.44 
  -7   4 -32    6.75    4.94 
  -7  -4 -32   -2.79    5.46 
  -7   4 -32   15.42    6.48 
  -7   4 -31   21.67    6.38 
  -7   4 -31    4.24    4.72 
  -7  -4 -31   12.29    6.78 
  -7   4 -30   15.19    5.99 
  -7   4 -30    2.39    3.95 
  -7  -4 -30    1.49    5.56 
  -7  -4 -29    9.86    4.89 
  -7   4 -29   10.37    4.35 
  -7   4 -29    8.37    4.77 
  -7  -4 -28   -3.63    4.88 
  -7   4 -28    6.18    5.04 
  -7   4 -28   -2.53    4.20 
  -7   4 -27   15.06    5.71 
  -7   4 -27   19.61    7.15 
  -7  -4 -27   16.62    6.97 
  -7  -4 -26   18.40    6.77 
  -7   4 -26   28.76    6.90 
  -7   4 -26   21.45    6.22 
  -7   4 -25   21.89    5.91 
  -7   4 -25   19.76    5.41 
  -7  -4 -25   18.39    7.17 
  -7   4 -24   22.40    6.58 
  -7  -4 -24   12.58    5.76 
  -7   4 -24   15.80    5.63 
  -7  -4 -23   17.92    7.31 
  -7   4 -23   18.99    5.17 
  -7   4 -22   16.59    4.42 
  -7  -4 -22    4.08    4.56 
  -7   4 -21   44.93    7.20 
  -7  -4 -21   42.64    9.49 
  -7  -4 -20   -7.03    5.50 
  -7   4 -20    0.40    2.17 
  -7  -4 -19   28.98    7.15 
  -7   4 -19   32.14    5.78 
  -7  -4 -18  120.84   14.27 
  -7   4 -18  108.22   10.06 
  -7  -4 -17   22.84    6.68 
  -7   4 -17   24.18    4.55 
  -7  -4 -16   68.96   10.84 
  -7   4 -16   64.57    7.25 
  -7   4 -15   88.68    8.33 
  -7  -4 -15   99.45   12.38 
  -7  -4 -14   46.81    8.92 
  -7   4 -14   50.23    6.07 
  -7  -4 -13  245.39   19.55 
  -7   4 -13  226.04   12.59 
  -7  -4 -12   14.64    5.61 
  -7   4 -12   10.88    3.01 
  -7  -4 -11   39.09    7.79 
  -7   4 -11   35.84    4.80 
  -7  -4 -10   62.89    9.91 
  -7   4 -10   44.13    5.10 
  -7   4  -9   24.80    3.69 
  -7  -4  -9   31.51    6.82 
  -7  -4  -8   16.53    5.87 
  -7   4  -8    8.11    2.02 
  -7  -4  -7  246.48   18.33 
  -7   4  -7  196.42    9.12 
  -7  -4  -6   15.84    4.94 
  -7   4  -6    6.15    1.76 
  -7  -4  -5   76.44   10.10 
  -7   4  -5   79.55    4.90 
  -7   4  -4   43.16    3.23 
  -7   4  -3    4.67    1.11 
  -7   4  -2   44.99    2.86 
  -7   4  -1   12.11    1.35 
  -7   4  -1    7.71    1.22 
  -7   4   2   34.04    2.05 
  -7   4   2   38.53    2.32 
  -7   4   3  133.60    4.76 
  -7   4   3  120.28    4.35 
  -7   4   4   26.77    2.20 
  -7   4   5   44.02    3.05 
  -7   4   6   52.32    3.61 
  -7  -5 -38    0.16    5.31 
  -7  -5 -37   -4.23    5.53 
  -7  -5 -36    5.52    6.88 
  -7  -5 -35    0.03    4.65 
  -7  -5 -34    6.99    4.91 
  -7  -5 -33    3.91    4.36 
  -7   5 -33    2.67    4.13 
  -7  -5 -32    1.55    5.29 
  -7   5 -32   -4.68    4.78 
  -7   5 -31    4.95    5.07 
  -7  -5 -31   -6.22    4.85 
  -7   5 -30    5.83    4.51 
  -7  -5 -30   15.46    7.01 
  -7   5 -29   -1.06    4.57 
  -7  -5 -29   12.15    6.57 
  -7   5 -28    2.68    3.78 
  -7  -5 -28    6.90    6.30 
  -7  -5 -27    4.38    5.73 
  -7   5 -27   -3.53    5.04 
  -7   5 -26   10.93    6.20 
  -7  -5 -26    1.56    4.35 
  -7  -5 -25    2.67    5.04 
  -7   5 -25    8.55    5.66 
  -7   5 -24   32.18    8.31 
  -7  -5 -24   32.69    9.92 
  -7  -5 -23    5.42    5.63 
  -7   5 -23   12.34    5.70 
  -7  -5 -22    7.91    6.05 
  -7  -5 -21   14.76    5.54 
  -7  -5 -20   27.20    8.28 
  -7  -5 -19   14.31    5.99 
  -7  -5 -18   58.51   11.23 
  -7  -5 -17    7.53    5.95 
  -7  -5 -16   25.74    7.32 
  -7  -5 -15    7.02    5.43 
  -7  -5 -14   10.44    5.97 
  -7  -5 -13   88.53   12.65 
  -7  -5 -12   66.33   10.84 
  -7  -5 -11  110.16   13.48 
  -7  -5 -10   31.67    7.30 
  -7  -5  -9   35.13    8.44 
  -7  -5  -8   12.36    5.17 
  -7  -5  -7    6.13    4.22 
  -7  -5  -6  233.12   18.87 
  -7  -5  -5    1.29    4.64 
  -7  -6 -37    4.71    8.08 
  -7  -6 -36   -6.18    7.55 
  -7  -6 -35  -10.25    7.65 
  -7   6 -35   -5.09    4.98 
  -7   6 -34   -1.56    5.41 
  -7  -6 -34   -2.92    5.84 
  -7   6 -33   -0.21    4.50 
  -7  -6 -33  -11.04    8.46 
  -7  -6 -32    0.79    5.21 
  -7   6 -32   -8.02    5.79 
  -7   6 -31   -2.39    4.36 
  -7  -6 -31   -1.49    6.05 
  -7   6 -30    5.04    5.92 
  -7  -6 -30  -12.69    7.33 
  -7   6 -29   -7.38    5.40 
  -7  -6 -29    8.10    5.82 
  -7  -6 -28    3.18    4.89 
  -7   6 -28   -0.34    4.18 
  -7   6 -27   -7.41    6.10 
  -7  -6 -27   -4.94    4.65 
  -7  -6 -26    4.23    5.07 
  -7   6 -26    7.78    4.42 
  -7   6 -25    7.09    4.83 
  -7  -6 -25   -0.89    5.56 
  -7  -6 -24   -3.72    5.85 
  -7   6 -24    4.72    5.43 
  -7  -6 -23   -2.65    4.55 
  -7   6 -23   -5.56    5.85 
  -7   6 -22    6.69    5.95 
  -7  -6 -22    7.89    6.50 
  -7  -6 -21   27.11    8.76 
  -7  -6 -20    5.44    6.47 
  -7  -6 -19   17.00    7.38 
  -7  -6 -18   10.10    6.45 
  -7  -6 -17   45.42   10.20 
  -7  -6 -16   38.14    9.26 
  -7  -6 -15   31.64    8.78 
  -7  -6 -14   14.59    6.80 
  -7  -6 -13    8.22    5.24 
  -7  -6 -12    3.61    4.62 
  -7  -6 -11    9.63    5.66 
  -7  -6 -10   18.39    6.97 
  -7  -6  -9   36.72    9.06 
  -7  -6  -8    8.07    5.16 
  -7  -6  -7   47.35    9.69 
  -7  -6  -6   -2.92    5.07 
  -7  -6  -5   45.13    8.53 
  -7  -6  -4   32.05    7.35 
  -7   7 -35    7.33    6.78 
  -7   7 -34   -3.70    5.49 
  -7  -7 -34    0.49    4.94 
  -7  -7 -33   -5.12    7.45 
  -7   7 -33   -8.32    6.03 
  -7  -7 -32   10.51    7.37 
  -7   7 -32    2.62    4.60 
  -7  -7 -31    3.31    5.87 
  -7   7 -31    5.52    6.90 
  -7   7 -30   -1.02    5.10 
  -7  -7 -30   -6.96    7.09 
  -7  -7 -29    5.41    6.28 
  -7   7 -29   13.05    7.47 
  -7  -7 -28   -9.13    7.10 
  -7   7 -28    3.26    5.01 
  -7   7 -27   -2.00    4.65 
  -7  -7 -27    1.60    4.52 
  -7  -7 -26    0.78    5.57 
  -7   7 -26    7.59    5.73 
  -7   7 -25    1.61    4.90 
  -7  -7 -25    2.18    4.26 
  -7  -7 -24    9.11    6.29 
  -7   7 -24   16.07    7.71 
  -7  -7 -23   10.84    7.64 
  -7   7 -23    5.45    5.25 
  -7   7 -22  -12.52    6.89 
  -7  -7 -22   -1.42    4.62 
  -7   7 -21   35.39   10.53 
  -7  -7 -21   15.53    7.56 
  -7  -7 -20   16.32    7.37 
  -7   7 -20   29.36    9.10 
  -7   7 -19   34.04    9.11 
  -7  -7 -19   21.92    7.71 
  -7  -7 -18   17.29    6.29 
  -7  -7 -17   45.34   10.95 
  -7  -7 -16    6.27    6.28 
  -7  -7 -15   36.07   10.24 
  -7  -7 -14    7.98    4.75 
  -7  -7 -13   12.01    5.22 
  -7  -7 -12    9.33    4.71 
  -7  -7 -11   17.10    5.76 
  -7  -7 -10   53.27   10.67 
  -7  -7  -9   25.52    7.52 
  -7  -7  -8    7.67    5.85 
  -7  -7  -7   21.14    7.10 
  -7  -7  -6    5.36    4.72 
  -7  -7  -5   62.90   11.64 
  -7  -7  -4   50.80   10.69 
  -7  -7  -3   16.09    6.23 
  -7  -7  -2   13.10    6.29 
  -7  -8 -32   -6.10    6.44 
  -7   8 -32   12.16    8.52 
  -7  -8 -31   -5.16    4.72 
  -7   8 -31   -8.43    7.32 
  -7   8 -30   -3.78    5.98 
  -7  -8 -30   -2.30    4.97 
  -7   8 -29    1.65    5.31 
  -7  -8 -29   -1.40    5.44 
  -7   8 -28    0.71    4.98 
  -7  -8 -28    0.83    5.49 
  -7  -8 -27   -4.50    6.19 
  -7   8 -27   -0.17    5.08 
  -7   8 -26    3.06    6.23 
  -7  -8 -26   -5.45    5.33 
  -7   8 -25   -0.58    4.55 
  -7  -8 -25    0.61    5.22 
  -7  -8 -24   -5.24    5.89 
  -7   8 -24  -13.51    8.09 
  -7   8 -23    2.38    5.37 
  -7  -8 -23   -3.24    6.83 
  -7   8 -22    8.48    6.35 
  -7  -8 -22   -2.79    4.99 
  -7  -8 -21   -4.96    6.32 
  -7   8 -21    6.36    7.33 
  -7   8 -20   -4.49    4.33 
  -7  -8 -20    2.03    6.33 
  -7  -8 -19   -3.01    5.16 
  -7   8 -19    6.09    6.06 
  -7  -8 -18   -0.06    4.49 
  -7   8 -18    9.59    7.22 
  -7  -8 -17   14.31    6.83 
  -7   8 -17   17.76    7.35 
  -7   8 -16   31.59   11.03 
  -7  -8 -16   21.64    9.36 
  -7  -8 -15   12.57    6.52 
  -7  -8 -14    3.65    6.03 
  -7  -8 -13   38.64    9.26 
  -7  -8 -12   -1.14    6.96 
  -7  -8 -11   -1.29    4.37 
  -7  -8 -10   23.70    8.04 
  -7  -8  -9   11.45    7.34 
  -7  -8  -8   -6.60    6.88 
  -7  -8  -7   14.59    5.27 
  -7  -8  -6    5.82    5.22 
  -7  -8  -5   16.96    7.97 
  -7  -8  -4    4.48    6.40 
  -7  -8  -3   62.53   11.87 
  -7  -8  -2   21.73    6.49 
  -7  -8  -1   62.40   11.49 
  -7  -9 -29   -6.77    6.83 
  -7  -9 -28   -9.13    7.05 
  -7  -9 -27    5.55    6.61 
  -7  -9 -26   12.02    7.88 
  -7  -9 -25    4.12    7.05 
  -7   9 -25   -7.64    7.20 
  -7   9 -24    4.59    6.47 
  -7  -9 -24    0.07    4.95 
  -7  -9 -23   -0.61    6.59 
  -7   9 -23  -10.12    8.55 
  -7  -9 -22   -1.19    5.34 
  -7   9 -22   -9.07    8.33 
  -7  -9 -21   -1.33    7.69 
  -7   9 -21   -7.74    7.09 
  -7   9 -20    7.20    7.37 
  -7  -9 -20  -14.62    7.54 
  -7   9 -19   12.66   10.01 
  -7  -9 -19    2.09    5.75 
  -7   9 -18    2.25    6.39 
  -7  -9 -18    3.65    6.47 
  -7  -9 -17   16.73    7.85 
  -7   9 -17   -4.23    7.91 
  -7  -9 -16    3.81    7.26 
  -7   9 -16    9.23    6.10 
  -7  -9 -15   -1.52    4.43 
  -7   9 -15    6.25    7.15 
  -7  -9 -14   -3.86    6.70 
  -7   9 -14   -8.50    6.07 
  -7  -9 -13    2.64    4.92 
  -7   9 -13   -2.60    4.67 
  -7  -9 -12   -3.02    4.47 
  -7   9 -12    7.25    6.84 
  -7  -9 -11    5.83    4.66 
  -7  -9 -10   15.44    9.11 
  -7  -9  -9    3.19    4.18 
  -7  -9  -8   -0.06    4.84 
  -7  -9  -7    7.76    6.23 
  -7  -9  -6    6.14    4.33 
  -7  -9  -5   -0.88    4.47 
  -7  -9  -4    6.69    5.25 
  -7  -9  -3   10.21    6.00 
  -7  -9  -2    5.21    6.52 
  -7  -9  -1    0.12    5.22 
  -7  -9   0    4.58    6.03 
  -7  -9   1   18.88    7.46 
  -7  10 -17   -5.87    5.29 
  -7  10 -16   -2.99    6.13 
  -7  10 -15   18.59    8.67 
  -7  10 -14   -5.73    6.19 
  -7  10 -13   -4.46    6.30 
  -7  10 -12  -23.34   10.78 
  -7  10 -11    1.86    6.21 
  -7  10 -10   -0.07    6.09 
  -7  10  -9  -10.89    8.47 
  -7  10  -8   -6.93    7.68 
  -7  10  -7  -14.72    8.74 
  -7  11  -5   12.53    8.37 
  -7  11  -4    8.73    7.02 
  -7  11  -3   -5.52    5.77 
  -7  11  -2    3.81    5.37 
  -7  11  -1    5.67    6.46 
  -7  11   0   -1.41    4.86 
  -7  11   1  -10.17    6.31 
  -7  11   2  -13.93    9.60 
  -6   0 -45    1.69    7.66 
  -6   0 -44  -12.56    8.31 
  -6   0 -43   -3.79    4.73 
  -6   0 -42    4.23    5.94 
  -6   0 -41   -0.94    5.49 
  -6   0 -40    6.91    4.60 
  -6   0 -39    6.12    6.38 
  -6   0 -38    2.17    4.42 
  -6   0 -37    2.57    5.69 
  -6   0 -36    3.17    4.95 
  -6   0 -35  -13.59    7.55 
  -6   0 -34   16.78    6.97 
  -6   0 -33    6.02    5.89 
  -6   0 -32   91.74   13.36 
  -6   0 -31    2.51    3.86 
  -6   0 -30   36.77    8.45 
  -6   0 -29   -3.02    4.04 
  -6   0 -28    4.64    4.50 
  -6   0 -27    2.57    5.26 
  -6   0 -26  377.66   24.38 
  -6   0 -25   -1.14    1.62 
  -6   0 -25    9.90    5.05 
  -6   0 -24  179.98   16.31 
  -6   0 -24  187.12   11.04 
  -6   0 -23   -4.61    4.07 
  -6   0 -23    0.37    1.83 
  -6   0 -22    9.04    3.87 
  -6   0 -21   -5.34    4.28 
  -6   0 -20    6.60    4.49 
  -6   0 -19   -3.48    3.64 
  -6   0 -18  165.92   14.12 
  -6   0 -17   -1.05    2.86 
  -6   0 -16  144.34   12.81 
  -6   0 -15    0.82    3.15 
  -6   0 -14   19.78    5.24 
  -6   0 -13   -0.20    3.11 
  -6   0 -12   48.66    6.66 
  -6   0 -11   -0.03    2.31 
  -6   0 -10  197.43   12.88 
  -6   0  -9    2.70    2.88 
  -6   0  -8   24.23    4.58 
  -6   0  -7   -1.11    2.04 
  -6   0  -6   99.89    8.69 
  -6   0  -5   -0.01    2.24 
  -6   0  -4   69.21    6.77 
  -6   1 -45    8.11    5.24 
  -6   1 -44    1.35    5.14 
  -6  -1 -44  -10.16    6.58 
  -6   1 -43   -2.16    6.65 
  -6  -1 -43    0.72    6.05 
  -6   1 -42   -6.20    6.05 
  -6  -1 -42    1.87    5.84 
  -6   1 -41    8.61    6.25 
  -6  -1 -41  -11.00    7.06 
  -6  -1 -40  -14.86    7.73 
  -6   1 -40   -1.97    4.43 
  -6   1 -39    4.34    5.31 
  -6  -1 -39    2.53    5.61 
  -6  -1 -38   -1.59    4.86 
  -6   1 -38    8.36    4.86 
  -6  -1 -37    2.85    5.39 
  -6   1 -37   16.29    7.72 
  -6   1 -36   -0.30    4.50 
  -6  -1 -36    2.76    5.40 
  -6  -1 -35   17.03    6.45 
  -6   1 -35    5.94    4.22 
  -6  -1 -34    2.35    4.91 
  -6   1 -34   -0.79    4.99 
  -6  -1 -33   25.63    7.80 
  -6   1 -33   30.21    8.71 
  -6  -1 -32   11.54    4.75 
  -6   1 -32   12.44    5.90 
  -6   1 -31    3.92    4.32 
  -6  -1 -31    9.82    5.81 
  -6  -1 -30   13.17    5.20 
  -6   1 -30   17.60    6.92 
  -6   1 -29   12.18    5.21 
  -6  -1 -29   13.96    6.99 
  -6   1 -28    1.01    2.01 
  -6  -1 -28    3.22    5.34 
  -6   1 -28    9.40    5.31 
  -6   1 -27   41.72    6.49 
  -6   1 -27   44.32    8.84 
  -6  -1 -27   36.51    8.44 
  -6  -1 -26   45.27    9.24 
  -6   1 -26   42.05    6.13 
  -6   1 -26   37.13    7.36 
  -6   1 -25    1.75    2.34 
  -6   1 -25   -4.63    4.94 
  -6  -1 -25    3.14    4.21 
  -6  -1 -24   35.64    7.73 
  -6   1 -24   42.28    8.13 
  -6   1 -24   29.88    5.22 
  -6  -1 -23   60.86    4.61 
  -6  -1 -23   55.74    9.65 
  -6   1 -23   52.30    8.50 
  -6  -1 -22    7.92    1.75 
  -6   1 -22   12.26    4.56 
  -6  -1 -22    5.51    3.15 
  -6  -1 -21  219.56   17.46 
  -6   1 -21  225.47   16.63 
  -6  -1 -20    6.22    5.03 
  -6   1 -20    0.90    3.21 
  -6  -1 -19   27.23    6.65 
  -6   1 -19   31.27    6.06 
  -6  -1 -18   50.30    8.39 
  -6   1 -18   60.62    8.19 
  -6  -1 -17   15.44    4.54 
  -6   1 -17   15.37    4.75 
  -6   1 -16   64.27    8.25 
  -6  -1 -16   70.08    9.41 
  -6  -1 -15   22.06    5.74 
  -6   1 -15   27.45    5.74 
  -6  -1 -14   31.38    6.23 
  -6   1 -14   38.73    6.31 
  -6  -1 -13  336.41   18.91 
  -6   1 -13  375.26   18.20 
  -6  -1 -12  170.20   13.27 
  -6   1 -12  174.60   12.18 
  -6   1 -11   68.83    7.60 
  -6  -1 -11   63.11    8.28 
  -6  -1 -10   42.03    6.64 
  -6   1 -10   35.02    5.30 
  -6   1  -9   61.64    6.69 
  -6  -1  -9   62.72    7.53 
  -6  -1  -8   16.28    4.54 
  -6   1  -8   13.72    3.43 
  -6   1  -7   63.68    6.54 
  -6  -1  -7   81.37    8.52 
  -6   1  -6   49.22    5.78 
  -6  -1  -6   61.75    7.54 
  -6  -1  -5  348.34   16.82 
  -6   1  -5  338.00   14.35 
  -6   1  -4   23.99    3.92 
  -6   1  -3  510.79   16.87 
  -6   2 -45  -27.44    9.67 
  -6   2 -44    1.99    5.58 
  -6   2 -43  -10.83    7.53 
  -6  -2 -43    3.83    6.58 
  -6   2 -42   -6.00    7.03 
  -6  -2 -42   -5.85    5.57 
  -6   2 -41    6.01    6.72 
  -6  -2 -41   -2.57    5.46 
  -6  -2 -40   -1.92    4.61 
  -6   2 -40    2.40    4.91 
  -6  -2 -39    0.27    6.60 
  -6   2 -39    6.23    4.86 
  -6   2 -38    8.03    6.96 
  -6  -2 -38   -3.11    5.26 
  -6   2 -37   17.75    7.27 
  -6  -2 -37   -4.52    6.29 
  -6  -2 -36    3.65    5.69 
  -6   2 -36   10.91    6.02 
  -6   2 -35    2.21    4.27 
  -6  -2 -35   10.03    6.09 
  -6  -2 -34    8.72    6.98 
  -6   2 -34    6.20    4.32 
  -6   2 -33   31.53    8.06 
  -6  -2 -33   29.06    8.18 
  -6   2 -32   -2.44    4.75 
  -6  -2 -32   -3.62    5.48 
  -6   2 -31   42.14    8.96 
  -6  -2 -31   39.39    9.24 
  -6   2 -30   -0.22    3.43 
  -6   2 -30    0.32    2.97 
  -6  -2 -30    8.71    5.16 
  -6   2 -29    5.51    4.82 
  -6  -2 -29   14.20    5.96 
  -6   2 -29    3.06    3.06 
  -6   2 -28    2.45    3.21 
  -6   2 -28   -0.88    3.50 
  -6  -2 -28    6.49    4.30 
  -6   2 -27   10.56    3.86 
  -6  -2 -27    7.37    4.06 
  -6   2 -27    7.32    4.92 
  -6   2 -26   40.47    8.39 
  -6  -2 -26   51.81    9.79 
  -6   2 -26   45.24    7.41 
  -6   2 -25   31.87    6.03 
  -6   2 -25   27.31    6.48 
  -6  -2 -25   23.30    6.74 
  -6   2 -24   23.86    5.15 
  -6  -2 -24   15.21    5.96 
  -6   2 -24   29.93    6.90 
  -6  -2 -23   36.73    8.45 
  -6   2 -23   33.70    7.42 
  -6  -2 -22    5.89    5.20 
  -6   2 -22    7.43    3.21 
  -6  -2 -21  129.48   13.82 
  -6   2 -21  150.62   13.66 
  -6  -2 -20   55.39    9.73 
  -6   2 -20   42.26    7.39 
  -6  -2 -19  110.26   12.71 
  -6   2 -19  105.74   10.52 
  -6  -2 -18    4.29    1.18 
  -6  -2 -18    4.73    3.92 
  -6   2 -18    5.64    3.47 
  -6   2 -17   69.61    8.37 
  -6  -2 -17   71.64    4.24 
  -6  -2 -17   82.40   10.55 
  -6   2 -16   51.37    7.26 
  -6  -2 -16   40.05    3.42 
  -6  -2 -16   40.85    7.79 
  -6  -2 -15    8.05    4.68 
  -6  -2 -15    7.57    1.85 
  -6   2 -15    4.34    2.73 
  -6  -2 -14   39.44    3.78 
  -6  -2 -14   43.97    7.78 
  -6   2 -14   43.54    6.27 
  -6   2 -13   17.36    4.20 
  -6  -2 -13   23.39    5.76 
  -6   2 -12  137.02   10.31 
  -6  -2 -12  132.87   12.37 
  -6   2 -11   78.53    7.42 
  -6  -2 -11   88.52   10.12 
  -6   2 -10   80.94    7.50 
  -6  -2 -10   81.67    9.58 
  -6   2  -9   14.82    3.29 
  -6  -2  -9   16.29    4.90 
  -6  -2  -8  210.01   14.65 
  -6   2  -8  197.39   10.97 
  -6  -2  -7  459.65   21.35 
  -6   2  -7  418.47   15.69 
  -6   2  -6   75.82    6.44 
  -6  -2  -6   81.36    9.06 
  -6  -2  -5  325.66   17.34 
  -6   2  -5  281.82   12.08 
  -6   2  -4  192.48    9.58 
  -6   2  -3  279.46   11.15 
  -6   2  -2  161.59    8.29 
  -6   2  -1   90.51    5.89 
  -6   3 -45   -5.67    6.15 
  -6   3 -44    9.63    7.05 
  -6   3 -43    7.43    6.31 
  -6  -3 -42  -13.73    6.92 
  -6   3 -42    4.09    6.41 
  -6  -3 -41   14.36    8.17 
  -6   3 -41    2.02    5.16 
  -6  -3 -40   -5.65    6.19 
  -6   3 -40   -5.70    5.22 
  -6   3 -39   -2.58    5.14 
  -6  -3 -39    4.15    5.30 
  -6  -3 -38  -16.79    7.33 
  -6   3 -38   -4.39    5.66 
  -6   3 -37    8.02    5.93 
  -6  -3 -37   -4.87    6.60 
  -6   3 -36    1.29    4.47 
  -6  -3 -36   -6.20    5.65 
  -6   3 -35    8.01    4.89 
  -6  -3 -35   -4.66    6.19 
  -6  -3 -34    7.99    5.60 
  -6   3 -34   18.05    6.54 
  -6   3 -33   -2.07    3.90 
  -6  -3 -33    3.00    4.03 
  -6  -3 -32    0.04    4.55 
  -6   3 -32    8.09    4.17 
  -6   3 -31   -5.57    4.96 
  -6   3 -31    4.89    5.02 
  -6  -3 -31    3.81    5.22 
  -6   3 -30   14.99    5.43 
  -6   3 -30   17.50    5.62 
  -6  -3 -30   11.80    6.32 
  -6   3 -29    2.75    3.16 
  -6  -3 -29   12.48    5.25 
  -6   3 -29    7.48    5.49 
  -6   3 -28    8.88    4.56 
  -6   3 -28   12.74    4.69 
  -6  -3 -28    7.48    4.12 
  -6   3 -27   38.18    7.65 
  -6   3 -27   41.53    7.84 
  -6  -3 -27   33.87    8.59 
  -6   3 -26   28.59    7.32 
  -6  -3 -26   18.72    6.11 
  -6   3 -26   34.99    7.48 
  -6   3 -25  201.55   16.56 
  -6  -3 -25  161.22   16.56 
  -6   3 -25  189.84   15.56 
  -6  -3 -24   18.14    6.91 
  -6   3 -24   18.21    5.53 
  -6   3 -24   17.93    4.44 
  -6   3 -23   16.15    4.87 
  -6   3 -23   14.63    5.25 
  -6  -3 -23   20.59    7.44 
  -6  -3 -22   12.27    6.39 
  -6   3 -22   12.33    4.99 
  -6   3 -21    4.16    3.75 
  -6  -3 -21    9.29    5.98 
  -6  -3 -20   12.03    4.88 
  -6   3 -20   14.42    4.34 
  -6  -3 -19   15.48    5.79 
  -6   3 -19   17.21    4.55 
  -6   3 -18   26.80    5.39 
  -6  -3 -18   22.23    6.15 
  -6   3 -17   27.02    5.29 
  -6  -3 -17   23.81    2.13 
  -6  -3 -17   22.42    5.44 
  -6  -3 -16  207.09   16.80 
  -6   3 -16  202.42   13.32 
  -6  -3 -16  192.15    7.16 
  -6  -3 -15    3.13    3.30 
  -6   3 -15    6.96    2.86 
  -6   3 -14   26.28    4.61 
  -6  -3 -14   25.51    6.27 
  -6  -3 -13  171.74   14.71 
  -6   3 -13  171.51   11.08 
  -6   3 -12  158.50   10.40 
  -6  -3 -12  150.55   13.97 
  -6  -3 -11   95.38   11.12 
  -6   3 -11   86.58    7.38 
  -6   3 -10   24.64    3.97 
  -6  -3 -10   33.01    6.58 
  -6   3  -9   50.42    5.40 
  -6  -3  -9   50.55    7.50 
  -6   3  -8    7.34    2.07 
  -6  -3  -8    5.56    2.96 
  -6  -3  -7  251.00   16.69 
  -6   3  -7  237.76   10.68 
  -6  -3  -6   84.35    9.48 
  -6   3  -6   79.77    5.77 
  -6   3  -5   78.98    5.47 
  -6  -3  -5   90.75   10.06 
  -6   3  -4   42.95    4.00 
  -6   3  -3   38.88    3.47 
  -6   3  -2   86.48    4.96 
  -6   3  -1   51.23    3.63 
  -6   3   0  251.39    8.14 
  -6   3   1    8.89    1.57 
  -6   3   1   16.87    2.10 
  -6   3   2   25.68    2.54 
  -6   3   3  281.44    8.68 
  -6   3   4   61.35    4.02 
  -6   3   5    6.15    1.46 
  -6   3   6  192.03    7.91 
  -6   4 -43   -1.30    4.79 
  -6   4 -42    9.53    7.37 
  -6   4 -41    0.93    4.63 
  -6  -4 -41  -19.10    7.99 
  -6   4 -40   13.38    6.11 
  -6  -4 -40  -13.14    7.73 
  -6  -4 -39   -4.44    5.85 
  -6   4 -39   -4.46    5.15 
  -6   4 -38    0.96    4.49 
  -6  -4 -38   -4.43    7.41 
  -6  -4 -37    8.08    5.91 
  -6   4 -37    2.55    3.87 
  -6  -4 -36    8.26    5.70 
  -6   4 -36   -1.25    4.51 
  -6   4 -35    6.98    4.88 
  -6  -4 -35   -1.20    5.72 
  -6  -4 -34   12.54    6.08 
  -6   4 -34   44.96    9.65 
  -6   4 -33   -7.15    6.07 
  -6   4 -33   -2.18    3.95 
  -6  -4 -33    0.77    5.30 
  -6  -4 -32   12.11    5.82 
  -6   4 -32    7.94    3.74 
  -6  -4 -31   -0.19    4.10 
  -6   4 -31   -2.13    4.53 
  -6   4 -31   -6.14    5.99 
  -6   4 -30   25.72    7.27 
  -6   4 -30   35.00    8.13 
  -6  -4 -30   21.33    7.84 
  -6   4 -29   10.70    5.49 
  -6  -4 -29    2.71    4.45 
  -6   4 -29   15.28    5.53 
  -6   4 -28   35.53    8.06 
  -6   4 -28   40.24    7.80 
  -6  -4 -28   37.35    9.06 
  -6   4 -27    7.76    3.61 
  -6   4 -27   12.93    5.62 
  -6  -4 -27    5.75    4.64 
  -6   4 -26    9.98    4.94 
  -6   4 -26    5.58    4.10 
  -6   4 -25   54.96    9.45 
  -6   4 -25   66.74    9.47 
  -6  -4 -25   57.32   10.57 
  -6   4 -24  124.60   12.26 
  -6  -4 -24   88.45   13.11 
  -6   4 -24  126.31   13.88 
  -6   4 -23    7.39    4.21 
  -6  -4 -23    4.76    4.41 
  -6   4 -23   11.50    4.31 
  -6   4 -22   32.75    6.29 
  -6  -4 -22   40.56    8.84 
  -6  -4 -21    4.20    4.33 
  -6   4 -21    3.14    3.06 
  -6   4 -20  119.67   11.07 
  -6  -4 -20  112.02   13.84 
  -6  -4 -19   28.38    7.21 
  -6   4 -19   36.81    5.79 
  -6   4 -18    1.42    2.82 
  -6  -4 -18   -2.00    4.51 
  -6   4 -17   13.61    3.36 
  -6  -4 -17   15.42    5.48 
  -6   4 -16  216.99   13.06 
  -6  -4 -16  206.29   17.49 
  -6  -4 -15    8.01    5.30 
  -6   4 -15   -0.70    2.75 
  -6   4 -14   48.79    5.73 
  -6  -4 -14   54.07    9.55 
  -6  -4 -13    6.02    4.15 
  -6   4 -13    3.61    2.29 
  -6   4 -12   14.94    3.18 
  -6  -4 -12   16.78    6.02 
  -6   4 -11    0.86    1.90 
  -6  -4 -11    2.49    3.99 
  -6  -4 -10   40.78    7.85 
  -6   4 -10   34.16    4.11 
  -6   4  -9   45.56    4.47 
  -6  -4  -9   52.19    8.85 
  -6   4  -8  120.85    6.85 
  -6  -4  -8  134.94   13.10 
  -6   4  -7   23.67    2.84 
  -6  -4  -7   33.53    7.11 
  -6  -4  -6  110.15   12.01 
  -6   4  -6  103.48    5.32 
  -6   4  -5   12.81    1.60 
  -6  -4  -5   19.15    5.73 
  -6   4  -4   77.66    3.65 
  -6   4   5   51.72    2.89 
  -6   4   6   36.76    2.76 
  -6   4   7   10.32    1.76 
  -6   4   8   45.26    3.68 
  -6  -5 -40   -1.71    7.25 
  -6  -5 -39    3.31    6.17 
  -6  -5 -38   -4.01    6.30 
  -6  -5 -37   -7.70    5.54 
  -6  -5 -36   -3.46    5.75 
  -6  -5 -35    6.03    5.99 
  -6   5 -35   -1.69    5.81 
  -6  -5 -34   15.50    7.64 
  -6   5 -34    2.57    4.63 
  -6  -5 -33  -14.91    7.86 
  -6   5 -33   -0.90    4.72 
  -6   5 -32    5.60    4.08 
  -6  -5 -32   17.97    8.68 
  -6   5 -31   -8.88    6.89 
  -6  -5 -31    3.17    4.41 
  -6   5 -30    1.07    5.09 
  -6  -5 -30    1.20    4.37 
  -6  -5 -29    2.47    4.96 
  -6   5 -29   11.27    5.50 
  -6   5 -28   31.20    7.72 
  -6   5 -28   22.39    7.21 
  -6  -5 -28   24.44    8.70 
  -6   5 -27    8.42    4.86 
  -6  -5 -27   19.18    7.88 
  -6   5 -27   12.22    4.84 
  -6   5 -26   28.04    7.99 
  -6  -5 -26   19.36    7.09 
  -6   5 -26   27.23    6.17 
  -6   5 -25    7.27    3.70 
  -6   5 -25    1.77    3.75 
  -6  -5 -25   12.71    6.23 
  -6  -5 -24   12.59    5.57 
  -6   5 -24    6.64    4.90 
  -6   5 -24    6.09    4.19 
  -6   5 -23   11.48    6.01 
  -6  -5 -23    0.49    5.32 
  -6   5 -23    7.58    4.43 
  -6   5 -22   -3.90    5.11 
  -6  -5 -22    5.40    4.93 
  -6   5 -22    2.44    2.47 
  -6   5 -21    7.38    3.80 
  -6   5 -21   16.13    6.12 
  -6  -5 -21    3.19    4.19 
  -6  -5 -20   13.15    6.32 
  -6   5 -20   10.75    3.94 
  -6   5 -19   41.79    6.38 
  -6  -5 -19   33.55    8.10 
  -6  -5 -18    7.36    5.53 
  -6   5 -18   12.02    3.30 
  -6  -5 -17   -6.08    5.49 
  -6   5 -17   -0.25    2.24 
  -6  -5 -16   14.36    5.76 
  -6   5 -16   12.66    2.89 
  -6   5 -15   41.37    5.49 
  -6  -5 -15   37.96    8.23 
  -6   5 -14   65.82    6.28 
  -6  -5 -14   68.52   10.25 
  -6  -5 -13   18.55    6.66 
  -6   5 -13   14.35    2.84 
  -6   5 -12  227.35   10.72 
  -6  -5 -12  254.66   19.84 
  -6  -5 -11   53.86    9.78 
  -6   5 -11   45.96    4.45 
  -6   5 -10   11.95    2.38 
  -6  -5 -10   13.65    5.58 
  -6  -5  -9    6.26    4.85 
  -6   5  -9    2.14    1.13 
  -6  -5  -8   82.74   11.09 
  -6   5  -8   75.35    4.41 
  -6  -5  -7   32.98    7.10 
  -6   5  -7   26.99    2.30 
  -6  -5  -6   37.99    7.85 
  -6  -5  -5   28.61    7.08 
  -6  -5  -4   45.19    8.04 
  -6   5   7   19.50    1.87 
  -6  -6 -38    4.19    6.71 
  -6  -6 -37   -1.58    4.95 
  -6   6 -36   -3.92    4.26 
  -6  -6 -36   -5.94    5.75 
  -6  -6 -35   -9.21    7.15 
  -6   6 -35   -1.27    4.28 
  -6   6 -34    7.78    5.51 
  -6  -6 -34   -5.38    6.56 
  -6  -6 -33    0.01    5.49 
  -6   6 -33  -10.55    5.66 
  -6   6 -32   -3.14    7.74 
  -6  -6 -32    3.50    5.01 
  -6   6 -31   -5.24    5.40 
  -6  -6 -31    0.29    5.37 
  -6   6 -30    1.75    3.96 
  -6  -6 -30   -8.86    5.96 
  -6   6 -29    1.54    6.12 
  -6  -6 -29    1.05    5.79 
  -6   6 -28    3.16    4.32 
  -6  -6 -28   -1.38    5.00 
  -6  -6 -27   -1.59    5.27 
  -6   6 -27   -7.66    6.54 
  -6   6 -26   15.92    7.26 
  -6  -6 -26   14.86    6.46 
  -6   6 -25   -6.71    6.65 
  -6  -6 -25   -3.30    4.80 
  -6  -6 -24   -3.45    5.52 
  -6   6 -24   -2.96    4.59 
  -6   6 -23    8.40    4.96 
  -6  -6 -23   12.07    6.46 
  -6  -6 -22    0.58    4.91 
  -6   6 -22   13.06    5.12 
  -6   6 -21   59.07   10.60 
  -6  -6 -21   57.47   11.01 
  -6   6 -20   13.04    7.01 
  -6  -6 -20    3.12    4.58 
  -6  -6 -19   55.70   10.96 
  -6  -6 -18    7.17    5.50 
  -6  -6 -17   22.89    7.44 
  -6  -6 -16   27.73    8.24 
  -6  -6 -15   80.82   12.58 
  -6  -6 -14   55.66   10.17 
  -6  -6 -13   -1.28    3.75 
  -6  -6 -12    0.11    4.29 
  -6  -6 -11   15.95    6.59 
  -6  -6 -10   29.44    7.93 
  -6  -6  -9   18.47    5.95 
  -6  -6  -8   67.23   10.09 
  -6  -6  -7  147.32   15.15 
  -6  -6  -6  147.25   15.39 
  -6  -6  -5   48.31    9.22 
  -6  -6  -4   18.04    6.04 
  -6  -7 -36   -7.86    7.34 
  -6   7 -36  -12.51    7.83 
  -6  -7 -35    1.97    5.51 
  -6   7 -35    5.89    6.25 
  -6   7 -34  -23.11    8.69 
  -6  -7 -34    2.83    5.00 
  -6   7 -33    0.85    4.70 
  -6  -7 -33   -8.78    6.70 
  -6  -7 -32   -2.33    5.13 
  -6   7 -32   -7.79    5.59 
  -6   7 -31   -0.01    4.64 
  -6  -7 -31    9.70    6.85 
  -6   7 -30    7.38    4.93 
  -6  -7 -30   -2.53    5.26 
  -6   7 -29    7.87    6.23 
  -6  -7 -29   10.48    6.67 
  -6  -7 -28    0.80    6.94 
  -6   7 -28   -3.32    5.28 
  -6   7 -27    2.59    5.47 
  -6  -7 -27    1.26    4.97 
  -6  -7 -26    3.86    5.17 
  -6   7 -26    1.33    4.57 
  -6   7 -25    2.39    4.53 
  -6  -7 -25   -1.92    4.48 
  -6   7 -24    5.25    5.01 
  -6  -7 -24   -0.20    4.24 
  -6   7 -23    6.25    6.12 
  -6  -7 -23   -0.75    4.14 
  -6  -7 -22    6.76    6.70 
  -6   7 -22    9.57    5.66 
  -6   7 -21    1.61    4.75 
  -6  -7 -21    2.73    4.55 
  -6  -7 -20   14.25    6.64 
  -6   7 -20    4.48    6.16 
  -6  -7 -19    5.17    3.90 
  -6   7 -19   18.06    8.68 
  -6  -7 -18   42.01    9.57 
  -6   7 -18   43.56   10.47 
  -6   7 -17   29.15    8.71 
  -6  -7 -17   21.47    7.90 
  -6  -7 -16    7.14    6.82 
  -6  -7 -15   30.45    8.78 
  -6  -7 -14   16.23    6.70 
  -6  -7 -13   27.41    7.85 
  -6  -7 -12   32.38    8.40 
  -6  -7 -11    4.36    4.75 
  -6  -7 -10   18.09    6.29 
  -6  -7  -9   64.64   11.30 
  -6  -7  -8   35.16    8.76 
  -6  -7  -7    4.41    5.00 
  -6  -7  -6   43.41    9.30 
  -6  -7  -5    8.82    5.37 
  -6  -7  -4   13.54    6.47 
  -6  -7  -3  116.38   14.46 
  -6  -7  -2   92.25   13.10 
  -6   8 -34  -14.19    7.78 
  -6  -8 -33  -19.46    8.43 
  -6   8 -33  -13.49    7.57 
  -6  -8 -32   -0.49    4.78 
  -6   8 -32    3.54    4.92 
  -6   8 -31   -4.04    6.87 
  -6  -8 -31   -5.63    7.09 
  -6   8 -30   -1.39    6.65 
  -6  -8 -30  -14.69    7.63 
  -6   8 -29    1.20    5.67 
  -6  -8 -29    3.60    5.72 
  -6  -8 -28   -3.66    5.51 
  -6   8 -28    0.36    5.58 
  -6   8 -27   -6.11    5.44 
  -6  -8 -27  -11.61    8.03 
  -6   8 -26    0.13    4.62 
  -6  -8 -26    7.94    6.21 
  -6   8 -25    2.71    5.82 
  -6  -8 -25   -2.30    4.34 
  -6   8 -24    4.60    6.36 
  -6  -8 -24    1.28    4.73 
  -6  -8 -23    6.83    5.03 
  -6   8 -23   -9.74    7.36 
  -6  -8 -22    6.60    6.22 
  -6   8 -22    2.99    4.82 
  -6   8 -21    4.25    5.10 
  -6  -8 -21    8.41    5.37 
  -6  -8 -20    9.18    5.46 
  -6   8 -20   32.63   10.10 
  -6   8 -19   -3.12    5.99 
  -6  -8 -19    0.32    5.90 
  -6  -8 -18   10.71    5.91 
  -6   8 -18    0.48    6.22 
  -6   8 -17   -2.71    5.73 
  -6  -8 -17   -0.17    5.72 
  -6   8 -16   12.81    6.05 
  -6  -8 -16   17.27    7.55 
  -6  -8 -15   25.56    8.83 
  -6   8 -15   11.49    6.59 
  -6   8 -14    9.85    5.08 
  -6  -8 -14   29.65    9.07 
  -6  -8 -13   12.99    6.93 
  -6  -8 -12   22.18    6.83 
  -6  -8 -11   10.11    6.49 
  -6  -8 -10   41.77    9.83 
  -6  -8  -9   57.40   11.59 
  -6  -8  -8   43.73    9.63 
  -6  -8  -7    9.69    6.54 
  -6  -8  -6   -1.73    4.91 
  -6  -8  -5   -7.38    5.89 
  -6  -8  -4   51.17    9.93 
  -6  -8  -3   30.94    9.29 
  -6  -8  -2    9.02    6.26 
  -6  -8  -1   30.53    8.70 
  -6  -9 -30    3.99    6.28 
  -6  -9 -29    5.19    7.09 
  -6  -9 -28   -0.32    4.81 
  -6   9 -27    0.95    6.97 
  -6  -9 -27   -5.63    7.48 
  -6  -9 -26   -1.22    6.41 
  -6   9 -26   -0.87    6.08 
  -6   9 -25    1.74    6.93 
  -6  -9 -25   -9.70    7.08 
  -6   9 -24   -9.57    7.18 
  -6  -9 -24  -11.02    7.52 
  -6   9 -23   -7.91    6.37 
  -6  -9 -23  -15.04    7.34 
  -6   9 -22    4.46    6.06 
  -6  -9 -22   -1.23    6.38 
  -6   9 -21   -9.09    7.20 
  -6  -9 -21   11.75    7.06 
  -6   9 -20    3.87    6.38 
  -6  -9 -20    4.75    7.05 
  -6   9 -19   -1.80    6.59 
  -6  -9 -19    7.89    6.81 
  -6   9 -18    9.56    6.28 
  -6  -9 -18    6.52    6.06 
  -6  -9 -17    3.44    6.02 
  -6   9 -17   16.77    7.26 
  -6  -9 -16   -6.48    6.12 
  -6   9 -16   -0.50    5.00 
  -6   9 -15    2.33    5.40 
  -6  -9 -15    5.24    6.78 
  -6  -9 -14   -6.41    5.89 
  -6   9 -14    4.77    5.37 
  -6  -9 -13    2.02    5.12 
  -6   9 -13    2.47    4.55 
  -6   9 -12   13.00    7.81 
  -6  -9 -12    5.63    4.66 
  -6  -9 -11    0.12    4.24 
  -6   9 -11   -0.16    6.14 
  -6  -9 -10    6.03    3.86 
  -6   9 -10    0.46    4.84 
  -6   9  -9   -6.43    6.46 
  -6  -9  -9    4.86    5.17 
  -6  -9  -8   -2.08    4.38 
  -6  -9  -7   13.71    7.22 
  -6  -9  -6   10.08    4.92 
  -6  -9  -5    2.04    5.15 
  -6  -9  -4    3.50    6.43 
  -6  -9  -3   15.69    7.73 
  -6  -9  -2   16.45    5.97 
  -6  -9  -1    9.83    6.25 
  -6  -9   0   -2.49    4.64 
  -6  -9   1   27.39    7.50 
  -6  10 -19   -4.60    6.76 
  -6  10 -18    7.30    5.40 
  -6  10 -17    1.57    6.78 
  -6  10 -16   -0.54    6.96 
  -6  10 -15    2.33    5.43 
  -6  10 -14   -2.36    7.15 
  -6  10 -13   11.63    6.51 
  -6  10 -12  -13.10    8.20 
  -6  10 -11   -4.21    6.77 
  -6  10 -10  -14.67    8.07 
  -6  10  -9  -12.08    8.13 
  -6  10  -8   -7.93    7.68 
  -6  10  -7    6.25    6.72 
  -6  10  -6    7.57    4.82 
  -6  10  -5   -3.69    6.47 
  -6  10  -4   -8.60    6.51 
  -6  10  -3   -4.38    6.88 
  -6  11  -8    3.82    7.03 
  -6  11  -7   10.26    8.12 
  -6  11  -6    7.51    5.86 
  -6  11  -5   -0.76    5.56 
  -6  11  -4  -12.30    8.36 
  -6  11  -3   -3.15    7.90 
  -6  11  -2   11.18    7.71 
  -6  11  -1   -5.54    6.76 
  -6  11   0    5.93    6.06 
  -6  11   1   -6.17    6.34 
  -6  11   2    7.32    6.91 
  -6  11   3    0.94    4.99 
  -6  11   4   -0.78    4.79 
  -6  11   5   -1.55    5.36 
  -6  11   6  -16.66    7.86 
  -6  11   7   -0.47    6.12 
  -6  11   8    4.77    4.66 
  -6  11   9  -29.35    9.46 
  -6  11  10   -4.23    5.38 
  -6  11  11   16.33    8.05 
  -6  11  12   -1.33    4.48 
  -5   0 -46    0.51    5.55 
  -5   0 -45    4.08    5.75 
  -5   0 -44   -2.29    4.89 
  -5   0 -43    9.92    6.92 
  -5   0 -42   -6.11    6.45 
  -5   0 -41   25.26    9.72 
  -5   0 -40   -1.28    5.83 
  -5   0 -39    5.04    6.05 
  -5   0 -38    7.94    6.44 
  -5   0 -37    6.47    5.67 
  -5   0 -36   -3.37    4.62 
  -5   0 -35   28.85    8.60 
  -5   0 -34    0.45    4.14 
  -5   0 -33   83.56   12.66 
  -5   0 -32    5.19    5.25 
  -5   0 -31   49.63   10.14 
  -5   0 -30    5.59    5.46 
  -5   0 -29   67.49   10.95 
  -5   0 -28    3.50    4.60 
  -5   0 -27  104.89   12.61 
  -5   0 -26   -1.02    1.70 
  -5   0 -26   -1.62    3.72 
  -5   0 -25   48.54    8.27 
  -5   0 -25   44.13    5.01 
  -5   0 -24   12.72    6.02 
  -5   0 -24    0.09    1.52 
  -5   0 -23  208.52   10.86 
  -5   0 -23  226.32   17.24 
  -5   0 -22   -0.55    1.37 
  -5   0 -22   -2.54    3.46 
  -5   0 -21  202.91   15.67 
  -5   0 -21  177.97    9.94 
  -5   0 -20   -1.10    2.81 
  -5   0 -19   72.76    9.18 
  -5   0 -18   -1.32    2.67 
  -5   0 -17   27.58    5.99 
  -5   0 -16    7.65    4.69 
  -5   0 -15 1678.10   43.02 
  -5   0 -14   -0.85    3.00 
  -5   0 -13    0.58    2.48 
  -5   0 -12    1.13    2.46 
  -5   0 -11    6.00    2.58 
  -5   0 -10    0.23    2.47 
  -5   0  -9  153.23   10.70 
  -5   0  -8   -2.32    2.42 
  -5   0  -7  149.87    9.98 
  -5   0  -6    0.96    1.84 
  -5   0  -5  231.34   11.73 
  -5   0  -4   -0.99    1.81 
  -5   1 -46    2.33    4.90 
  -5   1 -45   -1.58    6.93 
  -5  -1 -45    2.65    5.42 
  -5  -1 -44  -10.81    7.43 
  -5   1 -44   -6.75    8.80 
  -5   1 -43   -7.19    5.98 
  -5  -1 -43    1.96    6.13 
  -5  -1 -42    3.10    4.90 
  -5   1 -42   -5.59    7.85 
  -5   1 -41    5.10    4.81 
  -5  -1 -41    7.42    5.27 
  -5  -1 -40   -1.02    4.64 
  -5   1 -40    3.40    4.85 
  -5  -1 -39   -0.84    4.81 
  -5   1 -39   -0.06    5.22 
  -5   1 -38    9.68    5.40 
  -5  -1 -38    9.78    6.15 
  -5   1 -37   36.32    9.47 
  -5  -1 -37    7.69    6.01 
  -5  -1 -36   20.64    6.87 
  -5   1 -36   14.04    6.27 
  -5  -1 -35    1.97    4.93 
  -5   1 -35   12.62    5.81 
  -5   1 -34   13.87    6.29 
  -5  -1 -34   10.36    5.22 
  -5   1 -33    2.09    4.69 
  -5  -1 -33   10.81    5.74 
  -5   1 -32   33.86    8.71 
  -5  -1 -32   44.83   10.15 
  -5   1 -31   13.04    6.43 
  -5  -1 -31   15.39    6.11 
  -5   1 -30   21.81    7.07 
  -5  -1 -30   17.60    6.50 
  -5   1 -29   25.22    7.43 
  -5  -1 -29   23.70    6.94 
  -5   1 -29   23.45    4.71 
  -5   1 -28   12.39    3.90 
  -5  -1 -28   15.52    5.56 
  -5   1 -28    7.04    5.48 
  -5   1 -27   65.68   10.20 
  -5  -1 -27   67.93   10.63 
  -5   1 -27   67.70    7.63 
  -5   1 -26   26.03    6.69 
  -5  -1 -26   23.49    7.27 
  -5   1 -26   23.90    4.91 
  -5   1 -25   24.68    5.05 
  -5   1 -25   29.54    7.20 
  -5  -1 -25   20.15    6.83 
  -5   1 -24   15.29    3.82 
  -5  -1 -24   17.33    6.23 
  -5   1 -24   19.10    6.16 
  -5  -1 -24   18.00    2.32 
  -5   1 -23   76.17    9.99 
  -5  -1 -23   64.43    4.18 
  -5  -1 -23   61.32    9.64 
  -5   1 -23   68.32    7.51 
  -5   1 -22   84.60    8.14 
  -5  -1 -22   80.09    4.79 
  -5   1 -22   76.96    9.85 
  -5  -1 -22   79.33   10.74 
  -5   1 -21   72.32    9.51 
  -5  -1 -21   75.00    4.66 
  -5  -1 -21   77.72   10.60 
  -5  -1 -20  165.09   14.28 
  -5  -1 -20  171.64    7.24 
  -5   1 -20  176.45   13.99 
  -5  -1 -20  173.86    7.54 
  -5   1 -19  128.15   11.63 
  -5  -1 -19  130.04   12.86 
  -5  -1 -19  132.79    6.72 
  -5   1 -18   44.86    6.66 
  -5  -1 -18   47.22    4.10 
  -5  -1 -18   50.07    7.63 
  -5  -1 -17   94.82    5.84 
  -5   1 -17   98.68    9.72 
  -5  -1 -17   90.93   10.15 
  -5  -1 -16  119.52    6.66 
  -5  -1 -16  112.02   11.21 
  -5   1 -16  116.92   10.37 
  -5  -1 -15   66.12    5.04 
  -5  -1 -15   65.35    8.72 
  -5   1 -15   65.99    8.24 
  -5   1 -14   51.95    6.65 
  -5  -1 -14   56.36    7.92 
  -5  -1 -14   45.49    4.32 
  -5   1 -13   27.88    5.35 
  -5  -1 -13   27.25    5.33 
  -5  -1 -13   25.20    3.31 
  -5   1 -12  261.99   14.31 
  -5  -1 -12  271.11   10.74 
  -5  -1 -12  269.53   16.05 
  -5   1 -11  104.35    8.64 
  -5  -1 -11   91.40    9.14 
  -5   1 -10   95.23    8.09 
  -5  -1 -10   92.61    9.34 
  -5  -1  -9   50.53    6.46 
  -5   1  -9   40.37    5.01 
  -5  -1  -8  324.19   16.22 
  -5   1  -8  306.49   13.90 
  -5   1  -7  656.17   20.08 
  -5  -1  -7  614.48   22.20 
  -5  -1  -6  354.54   16.25 
  -5   1  -6  340.70   13.79 
  -5  -1  -5   37.56    5.61 
  -5   1  -5   29.89    4.07 
  -5  -1  -4  216.03   12.24 
  -5   1  -4  208.53    9.98 
  -5   1  -3   23.55    3.44 
  -5   2 -46   -4.11    5.39 
  -5   2 -45   -7.15    5.08 
  -5  -2 -44   10.22    6.89 
  -5   2 -44    9.20    6.82 
  -5   2 -43   -2.67    5.41 
  -5  -2 -43    4.63    5.98 
  -5   2 -42    1.87    5.89 
  -5  -2 -42    2.51    4.57 
  -5   2 -41   -1.44    5.35 
  -5  -2 -41   -4.42    4.47 
  -5  -2 -40    1.61    5.87 
  -5   2 -40    4.97    5.79 
  -5   2 -39    7.32    4.97 
  -5  -2 -39    0.74    5.52 
  -5   2 -38   11.06    6.53 
  -5  -2 -38    1.96    4.41 
  -5  -2 -37    5.79    4.83 
  -5   2 -37   -5.14    5.90 
  -5  -2 -36   -0.65    5.31 
  -5   2 -36   10.51    5.05 
  -5   2 -35   12.31    6.51 
  -5  -2 -35    7.40    4.84 
  -5   2 -34   28.84    7.88 
  -5  -2 -34   26.72    8.65 
  -5   2 -33    7.10    5.19 
  -5  -2 -33    1.79    5.36 
  -5  -2 -32   12.97    6.45 
  -5   2 -32   12.37    4.95 
  -5   2 -31    1.62    3.89 
  -5  -2 -31   -5.06    4.68 
  -5   2 -31    3.31    3.39 
  -5   2 -30   23.31    6.63 
  -5  -2 -30   23.59    7.90 
  -5   2 -30   21.17    6.04 
  -5   2 -29   22.92    7.15 
  -5   2 -29   22.06    5.22 
  -5  -2 -29   27.64    7.47 
  -5   2 -28   53.28    7.83 
  -5  -2 -28   47.10    9.34 
  -5   2 -28   51.43    9.44 
  -5   2 -27   23.59    5.27 
  -5   2 -27   21.59    6.33 
  -5  -2 -27   18.13    6.41 
  -5  -2 -26   38.94    8.87 
  -5   2 -26   39.58    6.59 
  -5   2 -26   43.17    7.86 
  -5  -2 -25    4.19    5.11 
  -5   2 -25    7.74    4.55 
  -5   2 -25   10.30    4.15 
  -5  -2 -24  209.80   17.79 
  -5   2 -24  197.66   16.10 
  -5   2 -24  217.89   14.81 
  -5   2 -23   67.62    9.39 
  -5  -2 -23   72.30   11.00 
  -5   2 -23   76.28    8.79 
  -5   2 -22   33.94    6.76 
  -5   2 -22   32.20    5.84 
  -5  -2 -22   35.42    7.75 
  -5   2 -21    8.84    3.60 
  -5  -2 -21   12.50    5.75 
  -5  -2 -20   15.17    5.39 
  -5   2 -20   21.80    5.36 
  -5  -2 -19    9.57    3.99 
  -5   2 -19   19.30    4.80 
  -5  -2 -18   10.76    3.96 
  -5   2 -18   16.07    4.48 
  -5   2 -17   82.46    8.92 
  -5  -2 -17   87.84   10.50 
  -5  -2 -16   94.49   10.73 
  -5   2 -16   80.78    8.38 
  -5  -2 -16   77.72    3.49 
  -5   2 -15   50.10    6.58 
  -5  -2 -15   44.27    7.65 
  -5  -2 -15   40.78    2.88 
  -5  -2 -14   93.97    4.59 
  -5  -2 -14   87.41   10.01 
  -5   2 -14   87.17    8.68 
  -5   2 -13   48.87    6.09 
  -5  -2 -13   42.14    6.95 
  -5  -2 -13   49.92    3.54 
  -5   2 -12   60.07    6.55 
  -5  -2 -12   53.05    7.81 
  -5  -2 -12   54.31    3.93 
  -5  -2 -11   48.10    7.02 
  -5  -2 -11   54.86    4.09 
  -5   2 -11   46.43    5.58 
  -5  -2 -10   53.64    7.57 
  -5  -2 -10   61.49    4.53 
  -5   2 -10   61.20    6.27 
  -5   2  -9  289.93   12.93 
  -5  -2  -9  261.31   15.98 
  -5   2  -8   29.97    4.27 
  -5  -2  -8   33.56    6.06 
  -5   2  -7   63.26    5.61 
  -5  -2  -7   52.42    6.97 
  -5  -2  -6   10.97    4.13 
  -5   2  -6   14.94    2.88 
  -5   2  -5  151.61    7.93 
  -5  -2  -5  150.70   11.35 
  -5   2  -4   60.97    4.81 
  -5   2  -3  167.15    7.75 
  -5   2  -2  179.85    7.64 
  -5   2  -1  400.91   11.40 
  -5   2   3   27.58    2.96 
  -5   2   4  247.38    9.03 
  -5   2   5  286.74   10.02 
  -5   3 -46    1.20    5.42 
  -5   3 -45   -5.20    5.18 
  -5   3 -44   20.27    8.68 
  -5   3 -43   -4.10    4.63 
  -5  -3 -43   -0.91    5.12 
  -5   3 -42    2.84    4.28 
  -5  -3 -42   -4.43    6.28 
  -5  -3 -41    0.63    4.77 
  -5   3 -41    0.45    4.42 
  -5  -3 -40    6.36    7.74 
  -5   3 -40   18.00    6.37 
  -5  -3 -39   -3.07    5.41 
  -5   3 -39    1.85    4.09 
  -5  -3 -38    1.64    4.51 
  -5   3 -38    9.21    6.45 
  -5  -3 -37    6.61    5.52 
  -5   3 -37    8.33    5.41 
  -5   3 -36    8.16    4.30 
  -5  -3 -36   -1.15    4.61 
  -5   3 -35    6.62    5.28 
  -5  -3 -35    3.20    5.81 
  -5  -3 -34   10.66    5.68 
  -5   3 -34    4.12    3.71 
  -5   3 -33    6.14    4.46 
  -5   3 -33    8.47    5.07 
  -5  -3 -33    1.18    5.04 
  -5   3 -32   16.70    6.35 
  -5   3 -32   13.54    5.47 
  -5  -3 -32   11.95    6.82 
  -5   3 -31   22.62    6.85 
  -5  -3 -31   17.60    7.62 
  -5   3 -31   17.75    6.09 
  -5   3 -30   11.98    5.24 
  -5  -3 -30    7.97    6.32 
  -5   3 -30    6.41    3.37 
  -5   3 -29    3.55    4.51 
  -5   3 -29    7.01    4.47 
  -5  -3 -29    4.85    6.15 
  -5   3 -28   37.54    7.68 
  -5   3 -28   39.81    7.73 
  -5  -3 -28   34.87    8.87 
  -5   3 -27   13.92    4.54 
  -5  -3 -27   28.20    7.58 
  -5   3 -27   20.59    6.08 
  -5   3 -26   15.84    4.64 
  -5  -3 -26   25.22    7.37 
  -5   3 -26   12.76    4.64 
  -5   3 -25   57.39    8.93 
  -5   3 -25   62.35    9.30 
  -5  -3 -25   55.12   10.33 
  -5   3 -24   96.34   11.43 
  -5   3 -24   92.52   10.93 
  -5  -3 -24   88.49   12.31 
  -5   3 -23   97.92   11.12 
  -5   3 -23   92.59   10.37 
  -5  -3 -23   81.74   11.88 
  -5   3 -22  147.54   13.10 
  -5  -3 -22  140.27   14.84 
  -5   3 -22  137.24   12.76 
  -5  -3 -21   21.48    6.91 
  -5   3 -21   19.62    4.83 
  -5   3 -21   17.32    4.99 
  -5   3 -20   78.46    8.68 
  -5  -3 -20   62.83    9.90 
  -5  -3 -19  161.19   15.22 
  -5   3 -19  183.79   13.63 
  -5  -3 -18   64.48    9.06 
  -5   3 -18   56.18    7.15 
  -5  -3 -17   76.68   10.60 
  -5   3 -17   72.28    8.01 
  -5  -3 -16   81.26   10.53 
  -5   3 -16   82.77    8.24 
  -5   3 -15   11.16    3.43 
  -5  -3 -15    8.99    4.49 
  -5  -3 -14    2.30    0.84 
  -5   3 -14    3.64    2.40 
  -5  -3 -14    5.03    3.33 
  -5  -3 -13  105.62    5.55 
  -5  -3 -13   87.83   10.30 
  -5   3 -13   95.52    8.13 
  -5  -3 -12  137.17   12.71 
  -5   3 -12  152.24    9.86 
  -5  -3 -12  176.22    7.55 
  -5  -3 -11    0.11    3.38 
  -5   3 -11    0.05    1.62 
  -5  -3 -10  106.16   10.94 
  -5   3 -10  113.13    7.87 
  -5   3  -9  247.62   11.11 
  -5  -3  -9  275.80   17.20 
  -5  -3  -8  108.18   10.59 
  -5   3  -8   94.59    6.50 
  -5  -3  -7   76.53    8.90 
  -5   3  -7   72.51    5.33 
  -5   3  -6  435.39   12.90 
  -5  -3  -6  455.49   21.25 
  -5   3  -5  123.46    6.16 
  -5  -3  -5  123.03   10.89 
  -5   3  -4    3.10    1.25 
  -5   3  -3   81.52    4.22 
  -5   3  -2  122.47    4.73 
  -5   3  -1   68.05    3.19 
  -5   3   2   55.51    2.77 
  -5   3   3  141.09    4.92 
  -5   3   4  669.95   13.20 
  -5   3   5  117.04    5.24 
  -5   3   6  365.73   10.47 
  -5   3   7  918.06   19.37 
  -5   4 -45   -8.71    6.76 
  -5   4 -44  -13.13    7.21 
  -5   4 -43  -28.04    9.28 
  -5  -4 -42   -5.68    6.23 
  -5   4 -42   -3.16    4.52 
  -5   4 -41    7.13    5.44 
  -5  -4 -41    5.16    7.76 
  -5  -4 -40    0.33    5.67 
  -5   4 -40   14.29    7.05 
  -5  -4 -39   -3.03    5.23 
  -5   4 -39   -6.79    6.65 
  -5  -4 -38    6.23    7.13 
  -5   4 -38   -1.89    4.25 
  -5  -4 -37    1.09    4.55 
  -5   4 -37   22.51    7.41 
  -5  -4 -36  -11.93    7.94 
  -5   4 -36   -2.92    5.08 
  -5  -4 -35   -0.91    4.88 
  -5   4 -35    1.14    3.88 
  -5  -4 -34    5.95    5.52 
  -5   4 -34    2.26    3.58 
  -5   4 -34    3.22    3.79 
  -5  -4 -33    2.43    4.40 
  -5   4 -33   12.60    5.31 
  -5   4 -33    0.14    4.40 
  -5   4 -32    2.81    3.05 
  -5  -4 -32   -6.42    6.77 
  -5   4 -32   -1.00    4.08 
  -5   4 -31    7.96    5.50 
  -5  -4 -31   -2.55    4.35 
  -5   4 -31   -4.95    5.01 
  -5   4 -30    8.94    4.12 
  -5  -4 -30    4.13    5.79 
  -5   4 -30    3.60    3.65 
  -5   4 -29    9.69    5.91 
  -5  -4 -29   -0.45    4.59 
  -5   4 -29    7.87    3.93 
  -5   4 -28    0.35    3.95 
  -5   4 -28    7.80    4.32 
  -5  -4 -28    0.41    4.95 
  -5   4 -27   41.04    8.87 
  -5  -4 -27   50.12   10.35 
  -5   4 -27   45.77    7.91 
  -5  -4 -26   14.80    5.78 
  -5   4 -26   13.07    5.86 
  -5   4 -26    0.95    2.77 
  -5   4 -25   17.25    4.93 
  -5  -4 -25   22.13    7.13 
  -5   4 -25   22.29    6.82 
  -5  -4 -24    7.19    4.76 
  -5   4 -24   11.91    4.80 
  -5   4 -24   19.10    5.13 
  -5  -4 -23   35.43    9.17 
  -5   4 -23   33.26    6.57 
  -5   4 -23   31.11    7.72 
  -5  -4 -22   24.03    7.23 
  -5   4 -22   28.41    7.03 
  -5   4 -22   29.31    5.76 
  -5   4 -21    6.79    3.73 
  -5  -4 -21    7.63    5.29 
  -5   4 -21    7.43    3.39 
  -5  -4 -20   22.04    6.74 
  -5   4 -20   20.68    5.62 
  -5   4 -20   25.82    5.39 
  -5   4 -19   17.84    4.37 
  -5  -4 -19   26.63    7.37 
  -5  -4 -18    8.23    5.65 
  -5   4 -18    1.23    2.88 
  -5   4 -17    7.54    3.35 
  -5  -4 -17    4.65    4.02 
  -5  -4 -16   56.17    9.30 
  -5   4 -16   52.04    6.37 
  -5   4 -15  201.58   11.95 
  -5  -4 -15  197.89   16.22 
  -5   4 -14   48.84    5.70 
  -5  -4 -14   54.06    8.66 
  -5  -4 -13    6.55    4.47 
  -5   4 -13    2.19    1.82 
  -5   4 -12   42.44    5.01 
  -5  -4 -12   32.16    7.15 
  -5  -4 -11   51.72    8.17 
  -5   4 -11   46.11    4.80 
  -5   4 -10   94.50    6.45 
  -5  -4 -10   90.34   10.59 
  -5  -4  -9   13.24    5.23 
  -5   4  -9   16.27    2.65 
  -5  -4  -8   63.17    8.77 
  -5   4  -8   61.20    4.56 
  -5  -4  -7    8.57    4.16 
  -5   4  -7    6.05    1.22 
  -5  -4  -6   61.38    8.71 
  -5   4  -6   58.29    3.71 
  -5  -4  -5  170.19   13.76 
  -5   4  -5  151.53    5.36 
  -5   4   5   81.35    3.59 
  -5   4   6  117.04    5.12 
  -5   4   7  250.88    8.56 
  -5   4   8    5.95    1.60 
  -5  -5 -41   -2.11    6.04 
  -5  -5 -40    2.00    4.90 
  -5  -5 -39  -12.05    7.34 
  -5  -5 -38   -3.45    5.25 
  -5  -5 -37   -4.07    5.27 
  -5  -5 -36    1.34    5.74 
  -5   5 -36   18.93    6.56 
  -5   5 -36   11.17    5.30 
  -5   5 -35    1.98    4.24 
  -5   5 -35    7.56    5.37 
  -5  -5 -35   -6.47    5.71 
  -5   5 -34   -4.17    4.99 
  -5   5 -34    3.88    4.45 
  -5  -5 -34    2.36    4.75 
  -5   5 -33   29.72    7.01 
  -5  -5 -33   14.28    7.48 
  -5   5 -33    9.48    4.82 
  -5  -5 -32    7.13    5.04 
  -5   5 -32    7.86    5.03 
  -5   5 -32   19.73    5.92 
  -5   5 -31   -2.41    4.85 
  -5   5 -31    6.19    3.96 
  -5  -5 -31    0.13    6.04 
  -5  -5 -30   -4.50    5.56 
  -5   5 -30    4.03    3.14 
  -5   5 -30    4.37    4.85 
  -5   5 -29    1.01    4.27 
  -5   5 -29    4.69    3.76 
  -5  -5 -29   13.42    6.19 
  -5   5 -28    7.75    4.47 
  -5   5 -28    8.93    3.39 
  -5  -5 -28    8.04    5.39 
  -5   5 -27    7.96    4.34 
  -5  -5 -27    3.48    4.02 
  -5   5 -27    7.73    3.69 
  -5   5 -26    1.08    3.84 
  -5   5 -26   -0.92    3.04 
  -5  -5 -26   -5.09    4.64 
  -5   5 -25   30.01    7.71 
  -5  -5 -25   18.94    6.41 
  -5   5 -25   22.69    5.52 
  -5   5 -24   42.33    7.05 
  -5   5 -24   47.10    9.29 
  -5  -5 -24   40.84    9.42 
  -5   5 -23   29.87    7.33 
  -5  -5 -23   31.94    8.47 
  -5   5 -23   34.01    6.52 
  -5   5 -22   66.82    8.04 
  -5  -5 -22   65.89   10.86 
  -5   5 -22   69.33   10.67 
  -5  -5 -21   61.52   10.42 
  -5   5 -21   63.64   10.16 
  -5   5 -21   72.74    8.36 
  -5  -5 -20   69.52   11.25 
  -5   5 -20   93.83   12.54 
  -5   5 -20   78.55    8.32 
  -5   5 -19  237.87   19.46 
  -5  -5 -19  214.80   18.77 
  -5   5 -19  201.41   13.16 
  -5   5 -18  117.33    9.75 
  -5  -5 -18  118.58   13.75 
  -5  -5 -17   19.94    6.24 
  -5   5 -17   11.71    2.75 
  -5  -5 -16   24.27    6.53 
  -5   5 -16   27.62    4.45 
  -5  -5 -15   20.18    6.00 
  -5   5 -15   19.82    3.32 
  -5   5 -14   42.96    4.98 
  -5  -5 -14   35.67    7.67 
  -5  -5 -13    5.95    4.22 
  -5   5 -13    1.48    1.33 
  -5  -5 -12  104.44   12.17 
  -5   5 -12   85.72    6.37 
  -5  -5 -11   16.46    4.95 
  -5   5 -11   13.15    2.59 
  -5   5 -10   80.82    5.61 
  -5  -5 -10   75.46   10.61 
  -5  -5  -9  147.91   13.82 
  -5   5  -9  127.53    6.58 
  -5  -5  -8   73.74   10.49 
  -5   5  -8   71.25    4.47 
  -5  -5  -7   31.19    7.08 
  -5  -5  -6  123.34   12.81 
  -5  -5  -5   25.84    6.45 
  -5  -5  -4  145.42   13.48 
  -5  -6 -39    5.32    7.42 
  -5  -6 -38   -6.26    7.13 
  -5   6 -37   -2.43    5.36 
  -5  -6 -37  -10.49    7.06 
  -5   6 -36   -0.86    5.94 
  -5  -6 -36   13.43    7.76 
  -5  -6 -35    0.03    5.51 
  -5   6 -35    3.73    5.83 
  -5   6 -34   -4.34    5.03 
  -5  -6 -34   10.55    5.79 
  -5   6 -33    0.68    4.38 
  -5  -6 -33    1.90    4.48 
  -5   6 -32    1.15    4.67 
  -5  -6 -32    4.37    5.06 
  -5   6 -31    2.71    4.18 
  -5  -6 -31    1.57    4.47 
  -5   6 -30    0.18    4.07 
  -5  -6 -30    3.31    4.46 
  -5   6 -29    6.12    5.83 
  -5  -6 -29   -1.31    4.01 
  -5   6 -28   11.23    6.00 
  -5  -6 -28   10.70    6.16 
  -5   6 -27    2.35    3.96 
  -5  -6 -27   -1.74    4.46 
  -5   6 -26   21.24    7.69 
  -5  -6 -26   12.20    6.65 
  -5   6 -25    9.37    5.49 
  -5  -6 -25   -2.96    5.24 
  -5   6 -24   37.08    8.66 
  -5  -6 -24   29.24    8.13 
  -5   6 -23   -0.51    4.29 
  -5  -6 -23    3.77    3.87 
  -5  -6 -22   -2.17    4.34 
  -5   6 -22    1.79    4.88 
  -5  -6 -21   22.40    7.01 
  -5   6 -21   32.33    8.64 
  -5  -6 -20   20.67    7.48 
  -5   6 -20   15.27    5.82 
  -5  -6 -19    9.60    5.24 
  -5   6 -19   18.52    6.51 
  -5  -6 -18   36.55    8.61 
  -5   6 -18   32.75    7.76 
  -5   6 -17   48.64    9.61 
  -5  -6 -17   43.44    9.31 
  -5  -6 -16   53.88    9.84 
  -5  -6 -15   -0.11    4.22 
  -5  -6 -14  149.55   15.55 
  -5  -6 -13   17.59    6.39 
  -5  -6 -12   43.26    8.32 
  -5  -6 -11   10.89    5.16 
  -5  -6 -10    2.85    4.17 
  -5  -6  -9    4.17    4.76 
  -5  -6  -8   32.51    6.85 
  -5  -6  -7   18.16    5.78 
  -5  -6  -6   56.82    9.51 
  -5  -6  -5    4.28    3.45 
  -5  -6  -4   24.03    5.80 
  -5  -6  -3  172.79   15.66 
  -5   7 -38   -0.56    7.46 
  -5   7 -37    6.72    6.35 
  -5  -7 -37    9.41    7.83 
  -5   7 -36   -0.42    5.92 
  -5  -7 -36  -10.93    7.03 
  -5  -7 -35    1.15    7.21 
  -5   7 -35    6.96    8.50 
  -5   7 -34    0.81    5.61 
  -5  -7 -34    6.26    6.88 
  -5  -7 -33   -8.11    6.52 
  -5   7 -33   -1.63    4.97 
  -5   7 -32    0.06    4.67 
  -5  -7 -32    4.33    6.43 
  -5   7 -31    1.48    5.61 
  -5  -7 -31    7.09    6.30 
  -5   7 -30    3.86    5.36 
  -5  -7 -30   12.72    6.90 
  -5   7 -29    4.00    5.08 
  -5  -7 -29    6.58    6.47 
  -5   7 -28    4.37    4.96 
  -5  -7 -28   10.43    5.40 
  -5   7 -27    9.77    5.89 
  -5  -7 -27   -1.59    5.16 
  -5   7 -26   -3.94    4.57 
  -5  -7 -26   15.85    6.45 
  -5   7 -25   21.28    8.17 
  -5  -7 -25   13.32    6.33 
  -5  -7 -24    8.36    6.87 
  -5   7 -24    6.42    5.74 
  -5   7 -23    7.45    4.78 
  -5  -7 -23    3.98    5.66 
  -5   7 -22   -0.10    5.46 
  -5  -7 -22   10.23    6.15 
  -5   7 -21   -1.25    4.49 
  -5  -7 -21   13.67    6.70 
  -5  -7 -20   39.50    9.34 
  -5   7 -20   54.37   10.93 
  -5   7 -19   80.10   13.01 
  -5  -7 -19   59.71   10.68 
  -5   7 -18   19.92    6.92 
  -5  -7 -18   19.33    8.20 
  -5   7 -17   22.78    6.85 
  -5  -7 -17   22.29    7.11 
  -5   7 -16    6.24    4.17 
  -5  -7 -16    8.49    6.07 
  -5   7 -15    0.13    4.91 
  -5  -7 -15    3.74    3.77 
  -5   7 -14    5.85    4.04 
  -5  -7 -14    6.82    5.01 
  -5  -7 -13   26.35    6.64 
  -5  -7 -12    2.58    4.89 
  -5  -7 -11   12.00    6.52 
  -5  -7 -10   28.48    7.94 
  -5  -7  -9   20.61    6.81 
  -5  -7  -8  105.06   13.46 
  -5  -7  -7   67.75   11.35 
  -5  -7  -6   42.06    9.21 
  -5  -7  -5   18.75    6.04 
  -5  -7  -4   64.16   10.61 
  -5  -7  -3  123.54   14.23 
  -5  -7  -2   20.65    6.46 
  -5  -8 -35    0.10    4.88 
  -5   8 -35   17.63    9.52 
  -5   8 -34   -5.89    7.72 
  -5  -8 -34    1.71    6.18 
  -5   8 -33    5.31    6.16 
  -5  -8 -33    3.91    4.90 
  -5   8 -32   -1.46    5.09 
  -5  -8 -32  -11.61    7.84 
  -5   8 -31   -7.79    4.94 
  -5  -8 -31    3.15    5.03 
  -5  -8 -30   -5.41    6.93 
  -5   8 -30   10.41    6.86 
  -5   8 -29    0.45    5.83 
  -5  -8 -29   -5.37    6.42 
  -5  -8 -28    1.76    6.09 
  -5   8 -28  -11.97    7.18 
  -5   8 -27   -0.05    5.43 
  -5  -8 -27    7.94    5.26 
  -5   8 -26    1.45    5.09 
  -5  -8 -26   15.96    8.39 
  -5   8 -25    2.40    4.50 
  -5  -8 -25   -5.12    4.07 
  -5   8 -24    1.57    4.69 
  -5  -8 -24   -1.27    4.39 
  -5  -8 -23    1.43    4.49 
  -5   8 -23    4.92    6.12 
  -5   8 -22   -0.56    5.00 
  -5  -8 -22   -2.09    3.94 
  -5   8 -21   -2.38    5.94 
  -5  -8 -21    1.96    4.13 
  -5   8 -20    9.24    5.62 
  -5  -8 -20   -2.79    4.86 
  -5  -8 -19   16.99    6.64 
  -5   8 -19   12.83    7.33 
  -5   8 -18    4.10    4.94 
  -5  -8 -18    8.64    6.01 
  -5  -8 -17   14.55    8.06 
  -5   8 -17   16.84    7.81 
  -5   8 -16   14.79    6.28 
  -5  -8 -16   14.30    5.79 
  -5   8 -15   16.62    6.78 
  -5  -8 -15    5.34    5.15 
  -5   8 -14   13.75    5.72 
  -5  -8 -14   17.28    6.88 
  -5   8 -13   19.57    8.44 
  -5  -8 -13   16.06    6.85 
  -5  -8 -12   -2.62    5.16 
  -5   8 -12    4.50    5.52 
  -5   8 -11   88.01   13.74 
  -5  -8 -11   78.33   11.87 
  -5  -8 -10    4.41    4.35 
  -5  -8  -9   13.42    5.82 
  -5  -8  -8   52.10    9.84 
  -5  -8  -7   31.31    8.78 
  -5  -8  -6    5.88    5.61 
  -5  -8  -5   23.79    7.25 
  -5  -8  -4   17.55    6.10 
  -5  -8  -3   58.26   10.17 
  -5  -8  -2    2.80    3.58 
  -5  -8  -1   90.05   12.94 
  -5  -8   0   33.65    9.25 
  -5  -9 -30   -1.36    5.27 
  -5  -9 -29   -1.51    6.12 
  -5   9 -28    0.82    5.64 
  -5  -9 -28    0.21    4.51 
  -5   9 -27   15.83    8.60 
  -5  -9 -27   -0.57    6.02 
  -5  -9 -26    0.92    5.60 
  -5   9 -26   12.45    6.97 
  -5   9 -25   -5.99    6.19 
  -5  -9 -25   -7.78    6.84 
  -5   9 -24    6.93    5.07 
  -5  -9 -24    6.12    5.61 
  -5   9 -23    5.23    8.44 
  -5  -9 -23    5.30    7.65 
  -5   9 -22    0.82    4.58 
  -5  -9 -22   -5.77    5.31 
  -5   9 -21    7.51    6.52 
  -5  -9 -21   -0.43    4.94 
  -5   9 -20   -2.29    5.53 
  -5  -9 -20   -2.66    4.45 
  -5   9 -19   -5.40    6.75 
  -5  -9 -19    6.36    4.81 
  -5   9 -18   -5.57    6.06 
  -5  -9 -18    2.50    5.71 
  -5  -9 -17    0.18    4.91 
  -5   9 -17   -0.80    6.49 
  -5   9 -16    2.19    5.10 
  -5  -9 -16   10.36    6.93 
  -5   9 -15    3.91    6.28 
  -5  -9 -15    4.29    7.21 
  -5  -9 -14    0.21    3.65 
  -5   9 -14    0.12    5.28 
  -5   9 -13    3.80    5.42 
  -5  -9 -13    2.96    5.52 
  -5  -9 -12   -0.34    3.99 
  -5   9 -12   10.21    6.33 
  -5   9 -11    5.61    7.54 
  -5  -9 -11   -6.16    5.22 
  -5   9 -10    1.16    6.00 
  -5  -9 -10    6.23    5.03 
  -5   9  -9   24.63    9.27 
  -5  -9  -9    4.22    4.38 
  -5  -9  -8   31.26    8.53 
  -5   9  -8   26.98    8.95 
  -5  -9  -7    8.50    7.25 
  -5   9  -7   -0.65    4.96 
  -5   9  -6    3.15    5.47 
  -5  -9  -6    5.40    5.93 
  -5  -9  -5   25.70    8.09 
  -5  -9  -4    0.01    4.32 
  -5  -9  -3    2.56    4.17 
  -5  -9  -2   11.52    5.72 
  -5  -9  -1    0.13    3.87 
  -5  -9   0   26.25    8.33 
  -5  -9   1    3.50    5.63 
  -5  -9   2   14.13    6.70 
  -5  10 -21   -6.37    7.21 
  -5  10 -20   13.18    7.81 
  -5  10 -19    6.18    5.56 
  -5  10 -18   -0.75    7.24 
  -5  10 -17    7.57    7.68 
  -5  10 -16    5.20    7.98 
  -5  10 -15  -15.60    9.15 
  -5  10 -14   -9.08    6.92 
  -5  10 -13    8.85    6.55 
  -5  10 -12    0.27    6.41 
  -5  10 -11    0.96    8.14 
  -5  10 -10  -10.43    8.32 
  -5  10  -9    6.23    7.14 
  -5  10  -8    6.71    5.53 
  -5  10  -7   -0.75    6.60 
  -5  10  -6    4.58    7.06 
  -5  10  -5    9.42    7.66 
  -5  10  -4    2.21    6.35 
  -5  10  -3   -3.38    6.31 
  -5  10  -2   -0.73    5.66 
  -5  10  -1    0.29    5.74 
  -5  10   0   -1.94    5.74 
  -5  10   1   15.32    6.08 
  -5  10   2   18.33    6.23 
  -5  10   3   14.14    7.07 
  -5  11 -11    5.64    6.50 
  -5  11 -10    7.41    8.27 
  -5  11  -9    3.11    5.02 
  -5  11  -8   -2.72    6.13 
  -5  11  -7   -2.35    7.23 
  -5  11  -6   -1.46    5.64 
  -5  11  -5   -3.76    6.20 
  -5  11  -4   -0.25    6.49 
  -5  11  -3   -2.17    6.72 
  -5  11  -2  -14.12    6.96 
  -5  11  -1   -2.18    6.21 
  -5  11   0    0.03    5.59 
  -5  11   1  -10.26    5.72 
  -5  11   2   -5.03    5.73 
  -5  11   3   -8.28    6.21 
  -5  11   4   -4.91    6.08 
  -5  11   5    1.94    5.21 
  -5  11   6    5.66    6.42 
  -5  11   7   -7.85    6.32 
  -5  11   8    4.11    6.02 
  -5  11   9   -0.79    6.20 
  -5  11  10  -10.61    8.18 
  -5  11  11   -3.89    6.68 
  -5  12   4  -18.39   10.15 
  -5  12   5   -8.61    8.92 
  -5  12   6   -4.71    7.08 
  -4   0 -46   -9.75    6.72 
  -4   0 -45   -3.33    6.15 
  -4   0 -44    5.79    4.82 
  -4   0 -43   -0.99    4.91 
  -4   0 -42    6.83    5.50 
  -4   0 -41   -1.04    5.46 
  -4   0 -40   21.26    8.84 
  -4   0 -39   -3.35    4.87 
  -4   0 -38   -3.91    4.51 
  -4   0 -37    0.54    4.47 
  -4   0 -36   36.35    9.59 
  -4   0 -35   -2.22    5.25 
  -4   0 -34   20.92    7.52 
  -4   0 -33    5.32    5.99 
  -4   0 -32  186.24   18.36 
  -4   0 -31    1.07    3.64 
  -4   0 -30   41.42    8.69 
  -4   0 -29    1.23    4.74 
  -4   0 -28   33.81    7.79 
  -4   0 -27   -1.12    1.45 
  -4   0 -27    0.44    3.75 
  -4   0 -26   71.87   10.23 
  -4   0 -26   75.45    6.46 
  -4   0 -25    4.58    2.49 
  -4   0 -25    3.90    5.78 
  -4   0 -24  346.86   21.48 
  -4   0 -24  344.78   13.64 
  -4   0 -23   -0.83    1.27 
  -4   0 -23    8.21    5.92 
  -4   0 -22   60.49    9.08 
  -4   0 -22   49.83    4.94 
  -4   0 -21    1.02    1.56 
  -4   0 -21    1.38    2.90 
  -4   0 -20  124.60   11.61 
  -4   0 -20  112.78    7.28 
  -4   0 -19    1.98    1.73 
  -4   0 -19    0.08    3.60 
  -4   0 -18  378.28   13.43 
  -4   0 -18  414.71   20.83 
  -4   0 -17   -2.08    3.34 
  -4   0 -16  490.28   21.58 
  -4   0 -15    0.41    3.18 
  -4   0 -14  416.68   18.77 
  -4   0 -13   -2.36    3.14 
  -4   0 -12  513.28   20.35 
  -4   0 -11   -1.01    2.30 
  -4   0 -10  309.94   14.73 
  -4   0  -9   -0.82    2.39 
  -4   0  -8  150.45    9.65 
  -4   0  -7    2.28    2.27 
  -4   0  -6  626.18   19.12 
  -4   0  -5   -1.58    2.32 
  -4   0  -4  294.99   12.23 
  -4   0  -3    2.66    2.20 
  -4  -1 -46    5.22    6.13 
  -4   1 -46  -10.73    7.24 
  -4  -1 -45   -2.80    5.77 
  -4   1 -45   -1.33    5.46 
  -4  -1 -44   -1.96    5.42 
  -4   1 -44   -9.53    6.70 
  -4  -1 -43   -2.35    6.54 
  -4   1 -43   -9.15    6.82 
  -4  -1 -42    3.78    4.62 
  -4   1 -42   -1.94    6.49 
  -4  -1 -41   -0.24    5.08 
  -4   1 -41   -8.09    7.64 
  -4   1 -40   10.40    6.60 
  -4  -1 -40    1.42    5.44 
  -4  -1 -39   22.43    9.01 
  -4   1 -39   20.99    7.92 
  -4   1 -38   -2.22    4.74 
  -4  -1 -38   -5.49    5.61 
  -4   1 -37   19.76    7.40 
  -4  -1 -37    9.89    5.22 
  -4   1 -36   30.86    9.04 
  -4  -1 -36   33.61    8.71 
  -4  -1 -35   36.74    9.02 
  -4   1 -35   44.56    9.61 
  -4  -1 -34    9.31    4.96 
  -4   1 -34   17.03    6.79 
  -4  -1 -33   62.73   11.42 
  -4   1 -33   84.56   12.55 
  -4   1 -32    2.96    3.87 
  -4  -1 -32    2.72    4.47 
  -4   1 -31   59.09   10.21 
  -4  -1 -31   51.55   10.08 
  -4   1 -30   23.91    6.95 
  -4  -1 -30   31.96    8.58 
  -4   1 -30   24.56    5.02 
  -4  -1 -29   32.80    7.60 
  -4   1 -29   44.71    8.67 
  -4   1 -29   40.25    5.84 
  -4   1 -28   23.28    5.07 
  -4  -1 -28   26.45    7.56 
  -4   1 -28   25.38    6.83 
  -4   1 -27   28.30    7.08 
  -4  -1 -27   32.82    7.42 
  -4   1 -27   32.37    5.39 
  -4   1 -26    8.07    2.78 
  -4   1 -26    8.80    4.14 
  -4  -1 -26   17.42    7.34 
  -4   1 -25   14.56    5.45 
  -4  -1 -25   18.76    6.10 
  -4   1 -25   11.10    3.54 
  -4  -1 -25   13.22    1.82 
  -4   1 -24   19.46    3.92 
  -4   1 -24   31.28    6.73 
  -4  -1 -24   28.29    2.49 
  -4  -1 -24   19.35    5.01 
  -4   1 -23   10.03    3.21 
  -4  -1 -23   11.57    4.67 
  -4   1 -23   16.16    5.40 
  -4  -1 -23   10.64    1.78 
  -4  -1 -23   11.22    1.72 
  -4   1 -22  148.73   10.25 
  -4  -1 -22  165.08   14.46 
  -4  -1 -22  142.72    6.00 
  -4  -1 -22  158.57    5.88 
  -4   1 -22  157.95   13.66 
  -4   1 -21    9.69    2.92 
  -4   1 -21    7.12    4.38 
  -4  -1 -21   12.10    5.34 
  -4  -1 -21   11.14    1.76 
  -4  -1 -21   11.27    1.97 
  -4  -1 -20  259.69    7.82 
  -4  -1 -20  276.95    8.70 
  -4   1 -20  298.64   17.77 
  -4   1 -20  270.39   13.84 
  -4  -1 -20  295.74   18.75 
  -4   1 -19  177.99   13.39 
  -4   1 -19  160.02   10.34 
  -4  -1 -19  173.78   14.18 
  -4  -1 -19  158.94    6.39 
  -4  -1 -19  154.85    5.90 
  -4   1 -18   48.23    7.30 
  -4  -1 -18   36.35    2.84 
  -4  -1 -18   42.43    3.34 
  -4  -1 -18   47.36    7.55 
  -4  -1 -17  709.91   14.82 
  -4   1 -17  725.71   26.29 
  -4  -1 -17  686.90   27.30 
  -4  -1 -16    1.60    2.56 
  -4   1 -16    9.02    4.97 
  -4  -1 -16    2.34    1.05 
  -4   1 -15   83.01    8.30 
  -4  -1 -15   88.94    9.59 
  -4  -1 -15   85.26    4.81 
  -4  -1 -14  200.71    7.48 
  -4  -1 -14  209.68   13.98 
  -4   1 -14  199.57   12.72 
  -4  -1 -13  431.25   11.59 
  -4  -1 -13  439.76   20.09 
  -4   1 -13  447.57   18.42 
  -4  -1 -12  342.00   10.33 
  -4  -1 -12  351.75   17.36 
  -4   1 -12  340.11   15.41 
  -4  -1 -11   10.97    3.59 
  -4   1 -11   19.60    4.06 
  -4  -1 -11   16.17    2.35 
  -4   1 -10  177.39   10.40 
  -4  -1 -10  180.57   11.90 
  -4  -1 -10  191.59    7.63 
  -4  -1  -9    9.33    1.78 
  -4  -1  -9    9.40    3.23 
  -4   1  -9    6.68    2.43 
  -4  -1  -8  317.65   10.32 
  -4   1  -8  278.21   12.29 
  -4  -1  -8  264.86   13.80 
  -4  -1  -7   16.63    3.67 
  -4   1  -7   17.33    3.29 
  -4  -1  -7   25.42    3.05 
  -4  -1  -6   40.22    5.60 
  -4   1  -6   42.52    4.65 
  -4  -1  -6   48.24    4.05 
  -4  -1  -5  110.57    8.39 
  -4  -1  -5  123.64    6.48 
  -4   1  -5  111.97    6.81 
  -4  -1  -4   19.65    2.56 
  -4  -1  -4   17.67    3.59 
  -4   1  -4   16.05    2.77 
  -4   1  -3  158.71    7.56 
  -4   1  -2  868.84   18.80 
  -4   1   4   27.05    3.10 
  -4   1   5 1472.54   26.90 
  -4   2 -47   -4.08    7.11 
  -4   2 -46   -6.29    5.27 
  -4   2 -45   -2.29    6.54 
  -4  -2 -45  -16.81    8.82 
  -4  -2 -44   -7.47    6.61 
  -4   2 -44  -10.57    7.88 
  -4  -2 -43    9.26    6.63 
  -4   2 -43   -1.73    5.75 
  -4  -2 -42    3.49    6.93 
  -4   2 -42    5.56    6.94 
  -4   2 -41   15.23    7.27 
  -4  -2 -41    4.75    6.40 
  -4  -2 -40    6.93    4.71 
  -4   2 -40    1.80    4.44 
  -4   2 -39   19.70    7.61 
  -4  -2 -39   -1.51    5.01 
  -4  -2 -38   -5.87    5.30 
  -4   2 -38    3.64    4.74 
  -4   2 -37   -5.40    5.53 
  -4  -2 -37   11.69    5.55 
  -4   2 -36    9.37    6.67 
  -4  -2 -36   -3.19    5.29 
  -4  -2 -35   18.42    7.14 
  -4   2 -35   30.75    8.41 
  -4   2 -34    9.81    5.11 
  -4  -2 -34    2.47    4.34 
  -4  -2 -33   12.78    5.17 
  -4   2 -33   39.74    8.97 
  -4   2 -32   26.53    6.54 
  -4  -2 -32   25.55    8.26 
  -4   2 -32   32.95    6.15 
  -4   2 -31   25.92    7.37 
  -4   2 -31   21.94    5.52 
  -4  -2 -31   21.61    7.57 
  -4   2 -30   -0.54    2.86 
  -4  -2 -30    2.54    4.27 
  -4   2 -30    9.28    5.88 
  -4   2 -29   14.26    4.46 
  -4  -2 -29   11.25    5.00 
  -4   2 -29   31.29    7.86 
  -4   2 -28    1.92    3.79 
  -4   2 -28    5.20    3.49 
  -4  -2 -28   10.30    4.52 
  -4   2 -27   78.99    9.22 
  -4  -2 -27   80.84   11.94 
  -4   2 -27   73.76   10.29 
  -4  -2 -26  180.24   16.51 
  -4   2 -26  179.84   13.41 
  -4   2 -26  187.49   15.83 
  -4   2 -25   13.76    4.19 
  -4   2 -25   14.80    5.43 
  -4  -2 -25    8.57    5.33 
  -4   2 -24   24.51    6.29 
  -4   2 -24   22.21    5.24 
  -4  -2 -24   12.43    5.01 
  -4  -2 -23   54.07    8.95 
  -4   2 -23   59.52    9.14 
  -4   2 -23   54.71    7.33 
  -4   2 -22   14.18    4.97 
  -4   2 -22   11.70    3.98 
  -4  -2 -22   12.87    5.09 
  -4   2 -21   30.24    6.28 
  -4   2 -21   26.76    5.44 
  -4  -2 -21   20.61    6.04 
  -4   2 -20   52.42    7.57 
  -4  -2 -20   44.76    7.77 
  -4   2 -20   49.39    6.91 
  -4   2 -19  110.54    9.97 
  -4  -2 -19  107.27   11.45 
  -4   2 -19  118.64   10.74 
  -4  -2 -18   78.08    9.92 
  -4   2 -18   83.25    8.58 
  -4  -2 -17  329.01   19.53 
  -4   2 -17  328.03   16.95 
  -4  -2 -16  143.61   12.55 
  -4   2 -16  149.11   11.13 
  -4  -2 -15  116.43   11.22 
  -4   2 -15  140.13   10.47 
  -4   2 -14   27.92    4.70 
  -4  -2 -14   31.26    6.22 
  -4  -2 -13   47.66    7.22 
  -4   2 -13   56.43    6.32 
  -4  -2 -13   46.77    2.56 
  -4  -2 -12   20.74    1.97 
  -4   2 -12   27.55    4.47 
  -4  -2 -12   22.80    5.13 
  -4   2 -11   23.06    3.94 
  -4  -2 -11   23.33    2.35 
  -4  -2 -11   21.94    4.98 
  -4  -2 -10  121.92   10.45 
  -4  -2 -10  129.62    5.62 
  -4   2 -10  132.04    8.53 
  -4  -2  -9   27.51    4.90 
  -4  -2  -9   27.92    2.70 
  -4   2  -9   31.44    3.97 
  -4  -2  -8   37.66    5.88 
  -4   2  -8   46.74    4.64 
  -4  -2  -8   45.51    3.76 
  -4   2  -7  177.73    8.65 
  -4  -2  -7  171.82    7.46 
  -4  -2  -7  163.23   11.29 
  -4   2  -6  318.54   11.02 
  -4  -2  -6  308.19   15.37 
  -4  -2  -6  318.90   10.82 
  -4  -2  -5  206.02   12.38 
  -4   2  -5  204.96    8.48 
  -4   2  -4  169.28    7.15 
  -4   2  -3  449.25   11.41 
  -4   2  -2  144.48    5.77 
  -4   2  -1  714.99   13.69 
  -4   2   2   93.85    4.27 
  -4   2   3    3.34    1.15 
  -4   2   4   95.97    4.74 
  -4   2   5   62.39    4.09 
  -4   2   6  328.13   10.36 
  -4   2   7  215.70    8.91 
  -4   3 -46   -1.32    5.55 
  -4   3 -45  -19.41    9.11 
  -4  -3 -44   -4.50    6.50 
  -4   3 -44   -4.11    6.15 
  -4  -3 -43  -11.56    7.53 
  -4   3 -43   -4.03    5.93 
  -4  -3 -42    9.66    8.49 
  -4   3 -42    8.92    6.82 
  -4  -3 -41    3.17    5.86 
  -4   3 -41    6.43    5.80 
  -4  -3 -40   -7.37    6.67 
  -4   3 -40   14.77    6.94 
  -4  -3 -39    3.88    4.45 
  -4   3 -39   -2.26    4.77 
  -4  -3 -38    4.83    4.48 
  -4   3 -38   -2.21    4.64 
  -4  -3 -37    6.26    6.54 
  -4   3 -37   11.41    5.98 
  -4  -3 -36    0.18    5.02 
  -4   3 -36   -2.70    4.35 
  -4  -3 -35   -0.90    5.74 
  -4   3 -35    1.95    4.02 
  -4   3 -34    1.00    3.65 
  -4  -3 -34    1.16    5.07 
  -4   3 -34    2.86    3.68 
  -4   3 -33   -1.28    3.21 
  -4  -3 -33    0.73    5.07 
  -4   3 -33    0.09    4.49 
  -4   3 -32   40.21    9.15 
  -4   3 -32   35.58    7.61 
  -4  -3 -32   43.27    9.88 
  -4   3 -31    5.91    4.28 
  -4  -3 -31    7.41    5.33 
  -4   3 -31    9.35    5.69 
  -4   3 -30   38.85    8.35 
  -4   3 -30   38.85    7.39 
  -4  -3 -30   42.38    9.52 
  -4  -3 -29    0.73    3.71 
  -4   3 -29   -3.87    3.03 
  -4   3 -29   -1.01    3.26 
  -4  -3 -28   30.48    7.44 
  -4   3 -28   20.79    5.71 
  -4   3 -28   18.15    5.46 
  -4   3 -27    8.03    4.38 
  -4  -3 -27   19.99    6.41 
  -4   3 -27    9.83    4.52 
  -4   3 -26    9.14    4.01 
  -4   3 -26   15.50    4.74 
  -4  -3 -26   11.32    5.27 
  -4  -3 -25  124.47   14.18 
  -4   3 -25  135.15   12.85 
  -4   3 -25  143.10   13.86 
  -4   3 -24    5.50    3.99 
  -4   3 -24   11.24    4.96 
  -4  -3 -24    5.63    4.56 
  -4  -3 -23   54.27    9.41 
  -4   3 -23   61.42    8.91 
  -4   3 -23   62.76    8.74 
  -4  -3 -22  158.97   15.16 
  -4   3 -22  161.24   13.32 
  -4   3 -22  167.71   13.88 
  -4  -3 -21  170.26   15.42 
  -4   3 -21  168.67   13.97 
  -4   3 -21  172.69   13.27 
  -4  -3 -20  101.68   11.93 
  -4   3 -20   95.43    9.71 
  -4   3 -20   87.71   10.17 
  -4   3 -19   13.63    4.44 
  -4   3 -19    8.35    3.45 
  -4  -3 -19    7.96    4.10 
  -4  -3 -18   28.34    6.52 
  -4   3 -18   23.10    5.04 
  -4  -3 -17   61.70    8.75 
  -4   3 -17   80.70    8.19 
  -4  -3 -16   22.49    6.06 
  -4   3 -16   27.29    5.41 
  -4  -3 -15   94.17   10.55 
  -4   3 -15   75.09    7.52 
  -4  -3 -14  215.88   15.56 
  -4   3 -14  219.48   12.19 
  -4   3 -13    4.33    2.33 
  -4  -3 -13    7.73    3.54 
  -4  -3 -12   35.67    6.83 
  -4   3 -12   24.97    3.77 
  -4  -3 -11  178.17   13.47 
  -4   3 -11  175.37    9.77 
  -4  -3 -11  192.87    7.70 
  -4  -3 -10   83.88    5.26 
  -4  -3 -10   68.59    8.52 
  -4   3 -10   68.48    5.89 
  -4   3  -9   55.83    5.02 
  -4  -3  -9   57.01    7.93 
  -4   3  -8  112.16    6.65 
  -4  -3  -8  113.63   10.54 
  -4  -3  -7  155.26   11.94 
  -4   3  -7  143.36    7.12 
  -4  -3  -6  372.68   18.39 
  -4   3  -6  353.06   10.61 
  -4  -3  -5   55.85    6.93 
  -4   3  -5   52.43    3.54 
  -4   3  -4  150.80    5.46 
  -4   3  -3   51.42    2.65 
  -4   3   4  113.35    4.32 
  -4   3   5    6.96    1.46 
  -4   3   6  141.01    6.20 
  -4   3   7  534.33   13.96 
  -4   4 -46   28.36    9.92 
  -4   4 -45  -17.45    7.96 
  -4   4 -44   -6.38    6.11 
  -4  -4 -43   -9.85    7.71 
  -4   4 -43   -5.14    5.61 
  -4   4 -42   -2.66    5.45 
  -4  -4 -42    3.18    5.16 
  -4  -4 -41    0.01    4.87 
  -4   4 -41   -3.17    4.63 
  -4  -4 -40    0.11    4.83 
  -4   4 -40   18.76    7.42 
  -4   4 -39    6.93    4.72 
  -4  -4 -39    4.54    4.55 
  -4  -4 -38  -14.25    8.96 
  -4   4 -38    0.89    4.99 
  -4  -4 -37   -7.68    5.93 
  -4   4 -37    2.97    4.93 
  -4  -4 -36    4.59    4.88 
  -4   4 -36   15.37    6.98 
  -4   4 -35   -1.83    4.65 
  -4  -4 -35    0.72    4.90 
  -4   4 -35    4.46    4.87 
  -4  -4 -34   34.23    9.06 
  -4   4 -34   43.91    9.50 
  -4   4 -34   33.60    7.75 
  -4   4 -33   15.03    5.47 
  -4   4 -33   14.25    5.93 
  -4  -4 -33   14.17    7.40 
  -4  -4 -32    6.56    4.74 
  -4   4 -32   10.68    5.34 
  -4   4 -32   13.66    6.42 
  -4   4 -31    4.38    4.06 
  -4  -4 -31   -3.42    4.10 
  -4   4 -31    6.94    5.46 
  -4   4 -30   59.88    9.47 
  -4   4 -30   48.27    9.00 
  -4  -4 -30   42.74    9.40 
  -4   4 -29   14.00    5.48 
  -4  -4 -29   11.02    4.93 
  -4   4 -29   13.52    5.88 
  -4   4 -28   25.17    6.69 
  -4  -4 -28   25.31    7.73 
  -4   4 -28   22.06    6.08 
  -4   4 -27    5.92    3.71 
  -4   4 -27    5.45    3.83 
  -4  -4 -27    9.81    4.53 
  -4   4 -26   -3.87    4.31 
  -4  -4 -26    2.63    3.58 
  -4   4 -26    2.16    3.92 
  -4   4 -25   12.17    4.74 
  -4  -4 -25   24.06    7.24 
  -4   4 -25   12.13    5.05 
  -4  -4 -24   77.61   11.50 
  -4   4 -24   98.23   10.93 
  -4   4 -24   95.90   12.03 
  -4   4 -23   12.04    4.86 
  -4  -4 -23   15.47    6.23 
  -4   4 -23   21.56    5.18 
  -4   4 -22  138.03   12.05 
  -4   4 -22  142.96   14.00 
  -4  -4 -22  123.02   14.16 
  -4  -4 -21   10.24    4.83 
  -4   4 -21    3.94    2.98 
  -4   4 -21    4.99    3.51 
  -4   4 -20    9.16    4.27 
  -4  -4 -20   12.32    5.00 
  -4   4 -20   14.92    3.95 
  -4   4 -19   90.95   10.72 
  -4  -4 -19   66.53    9.57 
  -4   4 -19   68.73    7.85 
  -4  -4 -18  198.30   16.45 
  -4   4 -18  208.39   13.19 
  -4   4 -18  205.62   16.27 
  -4  -4 -17  128.91   13.46 
  -4   4 -17  120.81    9.71 
  -4   4 -16   40.91    5.63 
  -4  -4 -16   43.76    7.68 
  -4   4 -15   53.10    5.98 
  -4  -4 -15   56.06    9.20 
  -4   4 -14  186.15   10.94 
  -4  -4 -14  197.45   15.44 
  -4  -4 -13  187.95   15.16 
  -4   4 -13  177.59   10.10 
  -4  -4 -12    0.84    2.88 
  -4   4 -12   -0.53    1.75 
  -4   4 -11    3.35    2.16 
  -4  -4 -11   -0.73    2.73 
  -4   4 -10   17.32    2.82 
  -4  -4 -10   19.70    5.64 
  -4  -4  -9  128.21   12.19 
  -4   4  -9  115.04    6.67 
  -4  -4  -8  462.92   22.15 
  -4   4  -8  391.81   12.13 
  -4  -4  -7    7.03    3.86 
  -4   4  -7    7.36    1.55 
  -4  -4  -6   66.59    8.59 
  -4   4  -6   56.74    3.61 
  -4   4  -5   35.76    2.56 
  -4  -4  -5   45.71    7.34 
  -4  -4  -4  367.71   18.87 
  -4   4   5  102.10    4.42 
  -4   4   6  113.17    5.31 
  -4   4   7  246.41    8.87 
  -4   4   8  966.12   20.76 
  -4  -5 -42    9.92    9.41 
  -4   5 -41   14.41    7.54 
  -4  -5 -41    3.21    5.25 
  -4  -5 -40    0.01    4.76 
  -4   5 -40    6.16    4.50 
  -4   5 -39   -7.63    5.97 
  -4  -5 -39   -4.52    4.68 
  -4   5 -38   -1.89    3.95 
  -4  -5 -38   -1.90    4.35 
  -4  -5 -37    1.80    4.92 
  -4   5 -37   -4.29    4.05 
  -4   5 -37    3.89    3.99 
  -4   5 -36   -1.74    4.93 
  -4   5 -36   14.30    5.26 
  -4  -5 -36    4.48    4.59 
  -4   5 -35    8.24    5.46 
  -4   5 -35   -0.31    4.13 
  -4  -5 -35    3.35    5.78 
  -4  -5 -34   -8.96    6.20 
  -4   5 -34    6.37    5.09 
  -4   5 -34   -5.03    4.21 
  -4   5 -33    1.52    4.34 
  -4  -5 -33   -5.38    5.59 
  -4   5 -33    4.20    3.95 
  -4  -5 -32   -0.02    5.05 
  -4   5 -32    9.21    6.13 
  -4   5 -32   -4.81    4.81 
  -4   5 -31    8.96    5.88 
  -4  -5 -31   10.58    5.25 
  -4   5 -31   23.56    6.17 
  -4   5 -30    6.87    5.12 
  -4  -5 -30    0.63    4.79 
  -4   5 -30    8.21    4.55 
  -4  -5 -29   14.15    6.86 
  -4   5 -29    7.50    2.80 
  -4   5 -29    2.72    3.79 
  -4  -5 -28   10.96    6.69 
  -4   5 -28   15.50    5.79 
  -4   5 -28    9.72    4.34 
  -4  -5 -27   11.48    5.78 
  -4   5 -27    9.87    4.96 
  -4   5 -27   10.45    3.80 
  -4   5 -26   24.37    6.62 
  -4   5 -26   25.49    5.83 
  -4  -5 -26   29.48    8.05 
  -4   5 -25    6.62    4.02 
  -4   5 -25    2.44    2.85 
  -4  -5 -25    3.18    4.37 
  -4   5 -24   10.97    4.57 
  -4   5 -24   12.64    3.94 
  -4  -5 -24   16.49    6.00 
  -4   5 -23   -2.03    4.05 
  -4   5 -23   -2.00    4.47 
  -4  -5 -23   -4.90    4.68 
  -4   5 -22   -5.56    4.43 
  -4   5 -22    0.91    3.05 
  -4  -5 -22    6.07    5.12 
  -4  -5 -21   23.87    6.58 
  -4   5 -21   22.95    6.56 
  -4   5 -21   21.96    5.12 
  -4   5 -20   35.38    7.70 
  -4  -5 -20   36.17    7.43 
  -4   5 -20   32.34    5.68 
  -4   5 -19  119.83   13.55 
  -4  -5 -19  102.71   12.47 
  -4   5 -19  112.55    9.93 
  -4   5 -18   55.44    9.24 
  -4  -5 -18   48.79    8.53 
  -4   5 -18   44.61    5.89 
  -4   5 -17   20.50    6.32 
  -4  -5 -17   14.81    5.27 
  -4   5 -17    9.39    2.74 
  -4   5 -16   14.38    4.75 
  -4  -5 -16    7.99    4.00 
  -4   5 -16    5.67    2.38 
  -4   5 -15   21.37    3.71 
  -4  -5 -15   16.43    4.37 
  -4   5 -14    8.02    2.20 
  -4  -5 -14    6.67    4.35 
  -4   5 -13   31.84    4.20 
  -4  -5 -13   32.40    7.19 
  -4  -5 -12    0.81    3.48 
  -4   5 -12    5.74    2.03 
  -4  -5 -11   47.98    8.20 
  -4   5 -11   44.71    4.57 
  -4   5 -10  248.50   10.39 
  -4  -5 -10  287.19   19.08 
  -4   5  -9   22.97    2.98 
  -4  -5  -9   28.31    6.70 
  -4  -5  -8   81.81   10.10 
  -4  -5  -7  241.89   16.81 
  -4  -5  -6   31.61    6.43 
  -4  -5  -5    3.70    4.06 
  -4  -5  -4   71.30    9.31 
  -4  -6 -40   -3.25    6.72 
  -4  -6 -39   -4.12    4.94 
  -4  -6 -38    0.96    4.74 
  -4   6 -38   10.13    7.15 
  -4  -6 -37   -4.87    7.50 
  -4   6 -37  -16.37    7.12 
  -4   6 -36   15.01    8.38 
  -4  -6 -36   -4.14    4.84 
  -4   6 -35   -6.50    6.41 
  -4  -6 -35    0.26    6.17 
  -4   6 -34   -4.65    6.19 
  -4  -6 -34   -0.86    4.54 
  -4   6 -33   -8.63    5.70 
  -4  -6 -33  -10.99    6.55 
  -4  -6 -32   -1.66    4.29 
  -4   6 -32    5.81    5.55 
  -4   6 -31    2.51    4.96 
  -4  -6 -31   16.65    7.47 
  -4   6 -30    0.01    4.30 
  -4  -6 -30   -8.37    5.85 
  -4  -6 -29   15.10    6.37 
  -4   6 -29    4.96    4.28 
  -4   6 -28    4.79    3.74 
  -4  -6 -28    9.88    6.07 
  -4   6 -27    6.32    5.45 
  -4  -6 -27    0.58    4.47 
  -4   6 -26    2.36    4.02 
  -4  -6 -26   -4.01    5.35 
  -4   6 -25    2.55    4.34 
  -4  -6 -25    0.41    3.69 
  -4   6 -24   31.26    7.90 
  -4  -6 -24   15.03    6.11 
  -4   6 -23   59.24   10.37 
  -4  -6 -23   54.90   10.39 
  -4  -6 -22   35.67    8.87 
  -4   6 -22   38.31    8.83 
  -4   6 -21  116.39   14.35 
  -4  -6 -21  102.51   13.29 
  -4  -6 -20   22.12    7.31 
  -4   6 -20   10.89    5.26 
  -4  -6 -19   61.91   10.27 
  -4   6 -19   72.88   11.46 
  -4   6 -18   27.53    7.89 
  -4  -6 -18   18.45    6.62 
  -4  -6 -17  170.17   16.27 
  -4   6 -17  198.82   18.07 
  -4   6 -16  132.33   14.58 
  -4  -6 -16  103.29   12.55 
  -4   6 -15  149.18   15.66 
  -4  -6 -15  134.58   14.46 
  -4   6 -14   45.18    8.99 
  -4  -6 -14   40.19    8.03 
  -4  -6 -13    5.96    4.19 
  -4  -6 -12    3.67    3.53 
  -4  -6 -11   10.69    4.54 
  -4  -6 -10    9.33    3.72 
  -4  -6  -9   63.15    9.34 
  -4  -6  -8    5.66    3.81 
  -4  -6  -7   24.88    6.16 
  -4  -6  -6   52.14    8.28 
  -4  -6  -5  221.86   16.94 
  -4  -6  -4  125.78   12.68 
  -4  -6  -3    4.41    3.28 
  -4   7 -39    5.48    5.56 
  -4   7 -38    1.33    4.97 
  -4  -7 -38   -1.58    5.42 
  -4  -7 -37    3.98    7.10 
  -4   7 -37    3.29    4.88 
  -4   7 -36  -17.42    8.48 
  -4  -7 -36    2.87    6.21 
  -4  -7 -35    5.05    4.59 
  -4   7 -35   13.47    7.77 
  -4  -7 -34   -4.70    6.00 
  -4   7 -34    3.10    5.80 
  -4   7 -33   -9.10    7.30 
  -4  -7 -33    2.58    5.22 
  -4   7 -32    3.35    5.02 
  -4  -7 -32    6.60    7.00 
  -4   7 -31   10.15    6.41 
  -4  -7 -31   11.90    6.12 
  -4   7 -30    9.46    6.31 
  -4  -7 -30   -2.16    4.46 
  -4   7 -29   -3.22    5.04 
  -4  -7 -29   10.49    6.38 
  -4   7 -28    1.15    4.40 
  -4  -7 -28    2.40    4.07 
  -4   7 -27    3.74    4.84 
  -4  -7 -27    2.55    4.53 
  -4   7 -26    8.44    5.72 
  -4  -7 -26   11.89    6.49 
  -4   7 -25   18.66    7.87 
  -4  -7 -25    7.91    5.69 
  -4   7 -24   -9.10    6.68 
  -4  -7 -24   -2.49    4.33 
  -4   7 -23   21.14    7.61 
  -4  -7 -23   11.94    5.56 
  -4  -7 -22    2.77    4.59 
  -4   7 -22    3.67    4.95 
  -4   7 -21    9.01    5.93 
  -4  -7 -21    3.24    4.87 
  -4  -7 -20   12.05    5.52 
  -4   7 -20   26.46    8.81 
  -4  -7 -19   15.98    6.11 
  -4   7 -19   10.84    5.35 
  -4   7 -18   51.79   10.78 
  -4  -7 -18   44.67    8.96 
  -4   7 -17   -1.89    5.69 
  -4  -7 -17   -1.70    4.58 
  -4   7 -16   20.25    7.40 
  -4  -7 -16   15.10    6.07 
  -4   7 -15   21.93    6.82 
  -4  -7 -15   17.21    5.01 
  -4   7 -14   16.46    7.01 
  -4  -7 -14    9.32    4.08 
  -4   7 -13  123.72   15.18 
  -4  -7 -13   90.51   12.17 
  -4   7 -12   75.76   11.47 
  -4  -7 -12   53.45    9.51 
  -4  -7 -11   14.65    5.56 
  -4   7 -11   20.59    7.68 
  -4  -7 -10   10.28    5.11 
  -4  -7  -9   36.53    8.08 
  -4  -7  -8    0.81    3.83 
  -4  -7  -7    5.57    3.26 
  -4  -7  -6   28.64    7.01 
  -4  -7  -5   38.15    7.58 
  -4  -7  -4   14.63    5.72 
  -4  -7  -3    8.86    4.78 
  -4  -7  -2   42.38    7.66 
  -4   8 -36   12.69    6.94 
  -4  -8 -36    1.26    5.27 
  -4  -8 -35   -2.08    5.21 
  -4   8 -35   -0.99    7.13 
  -4  -8 -34   -2.31    5.12 
  -4   8 -34    0.59    5.24 
  -4  -8 -33   -0.71    5.79 
  -4   8 -33    0.65    6.03 
  -4   8 -32   -8.09    6.57 
  -4  -8 -32   -5.91    5.76 
  -4   8 -31   -7.21    8.77 
  -4  -8 -31    0.94    4.39 
  -4   8 -30   -0.57    4.81 
  -4  -8 -30   -1.53    4.68 
  -4  -8 -29    4.71    6.67 
  -4   8 -29   -2.52    6.92 
  -4  -8 -28    1.02    5.51 
  -4   8 -28    4.11    4.31 
  -4   8 -27    8.65    6.58 
  -4  -8 -27   -4.39    5.24 
  -4   8 -26   -2.25    4.31 
  -4  -8 -26   12.23    6.09 
  -4   8 -25    1.61    5.19 
  -4  -8 -25   -0.59    5.06 
  -4   8 -24   -7.15    5.01 
  -4  -8 -24   -7.42    5.23 
  -4   8 -23    5.66    4.42 
  -4  -8 -23    3.47    4.16 
  -4   8 -22   -7.30    6.24 
  -4  -8 -22   11.63    6.12 
  -4  -8 -21   -2.60    5.14 
  -4   8 -21   22.47    8.26 
  -4  -8 -20   13.97    5.58 
  -4   8 -20   14.81    7.99 
  -4  -8 -19    6.74    6.41 
  -4   8 -19   -9.93    7.01 
  -4   8 -18   10.58    6.27 
  -4  -8 -18    7.01    4.73 
  -4   8 -17    3.29    4.42 
  -4  -8 -17   11.38    5.76 
  -4   8 -16   16.08    7.22 
  -4  -8 -16    1.73    4.14 
  -4   8 -15   12.01    6.62 
  -4  -8 -15    9.75    3.94 
  -4   8 -14    5.06    5.33 
  -4  -8 -14   -6.97    5.04 
  -4  -8 -13   -4.94    5.26 
  -4   8 -13   -4.18    4.98 
  -4   8 -12   17.80    7.80 
  -4  -8 -12    1.70    4.67 
  -4   8 -11   10.97    6.50 
  -4  -8 -11   -2.03    4.37 
  -4   8 -10   20.15    7.99 
  -4  -8 -10   13.89    5.29 
  -4   8  -9    9.90    7.11 
  -4  -8  -9    6.38    3.73 
  -4  -8  -8   66.13   10.57 
  -4   8  -8   69.55   12.16 
  -4   8  -7   -0.26    4.50 
  -4  -8  -7    1.84    3.29 
  -4  -8  -6   37.19    7.91 
  -4  -8  -5    8.62    4.45 
  -4  -8  -4   10.88    4.56 
  -4  -8  -3   24.51    6.97 
  -4  -8  -2   14.11    5.93 
  -4  -8  -1   23.28    6.47 
  -4  -8   0   13.87    5.65 
  -4   9 -29   -3.11    5.49 
  -4  -9 -28    6.95    6.56 
  -4   9 -28   -2.43    5.37 
  -4   9 -27    0.22    7.22 
  -4  -9 -27   -4.09    5.00 
  -4   9 -26   13.00    8.52 
  -4  -9 -26    4.26    4.29 
  -4  -9 -25    4.24    5.18 
  -4   9 -25   -5.69    6.17 
  -4   9 -24    2.03    4.42 
  -4  -9 -24    6.60    5.79 
  -4   9 -23    3.60    5.73 
  -4  -9 -23   -2.15    5.15 
  -4   9 -22    0.37    7.10 
  -4  -9 -22   10.96    6.09 
  -4   9 -21  -10.53    6.45 
  -4  -9 -21    0.21    4.00 
  -4  -9 -20   -6.46    4.96 
  -4   9 -20    0.62    5.54 
  -4  -9 -19   -3.54    3.83 
  -4   9 -19    7.05    5.75 
  -4  -9 -18   11.54    6.09 
  -4   9 -18  -10.20    7.19 
  -4  -9 -17   -6.82    4.68 
  -4   9 -17   -7.40    5.88 
  -4   9 -16   -4.71    5.53 
  -4  -9 -16    1.04    4.25 
  -4   9 -15   -5.53    5.85 
  -4  -9 -15    2.70    3.73 
  -4   9 -14    4.04    5.80 
  -4  -9 -14    7.42    4.92 
  -4   9 -13   28.00    9.16 
  -4  -9 -13   22.54    7.44 
  -4   9 -12    2.12    4.76 
  -4  -9 -12    7.56    5.31 
  -4  -9 -11    9.67    4.67 
  -4   9 -11    7.96    6.53 
  -4   9 -10   29.22    9.66 
  -4  -9 -10    4.83    3.83 
  -4   9  -9   -1.90    4.64 
  -4  -9  -9    5.72    3.61 
  -4  -9  -8    5.41    4.72 
  -4   9  -8    6.48    5.21 
  -4   9  -7    9.32    7.02 
  -4  -9  -7    2.85    3.39 
  -4  -9  -6   -1.32    3.63 
  -4   9  -6    6.43    5.95 
  -4   9  -5   22.59    8.68 
  -4  -9  -5   18.41    6.00 
  -4   9  -4   -1.44    4.48 
  -4  -9  -4    7.05    5.14 
  -4   9  -3   -6.13    5.83 
  -4  -9  -3   -2.62    3.71 
  -4   9  -2    4.79    4.82 
  -4  -9  -2    0.31    4.25 
  -4  -9  -1   25.08    6.34 
  -4   9  -1   38.04    8.47 
  -4  -9   0   -2.75    3.69 
  -4  -9   1   10.08    5.01 
  -4  -9   2   19.93    6.25 
  -4  10 -22    9.49    8.02 
  -4  10 -21   -2.27    6.11 
  -4  10 -20   -3.62    6.02 
  -4  10 -19   -5.67    7.28 
  -4  10 -18    1.60    7.70 
  -4  10 -17    1.92    6.21 
  -4  10 -16  -22.52    9.39 
  -4  10 -15    2.89    7.29 
  -4  10 -14    4.72    6.82 
  -4  10 -13  -10.96    7.39 
  -4  10 -12   -8.60    8.42 
  -4  10 -11   -1.42    5.81 
  -4  10 -10   -0.77    5.38 
  -4  10  -9    3.08    6.30 
  -4  10  -8   -4.63    7.02 
  -4  10  -7   -0.64    4.53 
  -4  10  -6   -1.25    5.69 
  -4  10  -5    3.24    5.40 
  -4  10  -4    9.22    7.28 
  -4  10  -3   -2.27    4.39 
  -4  10  -2    1.87    6.43 
  -4  10  -1   -6.90    6.99 
  -4  10   0    5.22    4.61 
  -4  10   1   11.02    7.11 
  -4  10   2   -5.97    6.66 
  -4  10   3    2.34    4.36 
  -4  10   4   11.37    5.02 
  -4  10   5   30.06    8.63 
  -4  10   6    2.73    5.05 
  -4  10   7    2.31    5.57 
  -4  10   8   -8.16    6.83 
  -4  10   9   10.45    6.13 
  -4  10  10   29.59    8.79 
  -4  10  11   -8.59    5.89 
  -4  10  12  -10.99    5.88 
  -4  10  13   17.70    7.13 
  -4  11 -13    5.03    6.46 
  -4  11 -12  -14.21    8.79 
  -4  11 -11  -17.29    7.97 
  -4  11 -10   -7.26    8.85 
  -4  11  -9  -17.06    9.14 
  -4  11  -8   -9.88    7.79 
  -4  11  -7   -5.55    5.72 
  -4  11  -6   -7.34    6.44 
  -4  11  -5   -2.90    6.22 
  -4  11  -4    3.41    6.12 
  -4  11  -3    1.53    6.14 
  -4  11  -2    7.45    7.35 
  -4  11  -1    3.62    5.20 
  -4  11   0   -3.46    5.23 
  -4  11   1    4.19    5.97 
  -4  11   2    2.49    4.65 
  -4  11   3   -4.52    6.61 
  -4  11   4    2.68    5.42 
  -4  11   5    7.34    6.27 
  -4  11   6    8.67    6.61 
  -4  11   7    8.08    5.57 
  -4  11   8    6.02    4.77 
  -4  11   9    9.27    6.16 
  -4  11  10   -0.78    6.02 
  -4  12   0   -9.23    7.15 
  -4  12   1   -7.37    7.08 
  -4  12   2   -8.14    8.76 
  -4  12   3  -11.91    8.72 
  -4  12   4    0.01    5.60 
  -4  12   5    5.30    6.67 
  -4  12   6  -14.61    9.30 
  -3   0 -47    4.62    5.10 
  -3   0 -46   -9.35    5.77 
  -3   0 -45    0.73    5.63 
  -3   0 -44   -3.52    5.27 
  -3   0 -43   27.33    9.15 
  -3   0 -42   -4.48    5.99 
  -3   0 -41   -2.07    6.11 
  -3   0 -40   -7.63    6.16 
  -3   0 -39   10.23    6.08 
  -3   0 -38    8.34    6.40 
  -3   0 -37   60.47   12.05 
  -3   0 -36    8.04    4.87 
  -3   0 -35  188.12   18.80 
  -3   0 -34    1.52    5.25 
  -3   0 -33   44.64    9.57 
  -3   0 -32   17.63    7.18 
  -3   0 -31  165.85   16.53 
  -3   0 -30    2.92    5.01 
  -3   0 -29  198.82   17.65 
  -3   0 -28    1.26    4.18 
  -3   0 -28    1.32    1.58 
  -3   0 -27  138.37    8.81 
  -3   0 -27  121.65   13.43 
  -3   0 -26    4.05    4.76 
  -3   0 -26    3.16    2.20 
  -3   0 -25  184.24    9.98 
  -3   0 -25  184.81   15.84 
  -3   0 -24    2.72    1.90 
  -3   0 -24    2.55    3.64 
  -3   0 -23  136.02    8.21 
  -3   0 -23  154.61   13.83 
  -3   0 -22   -1.05    1.32 
  -3   0 -22   -0.49    3.52 
  -3   0 -21  118.42   11.64 
  -3   0 -21  103.43    6.83 
  -3   0 -20    1.71    1.74 
  -3   0 -20   -3.33    2.71 
  -3   0 -19   34.27    6.24 
  -3   0 -19   25.20    3.29 
  -3   0 -18    9.84    6.48 
  -3   0 -18   -0.08    1.51 
  -3   0 -17 1394.59   26.92 
  -3   0 -17 1452.94   38.49 
  -3   0 -16   -0.93    1.54 
  -3   0 -16    2.88    3.26 
  -3   0 -15    7.14    3.11 
  -3   0 -14    1.46    2.45 
  -3   0 -13  159.82   10.79 
  -3   0 -12    1.61    2.41 
  -3   0 -11 1342.14   32.14 
  -3   0 -10    4.50    2.87 
  -3   0  -9  196.12   10.68 
  -3   0  -8    0.74    2.04 
  -3   0  -7  237.17    9.21 
  -3   0  -7  203.37   10.13 
  -3   0  -6   -0.80    1.40 
  -3   0  -6   -5.40    2.43 
  -3   0  -5  744.20   18.96 
  -3   0  -4    3.47    2.47 
  -3   0  -3  257.45    9.83 
  -3   1 -47    3.51    5.01 
  -3  -1 -46    4.98    5.15 
  -3   1 -46    2.98    5.85 
  -3  -1 -45   -2.02    5.89 
  -3   1 -45   -1.13    6.03 
  -3  -1 -44    7.79    6.88 
  -3   1 -44  -11.00    7.01 
  -3   1 -43    4.36    4.96 
  -3  -1 -43   -2.40    6.35 
  -3   1 -42    5.63    4.27 
  -3  -1 -42  -10.93    7.00 
  -3   1 -41   -3.46    4.19 
  -3  -1 -41   -6.28    4.39 
  -3   1 -40    0.34    4.62 
  -3  -1 -40    3.67    6.91 
  -3  -1 -39   21.07    7.05 
  -3   1 -39   33.86    9.45 
  -3  -1 -38   21.76    7.77 
  -3   1 -38   22.75    8.20 
  -3  -1 -37    1.11    4.23 
  -3   1 -37    2.52    6.07 
  -3  -1 -36   23.33    7.78 
  -3   1 -36   41.30    9.82 
  -3  -1 -35   -3.41    5.25 
  -3   1 -35    5.56    5.00 
  -3   1 -34   21.18    7.71 
  -3  -1 -34   24.63    8.19 
  -3   1 -33   -6.70    4.94 
  -3  -1 -33   -4.53    5.22 
  -3  -1 -32   62.49   10.81 
  -3   1 -32   63.79   10.76 
  -3   1 -31    7.88    3.74 
  -3  -1 -31    7.46    4.60 
  -3   1 -31    5.24    4.51 
  -3   1 -30   45.63    9.24 
  -3  -1 -30   61.35   10.00 
  -3   1 -30   50.53    6.57 
  -3   1 -29    2.39    4.10 
  -3  -1 -29    0.72    4.16 
  -3   1 -29    8.62    3.71 
  -3   1 -28   44.74    8.55 
  -3  -1 -28   49.83    9.15 
  -3   1 -28   49.86    6.68 
  -3   1 -27   13.17    5.09 
  -3  -1 -27    4.52    3.99 
  -3   1 -27   11.93    3.62 
  -3  -1 -26  114.24    5.20 
  -3   1 -26   94.88    8.45 
  -3   1 -26  115.83   12.79 
  -3  -1 -26  110.45   12.63 
  -3   1 -25   14.71    3.56 
  -3   1 -25   18.63    6.05 
  -3  -1 -25   18.39    6.04 
  -3  -1 -25   15.31    1.90 
  -3   1 -24   32.37    5.03 
  -3   1 -24   48.33    8.32 
  -3  -1 -24   42.35    2.98 
  -3  -1 -24   42.92    8.01 
  -3  -1 -23   43.88    3.01 
  -3   1 -23   52.21    7.96 
  -3  -1 -23   52.27    8.62 
  -3   1 -23   40.83    5.33 
  -3  -1 -22   36.13    6.85 
  -3   1 -22   36.23    7.14 
  -3  -1 -22   30.69    2.49 
  -3   1 -22   32.32    4.78 
  -3  -1 -21   69.00    9.07 
  -3  -1 -21   62.05    3.40 
  -3   1 -21   65.82    8.59 
  -3   1 -21   65.01    6.77 
  -3  -1 -20  111.72   11.41 
  -3   1 -20  101.07   10.01 
  -3   1 -20  101.62    8.03 
  -3  -1 -20  101.17    4.27 
  -3   1 -19    5.49    2.27 
  -3  -1 -19    3.53    1.06 
  -3   1 -19    5.31    3.31 
  -3  -1 -19    5.98    3.57 
  -3  -1 -19    2.54    0.92 
  -3  -1 -18   32.59    2.52 
  -3   1 -18   36.34    6.12 
  -3  -1 -18   28.32    5.47 
  -3  -1 -18   32.67    2.35 
  -3   1 -18   37.69    4.82 
  -3   1 -17   13.96    3.35 
  -3  -1 -17   11.32    4.16 
  -3  -1 -17    8.77    1.44 
  -3   1 -17   11.58    3.91 
  -3  -1 -17    8.91    1.32 
  -3   1 -16   12.76    3.16 
  -3  -1 -16   14.56    1.52 
  -3   1 -16   17.49    4.25 
  -3  -1 -16   20.96    5.04 
  -3  -1 -16   15.71    1.76 
  -3  -1 -15   10.21    1.31 
  -3  -1 -15   15.21    4.32 
  -3   1 -15    9.30    3.09 
  -3  -1 -15   10.33    1.40 
  -3  -1 -14   40.13    2.41 
  -3  -1 -14   49.91    6.88 
  -3  -1 -14   43.16    2.62 
  -3   1 -14   49.44    6.11 
  -3  -1 -13  125.55   10.30 
  -3   1 -13  124.00    9.33 
  -3  -1 -13  120.53    4.56 
  -3  -1 -12   24.43    4.90 
  -3   1 -12   16.26    3.51 
  -3  -1 -12   16.77    1.73 
  -3  -1 -11   -0.25    0.96 
  -3   1 -11    3.20    2.19 
  -3  -1 -11    2.47    2.23 
  -3  -1 -10  292.98    7.81 
  -3  -1 -10  326.80   14.92 
  -3   1 -10  310.11   13.07 
  -3   1  -9   18.06    3.27 
  -3  -1  -9   24.32    4.48 
  -3  -1  -9   18.34    1.85 
  -3   1  -8  188.82    9.56 
  -3  -1  -8  200.12    6.40 
  -3  -1  -8  182.74   10.76 
  -3   1  -7  227.26    9.90 
  -3  -1  -7  246.04    7.31 
  -3  -1  -7  221.76   11.45 
  -3   1  -6  597.65   15.82 
  -3  -1  -6  614.68   12.89 
  -3  -1  -6  509.21   17.73 
  -3   1  -5  331.88   10.82 
  -3  -1  -5  350.70    9.59 
  -3  -1  -5  293.71   12.59 
  -3  -1  -4   52.35    4.06 
  -3  -1  -4   54.89    5.43 
  -3   1  -4   65.57    4.51 
  -3   1  -3   32.93    3.09 
  -3   1  -2   49.22    3.46 
  -3   1   3   27.39    2.57 
  -3   1   4 1677.78   26.14 
  -3   1   5 1719.90   27.79 
  -3   1   6   58.38    4.17 
  -3   2 -47  -23.70    9.25 
  -3  -2 -46   -1.71    5.04 
  -3   2 -46    2.66    4.84 
  -3  -2 -45    8.91    7.14 
  -3   2 -45   11.66    7.36 
  -3  -2 -44   -3.04    6.24 
  -3   2 -44    0.50    5.37 
  -3  -2 -43   -3.77    5.50 
  -3   2 -43   -2.80    5.19 
  -3  -2 -42    3.68    5.22 
  -3   2 -42    1.76    5.50 
  -3  -2 -41   -7.11    6.09 
  -3   2 -41    3.11    4.82 
  -3  -2 -40   -4.12    5.50 
  -3   2 -40  -12.27    7.61 
  -3  -2 -39   -3.27    4.76 
  -3   2 -39   -8.59    6.04 
  -3  -2 -38    4.64    6.24 
  -3   2 -38   -7.74    5.77 
  -3  -2 -37   -4.59    4.96 
  -3   2 -37   -6.23    5.91 
  -3   2 -36    9.50    6.51 
  -3  -2 -36   -0.41    5.99 
  -3  -2 -35   24.12    8.47 
  -3   2 -35   19.08    7.25 
  -3  -2 -34   21.51    8.12 
  -3   2 -34   15.65    5.15 
  -3   2 -33   19.28    5.60 
  -3  -2 -33   21.46    6.80 
  -3   2 -33   20.69    7.44 
  -3   2 -32   35.19    8.45 
  -3  -2 -32   22.07    7.34 
  -3   2 -32   31.01    5.90 
  -3   2 -31   15.72    6.18 
  -3   2 -31    8.64    3.10 
  -3  -2 -31    8.84    4.00 
  -3   2 -30    4.94    5.46 
  -3  -2 -30   -3.27    5.22 
  -3   2 -30   -2.45    2.84 
  -3   2 -29  108.33   10.75 
  -3   2 -29  117.48   13.34 
  -3  -2 -29  114.80   13.73 
  -3   2 -28    4.05    3.32 
  -3  -2 -28    0.53    4.14 
  -3   2 -28    4.40    3.34 
  -3   2 -27   11.27    4.30 
  -3   2 -27    9.05    4.04 
  -3  -2 -27   11.87    4.54 
  -3   2 -26   31.09    5.74 
  -3  -2 -26   18.31    6.20 
  -3   2 -26   33.32    7.27 
  -3   2 -25   31.63    5.55 
  -3  -2 -25   43.52    8.59 
  -3   2 -25   35.06    7.14 
  -3  -2 -24   49.60    8.68 
  -3   2 -24   49.08    8.29 
  -3   2 -24   42.99    6.53 
  -3  -2 -23   80.28   10.65 
  -3   2 -23   84.09    8.70 
  -3   2 -23   95.42   10.43 
  -3   2 -22   94.88    9.18 
  -3   2 -22   85.19    9.75 
  -3  -2 -22   97.14   11.06 
  -3   2 -21  172.53   12.19 
  -3   2 -21  154.29   12.58 
  -3  -2 -21  174.20   15.04 
  -3   2 -20   80.09    8.25 
  -3  -2 -20   92.76   10.76 
  -3   2 -20   83.22    9.19 
  -3   2 -19    0.60    2.60 
  -3   2 -19    2.17    2.40 
  -3  -2 -19    0.09    3.72 
  -3   2 -18  116.07    9.80 
  -3   2 -18  111.41   10.04 
  -3  -2 -18  125.44   11.65 
  -3   2 -17  241.72   13.66 
  -3  -2 -17  237.99   15.78 
  -3   2 -17  251.32   14.74 
  -3  -2 -16  447.62   21.47 
  -3   2 -16  448.06   18.59 
  -3   2 -16  435.10   18.94 
  -3  -2 -15  119.29   10.98 
  -3   2 -15  109.61    8.94 
  -3  -2 -14   25.40    5.34 
  -3   2 -14   27.92    4.49 
  -3   2 -13   18.42    3.75 
  -3  -2 -13   22.01    4.83 
  -3   2 -12  134.84    9.17 
  -3  -2 -12  138.93   10.77 
  -3  -2 -11  608.35   22.60 
  -3   2 -11  619.67   19.06 
  -3  -2 -10   54.96    2.83 
  -3  -2 -10   58.97    7.04 
  -3   2 -10   59.43    5.44 
  -3  -2  -9  156.27   10.79 
  -3   2  -9  158.04    8.34 
  -3  -2  -9  147.74    5.23 
  -3   2  -8  172.60    8.37 
  -3  -2  -8  179.17   11.37 
  -3  -2  -8  176.57    6.14 
  -3  -2  -7   14.16    1.87 
  -3  -2  -7   12.40    3.43 
  -3   2  -7   12.78    2.34 
  -3   2  -6   92.95    5.54 
  -3  -2  -6   91.28    7.79 
  -3  -2  -6  100.88    5.06 
  -3   2  -5  121.31    5.59 
  -3  -2  -5  106.93    8.45 
  -3  -2  -5  126.39    6.08 
  -3   2  -4   85.77    4.33 
  -3  -2  -4   88.38    5.29 
  -3  -2  -4   79.92    6.86 
  -3  -2  -3  305.10   10.23 
  -3   2  -3  283.42    7.49 
  -3   2  -2  487.02    9.22 
  -3   2   3  228.06    6.00 
  -3   2   4   60.63    3.37 
  -3   2   5  149.83    6.02 
  -3   2   6  945.53   18.44 
  -3   2   7  182.90    7.86 
  -3   3 -47    3.85    5.87 
  -3   3 -46    5.78    5.95 
  -3  -3 -45   -5.63    5.32 
  -3   3 -45    1.15    5.25 
  -3  -3 -44  -18.12    8.96 
  -3   3 -44   -7.55    6.73 
  -3  -3 -43    7.93    6.76 
  -3   3 -43   -3.74    6.68 
  -3  -3 -42   -0.77    4.45 
  -3   3 -42   11.47    7.10 
  -3  -3 -41    3.89    5.21 
  -3   3 -41   -2.05    5.30 
  -3  -3 -40    5.23    6.18 
  -3   3 -40    2.04    5.08 
  -3  -3 -39    4.94    6.54 
  -3   3 -39   18.19    6.73 
  -3  -3 -38   14.51    7.53 
  -3   3 -38   19.19    6.61 
  -3  -3 -37    0.46    5.39 
  -3   3 -37    2.13    3.67 
  -3   3 -36    8.92    5.16 
  -3  -3 -36   -2.86    5.07 
  -3  -3 -35    7.81    4.49 
  -3   3 -35    5.67    3.55 
  -3   3 -35   11.15    5.39 
  -3   3 -34    5.00    3.87 
  -3  -3 -34    4.37    3.89 
  -3   3 -34   -5.88    4.84 
  -3   3 -33   -3.14    3.24 
  -3   3 -33    3.97    4.45 
  -3   3 -32    1.88    2.95 
  -3   3 -32    1.10    4.03 
  -3   3 -31   10.89    5.20 
  -3  -3 -31   -0.29    4.51 
  -3   3 -31    8.20    5.84 
  -3   3 -30   75.78   11.46 
  -3   3 -30   83.80   10.79 
  -3  -3 -30   61.04   11.06 
  -3  -3 -29   40.14    8.78 
  -3   3 -29   38.05    6.93 
  -3   3 -29   31.80    7.80 
  -3  -3 -28   12.68    6.03 
  -3   3 -28   19.78    6.44 
  -3   3 -28   11.16    4.19 
  -3   3 -27   35.39    7.64 
  -3  -3 -27   30.49    7.48 
  -3   3 -27   30.92    6.23 
  -3   3 -26   36.32    6.86 
  -3   3 -26   30.86    6.09 
  -3  -3 -26   34.47    7.93 
  -3   3 -25   28.80    5.98 
  -3   3 -25   31.93    6.74 
  -3  -3 -25   27.00    7.02 
  -3   3 -24  104.09   11.10 
  -3   3 -24  117.23   11.86 
  -3  -3 -24  119.37   13.30 
  -3   3 -23   15.35    5.23 
  -3   3 -23   24.06    5.70 
  -3  -3 -23   11.99    5.07 
  -3   3 -22    5.87    3.75 
  -3  -3 -22    6.50    4.34 
  -3   3 -22    7.86    3.80 
  -3   3 -21   92.73    9.99 
  -3   3 -21   84.31    9.63 
  -3  -3 -21   85.07   10.87 
  -3  -3 -20  176.75   15.00 
  -3   3 -20  179.43   13.21 
  -3   3 -20  176.00   13.76 
  -3   3 -19   93.95   10.06 
  -3  -3 -19   94.73   10.61 
  -3   3 -19   87.43    9.09 
  -3   3 -18   18.76    3.91 
  -3  -3 -18   22.76    6.04 
  -3   3 -18   19.65    4.58 
  -3  -3 -17  124.11   12.04 
  -3   3 -17  123.22    9.94 
  -3   3 -17  113.73   10.73 
  -3   3 -16  113.93   10.88 
  -3   3 -16  109.39    9.00 
  -3  -3 -16  118.74   11.61 
  -3   3 -15   62.81    6.77 
  -3  -3 -15   62.71    8.09 
  -3  -3 -14   89.53    9.74 
  -3   3 -14  112.65    8.61 
  -3   3 -13  197.32   11.16 
  -3  -3 -13  215.05   14.37 
  -3   3 -12  198.55   10.64 
  -3  -3 -12  195.99   13.75 
  -3   3 -11   41.43    4.57 
  -3  -3 -11   46.25    6.70 
  -3   3 -10  135.02    8.02 
  -3  -3 -10  149.22   11.47 
  -3   3  -9   41.48    4.17 
  -3  -3  -9   53.32    7.08 
  -3   3  -8  221.28    9.10 
  -3  -3  -8  219.01   13.48 
  -3   3  -7  212.16    8.33 
  -3  -3  -7  202.60   12.81 
  -3  -3  -6  398.42   17.95 
  -3   3  -6  395.75   10.80 
  -3  -3  -5  130.81    9.74 
  -3   3  -5  129.05    5.40 
  -3   3  -4   24.10    2.10 
  -3  -3  -4   26.21    4.99 
  -3   3   4   79.76    3.83 
  -3   3   5  105.97    5.11 
  -3   3   6  370.35   10.75 
  -3   3   7    3.11    1.39 
  -3   4 -46   -1.78    6.99 
  -3   4 -45    0.03    4.81 
  -3  -4 -44   -7.20    7.01 
  -3   4 -44   -4.60    5.34 
  -3  -4 -43   -6.89    6.66 
  -3   4 -43  -10.96    7.60 
  -3  -4 -42   -7.54    6.47 
  -3   4 -42    8.92    6.60 
  -3  -4 -41    0.89    5.33 
  -3   4 -41   -2.61    5.14 
  -3  -4 -40   14.06    7.98 
  -3   4 -40   -2.90    5.53 
  -3  -4 -39   -3.91    5.49 
  -3   4 -39    0.40    4.39 
  -3  -4 -38   -9.65    6.20 
  -3   4 -38    1.62    5.15 
  -3  -4 -37    2.06    5.09 
  -3   4 -37    7.84    5.60 
  -3  -4 -36    5.90    5.59 
  -3   4 -36    5.31    5.33 
  -3   4 -36   -0.74    3.57 
  -3  -4 -35    8.29    5.54 
  -3   4 -35   21.74    7.99 
  -3   4 -35    9.62    5.21 
  -3  -4 -34    4.66    5.10 
  -3   4 -34   -2.58    3.91 
  -3   4 -33    3.69    4.25 
  -3  -4 -33    9.47    5.45 
  -3   4 -33    6.65    4.65 
  -3   4 -32    2.27    3.36 
  -3  -4 -32   -8.01    5.92 
  -3   4 -32   -9.51    6.24 
  -3   4 -31   24.85    6.77 
  -3  -4 -31   18.65    6.27 
  -3   4 -31   10.22    4.66 
  -3   4 -30   -0.41    3.97 
  -3  -4 -30    5.96    5.57 
  -3   4 -30    0.67    3.87 
  -3   4 -29   18.42    5.83 
  -3  -4 -29   11.87    6.36 
  -3   4 -29   13.04    3.59 
  -3   4 -28   28.70    6.98 
  -3   4 -28   25.91    6.90 
  -3  -4 -28   15.49    6.13 
  -3   4 -27   21.20    6.14 
  -3  -4 -27   18.16    6.38 
  -3   4 -27   14.67    5.04 
  -3   4 -26   22.39    6.39 
  -3   4 -26   21.54    5.76 
  -3  -4 -26   20.40    6.31 
  -3   4 -25   48.62    8.65 
  -3  -4 -25   61.06   10.21 
  -3   4 -25   53.27    8.34 
  -3   4 -24   55.24    8.89 
  -3  -4 -24   53.67    8.93 
  -3   4 -24   58.18    8.16 
  -3   4 -23  102.85   12.00 
  -3   4 -23  105.32   10.62 
  -3  -4 -23   99.14   11.75 
  -3   4 -22   36.28    7.38 
  -3  -4 -22   33.97    6.92 
  -3   4 -22   32.55    6.12 
  -3   4 -21   77.73   10.12 
  -3   4 -21   67.41    8.15 
  -3  -4 -21   63.55    9.65 
  -3   4 -20   12.63    5.02 
  -3   4 -20   21.10    4.85 
  -3  -4 -20   17.23    4.87 
  -3   4 -19   21.16    5.42 
  -3  -4 -19   22.04    6.37 
  -3   4 -19   18.42    4.57 
  -3   4 -18   65.99    9.06 
  -3  -4 -18   58.42    9.03 
  -3   4 -18   55.43    6.78 
  -3   4 -17  143.32   13.18 
  -3   4 -17  150.18   10.81 
  -3  -4 -17  162.73   14.18 
  -3  -4 -16   10.80    4.69 
  -3   4 -16    8.44    3.28 
  -3   4 -16    5.85    2.30 
  -3  -4 -15   35.48    7.07 
  -3   4 -15   32.89    6.62 
  -3   4 -15   22.31    3.93 
  -3  -4 -14    9.48    4.31 
  -3   4 -14   10.01    2.66 
  -3   4 -13  231.55   11.69 
  -3  -4 -13  233.01   16.09 
  -3  -4 -12  143.88   12.20 
  -3   4 -12  127.25    8.45 
  -3  -4 -11   15.29    4.05 
  -3   4 -11   13.39    2.87 
  -3  -4 -10  127.36   11.31 
  -3   4 -10  118.98    7.36 
  -3  -4  -9   10.03    4.00 
  -3   4  -9    6.48    1.97 
  -3   4  -8   21.53    2.78 
  -3  -4  -8   23.78    5.75 
  -3   4  -7   42.85    3.61 
  -3  -4  -7   35.68    6.03 
  -3  -4  -6   13.90    3.87 
  -3   4  -6   16.34    2.16 
  -3  -4  -5  491.25   21.19 
  -3  -4  -4  145.55   11.42 
  -3   4   6   79.62    4.92 
  -3   4   7  115.94    6.57 
  -3   5 -44    2.87    5.88 
  -3  -5 -43   14.83    7.41 
  -3   5 -43   -3.93    6.08 
  -3  -5 -42   -3.32    5.80 
  -3   5 -42   -6.30    7.63 
  -3  -5 -41    2.20    4.91 
  -3   5 -41   -3.85    6.93 
  -3  -5 -40    4.56    5.18 
  -3   5 -40    2.85    5.59 
  -3  -5 -39    2.75    5.75 
  -3   5 -39   14.37    6.16 
  -3  -5 -38    8.29    6.79 
  -3   5 -38    3.88    5.93 
  -3   5 -38   14.59    7.33 
  -3  -5 -37    0.33    4.57 
  -3   5 -37   -3.08    5.43 
  -3   5 -37    7.56    4.02 
  -3   5 -36    1.74    4.29 
  -3  -5 -36    6.28    4.93 
  -3   5 -36    6.38    5.56 
  -3   5 -35    9.95    6.63 
  -3  -5 -35    6.64    6.99 
  -3   5 -35   -0.36    5.14 
  -3   5 -34   -1.17    5.41 
  -3  -5 -34   -5.19    5.67 
  -3   5 -34    8.64    4.87 
  -3   5 -33    2.99    3.86 
  -3  -5 -33   11.43    6.78 
  -3   5 -32    1.53    3.57 
  -3   5 -32    4.19    4.78 
  -3  -5 -32   11.60    6.20 
  -3   5 -31   25.78    7.96 
  -3  -5 -31   17.28    6.87 
  -3   5 -31   24.81    6.39 
  -3   5 -30   20.59    7.22 
  -3   5 -30   30.95    7.33 
  -3  -5 -30   32.95    8.23 
  -3   5 -29   26.42    7.71 
  -3  -5 -29   28.13    8.07 
  -3   5 -29   39.76    7.72 
  -3   5 -28    0.26    3.93 
  -3  -5 -28    9.09    6.19 
  -3   5 -28    4.59    4.05 
  -3   5 -27   14.00    6.07 
  -3  -5 -27    8.62    4.99 
  -3   5 -27   12.49    4.30 
  -3   5 -26   15.33    6.33 
  -3   5 -26   21.01    5.82 
  -3  -5 -26   13.50    5.54 
  -3   5 -25    3.44    4.14 
  -3   5 -25    8.02    3.58 
  -3  -5 -25   10.79    4.58 
  -3   5 -24   50.01    8.76 
  -3   5 -24   45.74    7.32 
  -3  -5 -24   43.91    8.66 
  -3   5 -23   10.74    4.24 
  -3  -5 -23   13.34    5.74 
  -3   5 -23   12.34    4.00 
  -3   5 -22   14.62    4.53 
  -3  -5 -22   15.18    5.71 
  -3   5 -22   14.53    5.72 
  -3  -5 -21   22.42    6.54 
  -3   5 -21   13.03    4.73 
  -3   5 -21   12.01    3.46 
  -3   5 -20  119.72   10.78 
  -3  -5 -20  116.64   12.78 
  -3   5 -20  126.22   13.81 
  -3  -5 -19   18.59    5.89 
  -3   5 -19   23.36    6.53 
  -3   5 -19   22.07    4.48 
  -3   5 -18   14.03    5.49 
  -3  -5 -18    9.69    4.48 
  -3   5 -18    9.74    3.39 
  -3  -5 -17   59.57    9.49 
  -3   5 -17   54.90    9.28 
  -3   5 -17   45.78    6.08 
  -3   5 -16   17.59    6.30 
  -3   5 -16   17.52    3.68 
  -3  -5 -16   14.71    4.22 
  -3   5 -15   13.85    5.69 
  -3  -5 -15    9.06    4.49 
  -3   5 -15    6.99    2.29 
  -3   5 -14   42.16    7.97 
  -3  -5 -14   37.83    7.08 
  -3   5 -14   32.01    4.69 
  -3  -5 -13   22.28    5.35 
  -3   5 -13   21.80    3.90 
  -3   5 -13   22.47    6.34 
  -3   5 -12   43.75    5.14 
  -3  -5 -12   49.50    7.46 
  -3  -5 -11   16.88    4.86 
  -3   5 -11   11.58    2.47 
  -3  -5 -10   18.51    4.91 
  -3   5 -10   15.29    2.81 
  -3  -5  -9   24.03    5.67 
  -3  -5  -8   38.65    6.47 
  -3  -5  -7  159.94   13.16 
  -3  -5  -6   39.90    6.49 
  -3  -5  -5   92.34    9.86 
  -3  -5  -4   78.60    8.93 
  -3  -5  -3   25.27    5.37 
  -3  -6 -41   -4.35    5.34 
  -3  -6 -40    6.05    7.76 
  -3  -6 -39    1.07    5.46 
  -3   6 -39   -4.17    7.06 
  -3   6 -38   -7.61    5.39 
  -3  -6 -38    0.96    5.57 
  -3   6 -37    2.69    4.99 
  -3  -6 -37    4.87    6.07 
  -3   6 -36    3.67    5.20 
  -3  -6 -36   -7.55    5.97 
  -3   6 -35  -17.53    7.90 
  -3  -6 -35    3.99    5.81 
  -3   6 -34    7.46    5.10 
  -3  -6 -34   -0.76    5.51 
  -3   6 -33   -2.78    3.95 
  -3  -6 -33    0.70    4.79 
  -3   6 -32    2.02    4.29 
  -3  -6 -32    4.66    4.45 
  -3   6 -31   12.91    6.70 
  -3  -6 -31    2.35    5.11 
  -3  -6 -30    0.19    4.71 
  -3   6 -30    3.14    4.00 
  -3   6 -29   11.09    5.29 
  -3  -6 -29    8.95    6.28 
  -3  -6 -28   -4.80    4.99 
  -3   6 -28   11.57    5.07 
  -3   6 -28   15.45    6.12 
  -3   6 -27   22.35    6.10 
  -3  -6 -27   11.12    5.02 
  -3   6 -27   21.02    6.79 
  -3  -6 -26    3.34    4.92 
  -3   6 -26   -6.00    4.00 
  -3   6 -26    0.96    4.06 
  -3   6 -25   10.12    3.87 
  -3   6 -25    8.03    4.26 
  -3  -6 -25   12.50    5.12 
  -3   6 -24    7.74    3.81 
  -3   6 -24   10.56    5.84 
  -3  -6 -24   16.38    5.65 
  -3   6 -23   28.08    8.50 
  -3   6 -23   24.78    5.37 
  -3  -6 -23   30.21    7.78 
  -3   6 -22   65.02   10.52 
  -3   6 -22   59.31    7.79 
  -3  -6 -22   58.59    9.87 
  -3  -6 -21   42.03    8.64 
  -3   6 -21   46.31    8.68 
  -3   6 -21   44.14    6.70 
  -3   6 -20   76.33   11.49 
  -3   6 -20   61.87    7.54 
  -3  -6 -20   69.02   10.46 
  -3   6 -19   40.76    8.47 
  -3   6 -19   22.33    4.94 
  -3  -6 -19   25.29    7.18 
  -3   6 -18   16.20    6.38 
  -3   6 -18   32.39    5.55 
  -3  -6 -18   32.64    7.53 
  -3  -6 -17    8.69    5.19 
  -3   6 -17    8.05    5.21 
  -3   6 -17    8.74    3.19 
  -3   6 -16   34.70    7.83 
  -3  -6 -16   23.83    6.84 
  -3   6 -16   23.40    4.64 
  -3   6 -15    7.44    5.04 
  -3  -6 -15    0.23    3.24 
  -3   6 -14   26.27    7.40 
  -3  -6 -14   21.40    5.67 
  -3   6 -13   39.60    8.35 
  -3  -6 -13   34.86    7.26 
  -3  -6 -12  106.93   11.83 
  -3   6 -12  110.66   12.76 
  -3   6 -11   40.71    8.39 
  -3  -6 -11   27.56    6.15 
  -3  -6 -10   89.24   10.64 
  -3  -6  -9   22.42    5.56 
  -3  -6  -8   63.97    9.17 
  -3  -6  -7   51.46    8.31 
  -3  -6  -6  311.07   19.34 
  -3  -6  -5   86.45   10.32 
  -3  -6  -4  167.42   13.91 
  -3  -6  -3  122.57   11.68 
  -3  -6  -2  116.36   11.52 
  -3  -7 -39    0.70    6.01 
  -3   7 -39    3.83    5.97 
  -3   7 -38  -29.94    9.75 
  -3  -7 -38  -12.88    7.39 
  -3   7 -37   -4.38    5.34 
  -3  -7 -37    8.85    6.61 
  -3   7 -36   -9.15    6.52 
  -3  -7 -36   -5.12    5.19 
  -3  -7 -35    2.67    5.07 
  -3   7 -35   10.48    7.85 
  -3   7 -34    5.69    7.04 
  -3  -7 -34    3.42    4.51 
  -3  -7 -33   10.83    5.31 
  -3   7 -33   -3.35    5.20 
  -3   7 -32    8.97    6.04 
  -3  -7 -32    5.96    5.03 
  -3   7 -31    5.67    4.74 
  -3  -7 -31   -2.04    5.35 
  -3   7 -30   -4.43    5.17 
  -3  -7 -30    1.28    5.08 
  -3   7 -29    8.13    6.28 
  -3  -7 -29    5.69    4.26 
  -3  -7 -28   13.43    6.65 
  -3   7 -28   -0.19    4.78 
  -3   7 -27    2.02    4.62 
  -3  -7 -27   12.42    6.28 
  -3   7 -26   -1.20    5.04 
  -3  -7 -26   -0.92    3.99 
  -3   7 -25   17.58    6.00 
  -3  -7 -25   17.29    6.22 
  -3   7 -24    0.24    4.96 
  -3  -7 -24   -5.37    5.10 
  -3   7 -23    7.97    5.07 
  -3  -7 -23   17.92    6.27 
  -3   7 -22   36.12    8.74 
  -3  -7 -22   32.20    7.69 
  -3  -7 -21   80.52   11.66 
  -3   7 -21  114.40   15.49 
  -3  -7 -20   17.02    6.61 
  -3   7 -20   19.33    7.19 
  -3  -7 -19    7.75    4.17 
  -3   7 -19   20.34    7.12 
  -3  -7 -18   37.11    8.22 
  -3   7 -18   56.95   10.54 
  -3  -7 -17   38.33    8.15 
  -3   7 -17   38.46    8.90 
  -3   7 -16    2.66    5.46 
  -3  -7 -16    7.18    4.60 
  -3   7 -15   38.73    8.61 
  -3  -7 -15   27.75    6.57 
  -3   7 -14   27.72    7.90 
  -3  -7 -14   25.05    7.16 
  -3   7 -13   44.19    9.64 
  -3  -7 -13   38.24    7.61 
  -3   7 -12   26.55    7.86 
  -3  -7 -12   12.38    4.09 
  -3   7 -11   30.40    7.80 
  -3  -7 -11   24.81    6.29 
  -3   7 -10   21.19    7.44 
  -3  -7 -10   28.92    6.75 
  -3   7  -9   55.72    9.95 
  -3  -7  -9   39.46    7.54 
  -3  -7  -8   33.24    6.92 
  -3   7  -8   39.36    8.31 
  -3  -7  -7   29.11    7.04 
  -3   7  -7   27.49    7.99 
  -3  -7  -6   21.92    5.72 
  -3  -7  -5  145.95   13.74 
  -3  -7  -4  305.62   19.76 
  -3  -7  -3   20.17    5.48 
  -3  -7  -2    9.74    4.84 
  -3  -7  -1  110.08   11.74 
  -3  -8 -37   -6.24    5.94 
  -3  -8 -36    7.19    6.39 
  -3   8 -36   -3.35    5.73 
  -3   8 -35  -21.51    8.87 
  -3  -8 -35    7.26    6.62 
  -3   8 -34    0.08    7.33 
  -3  -8 -34    3.54    4.72 
  -3   8 -33   -0.25    6.21 
  -3  -8 -33   -0.67    5.09 
  -3   8 -32    6.09    6.18 
  -3  -8 -32   -3.42    4.34 
  -3   8 -31   22.00    7.95 
  -3  -8 -31   -3.26    5.12 
  -3   8 -30   -3.02    5.19 
  -3  -8 -30   -2.94    5.69 
  -3   8 -29    3.76    5.48 
  -3  -8 -29   19.27    7.65 
  -3   8 -28    0.33    6.54 
  -3  -8 -28    0.03    4.79 
  -3   8 -27   -6.24    4.83 
  -3  -8 -27    2.77    4.31 
  -3   8 -26   10.37    6.65 
  -3  -8 -26    0.55    4.40 
  -3   8 -25   16.32    7.32 
  -3  -8 -25   11.07    5.38 
  -3   8 -24   19.47    7.86 
  -3  -8 -24   20.77    6.97 
  -3   8 -23    7.21    5.17 
  -3  -8 -23    1.08    4.87 
  -3   8 -22   10.34    4.86 
  -3  -8 -22    5.25    3.53 
  -3   8 -21   26.41    9.33 
  -3  -8 -21   27.40    7.32 
  -3   8 -20    9.71    6.11 
  -3  -8 -20    8.60    4.90 
  -3   8 -19    3.90    4.90 
  -3  -8 -19   12.63    6.41 
  -3  -8 -18    5.51    5.10 
  -3   8 -18   20.22    6.96 
  -3   8 -17   74.06   12.93 
  -3  -8 -17   58.11   10.38 
  -3   8 -16   15.31    6.65 
  -3  -8 -16   13.96    5.71 
  -3   8 -15   15.77    6.46 
  -3  -8 -15    6.95    4.09 
  -3  -8 -14   34.53   10.54 
  -3   8 -14    0.67    4.47 
  -3   8 -13   15.66    6.63 
  -3  -8 -13    7.83    4.19 
  -3   8 -12   15.25    6.78 
  -3  -8 -12   21.40    6.38 
  -3   8 -11   32.04    8.16 
  -3  -8 -11   44.57    8.67 
  -3   8 -10   12.85    6.47 
  -3  -8 -10    8.09    3.84 
  -3   8  -9   34.94    9.32 
  -3  -8  -9   30.20    6.86 
  -3  -8  -8   35.87    8.45 
  -3   8  -8   42.43    9.74 
  -3  -8  -7   18.23    6.16 
  -3   8  -7   15.18    7.10 
  -3   8  -6   26.91    7.41 
  -3  -8  -6   20.39    5.58 
  -3   8  -5   18.26    7.99 
  -3  -8  -5   12.98    4.55 
  -3   8  -4   10.50    6.19 
  -3  -8  -4   -0.49    2.86 
  -3  -8  -3    7.11    3.82 
  -3   8  -3   -0.86    4.81 
  -3   8  -2   59.75   10.92 
  -3  -8  -2   46.03    8.24 
  -3  -8  -1   44.16    8.07 
  -3  -8   0   68.37   10.02 
  -3  -8   1  127.41   13.72 
  -3   9 -30    0.37    4.69 
  -3   9 -29    4.29    7.23 
  -3   9 -28    0.09    5.89 
  -3   9 -27    7.63    7.01 
  -3   9 -26    1.77    5.35 
  -3   9 -25   -3.41    5.54 
  -3   9 -24   -0.89    4.64 
  -3   9 -23    4.70    5.12 
  -3   9 -22   -5.37    7.15 
  -3   9 -21   -3.66    6.63 
  -3   9 -20    2.75    5.08 
  -3   9 -19    9.70    6.38 
  -3   9 -18   -2.05    5.10 
  -3   9 -17   13.12    6.19 
  -3   9 -16   -6.21    4.91 
  -3   9 -15   26.12    9.29 
  -3   9 -14   12.34    6.31 
  -3   9 -13    4.54    4.79 
  -3   9 -12    8.50    6.61 
  -3   9 -11    6.49    5.53 
  -3   9 -10   14.59    7.43 
  -3   9  -9   15.39    6.24 
  -3   9  -8    9.44    6.82 
  -3   9  -7   15.12    6.55 
  -3   9  -6    8.57    5.36 
  -3   9  -5   37.39    9.43 
  -3   9  -4   22.80    7.67 
  -3   9  -3   32.46    9.35 
  -3   9  -2   33.55    9.32 
  -3   9  -1    7.71    5.33 
  -3   9   0    9.86    5.79 
  -3   9   1    4.31    5.94 
  -3   9   2   12.88    6.19 
  -3   9   3   -0.20    4.23 
  -3   9   4   33.23    8.65 
  -3   9   5   26.34    7.30 
  -3   9   6   13.49    6.51 
  -3   9   7    7.57    4.58 
  -3   9   8   18.73    6.79 
  -3   9   9    8.80    4.41 
  -3   9  10    8.27    4.50 
  -3   9  11   11.58    5.35 
  -3  10 -23  -20.48    9.82 
  -3  10 -22  -10.87    7.15 
  -3  10 -21   -3.17    5.89 
  -3  10 -20    2.63    5.34 
  -3  10 -19   -7.75    6.79 
  -3  10 -18    9.25    6.96 
  -3  10 -17   12.88    7.41 
  -3  10 -16    3.74    5.76 
  -3  10 -15    3.55    4.71 
  -3  10 -14   -6.22    7.23 
  -3  10 -13   -5.93    7.35 
  -3  10 -12   -8.85    6.96 
  -3  10 -11   -3.46    7.10 
  -3  10 -10    4.50    5.09 
  -3  10  -9   -7.93    6.57 
  -3  10  -8    0.23    5.63 
  -3  10  -7   21.01    8.66 
  -3  10  -6    3.21    5.66 
  -3  10  -5  -11.44    8.02 
  -3  10  -4    6.99    4.59 
  -3  10  -3   15.75    6.35 
  -3  10  -2   -3.74    6.39 
  -3  10  -1    8.15    5.03 
  -3  10   0    3.99    4.98 
  -3  10   1   18.01    7.82 
  -3  10   2    6.20    5.48 
  -3  10   3   13.93    5.56 
  -3  10   4   33.28    8.72 
  -3  10   5    4.84    4.99 
  -3  10   6    1.45    4.01 
  -3  10   7    1.84    4.75 
  -3  10   8   -0.96    4.06 
  -3  10   9    4.10    4.00 
  -3  10  10    3.73    4.33 
  -3  10  11    4.07    5.65 
  -3  10  12    6.68    3.89 
  -3  11 -14    0.73    5.94 
  -3  11 -13    5.69    7.68 
  -3  11 -12   14.48    9.26 
  -3  11 -11   -0.84    5.29 
  -3  11 -10   -7.72    7.43 
  -3  11  -9   -7.84    7.52 
  -3  11  -8    5.63    7.66 
  -3  11  -7    1.56    6.36 
  -3  11  -6    4.24    6.81 
  -3  11  -5   -2.48    5.21 
  -3  11  -4    1.87    5.82 
  -3  11  -3   -5.62    4.74 
  -3  11  -2   -6.94    6.63 
  -3  11  -1  -17.37    7.53 
  -3  11   0    2.80    5.56 
  -3  11   1    3.53    5.61 
  -3  11   2   -0.14    4.54 
  -3  11   3   -6.93    6.68 
  -3  11   4    0.34    5.54 
  -3  11   5    0.32    4.88 
  -3  11   6   -4.62    5.36 
  -3  11   7    4.96    4.82 
  -3  11   8   -4.43    6.60 
  -3  11   9    1.42    4.63 
  -3  11  10    4.25    6.31 
  -3  12  -2   -7.17    6.20 
  -3  12  -1   12.97    7.83 
  -3  12   0   -4.22    5.67 
  -3  12   1  -13.16    8.96 
  -3  12   2  -13.82    8.24 
  -3  12   3    1.15    5.42 
  -3  12   4    1.32    7.15 
  -3  12   5   -9.01    8.10 
  -3  12   6   19.83    9.93 
  -2   0 -47   17.65    9.01 
  -2   0 -46  -19.43    9.81 
  -2   0 -45   -8.32    5.67 
  -2   0 -44   -8.25    6.31 
  -2   0 -43    1.82    6.48 
  -2   0 -42   -3.61    5.06 
  -2   0 -41   -3.09    6.24 
  -2   0 -40    5.38    5.55 
  -2   0 -39   -1.15    5.57 
  -2   0 -38   57.43   11.57 
  -2   0 -37   -2.28    4.83 
  -2   0 -36   50.95   10.30 
  -2   0 -35   -2.94    5.54 
  -2   0 -34   49.34   10.00 
  -2   0 -33    6.11    4.61 
  -2   0 -32   42.07    9.06 
  -2   0 -31    6.06    5.46 
  -2   0 -30  122.69    8.82 
  -2   0 -30  135.09   14.67 
  -2   0 -29    4.71    4.08 
  -2   0 -29    7.24    2.32 
  -2   0 -28  212.26   11.33 
  -2   0 -28  217.95   17.70 
  -2   0 -27    4.83    4.37 
  -2   0 -27    2.22    1.61 
  -2   0 -26  108.52    7.69 
  -2   0 -26  122.96   12.87 
  -2   0 -25    1.03    3.14 
  -2   0 -25    1.72    1.45 
  -2   0 -24   84.36   10.60 
  -2   0 -24   64.01    5.70 
  -2   0 -23    2.27    3.32 
  -2   0 -23    1.56    2.18 
  -2   0 -22   74.10    5.96 
  -2   0 -22   92.86   10.54 
  -2   0 -21    1.22    1.36 
  -2   0 -21    2.99    3.99 
  -2   0 -20   39.20    4.18 
  -2   0 -20   47.44    7.38 
  -2   0 -19    1.72    1.55 
  -2   0 -19   -3.25    3.42 
  -2   0 -18   61.67    7.46 
  -2   0 -18   61.02    4.88 
  -2   0 -17    3.91    1.80 
  -2   0 -17    4.29    3.17 
  -2   0 -16  618.85   23.17 
  -2   0 -16  577.26   15.03 
  -2   0 -15    4.29    3.48 
  -2   0 -15   -1.16    1.33 
  -2   0 -14  113.84    5.93 
  -2   0 -14  130.43    9.41 
  -2   0 -13    0.95    1.01 
  -2   0 -13    4.50    3.19 
  -2   0 -12  613.47   14.27 
  -2   0 -12  655.68   20.99 
  -2   0 -11   -1.30    2.15 
  -2   0 -10  540.63   17.72 
  -2   0  -9    3.50    2.37 
  -2   0  -8   26.44    3.80 
  -2   0  -7    3.36    2.25 
  -2   0  -6 3022.00   45.13 
  -2   0  -5    3.33    1.78 
  -2   0  -4 1327.46   23.83 
  -2   0  -3   -0.86    1.13 
  -2   1 -48   -6.82    7.62 
  -2  -1 -47  -15.47    8.36 
  -2   1 -47   -4.57    6.51 
  -2  -1 -46  -10.16    7.55 
  -2   1 -46    1.42    4.98 
  -2  -1 -45   -7.05    8.11 
  -2   1 -45   12.42    7.92 
  -2  -1 -44    2.03    5.58 
  -2   1 -44   -1.91    4.47 
  -2   1 -43   10.74    6.29 
  -2  -1 -43    7.90    7.69 
  -2  -1 -42    3.01    4.76 
  -2   1 -42   -1.94    6.12 
  -2  -1 -41   15.59    7.32 
  -2   1 -41   14.04    6.31 
  -2  -1 -40   12.99    6.58 
  -2   1 -40    8.41    4.70 
  -2   1 -39   20.79    6.76 
  -2  -1 -39   17.11    6.59 
  -2  -1 -38   21.06    8.35 
  -2   1 -38    7.07    6.29 
  -2  -1 -37   27.77    7.95 
  -2   1 -37   19.36    5.88 
  -2  -1 -36    3.89    4.98 
  -2   1 -36   10.95    5.12 
  -2  -1 -35    6.67    4.92 
  -2   1 -35   -1.12    4.44 
  -2   1 -34   20.59    7.42 
  -2  -1 -34   12.74    6.26 
  -2   1 -33  162.36   17.07 
  -2  -1 -33  143.31   16.07 
  -2  -1 -32   55.25   10.37 
  -2   1 -32   52.83    7.14 
  -2   1 -32   55.21   10.20 
  -2  -1 -31   86.64   11.99 
  -2   1 -31   88.17   12.17 
  -2   1 -31   94.53    9.05 
  -2  -1 -30    9.80    5.07 
  -2   1 -30    4.77    3.34 
  -2   1 -30    1.54    3.43 
  -2   1 -29  168.29   12.11 
  -2   1 -29  166.79   15.91 
  -2  -1 -29  169.24   16.14 
  -2   1 -28   38.46    6.09 
  -2   1 -28   52.77    9.12 
  -2  -1 -28   32.64    7.44 
  -2  -1 -27   70.01    4.62 
  -2   1 -27   65.21    7.40 
  -2  -1 -27   80.61   10.86 
  -2   1 -27   74.86   10.19 
  -2   1 -26   22.34    4.17 
  -2   1 -26   31.12    7.24 
  -2  -1 -26   26.79    2.87 
  -2  -1 -26   18.98    5.61 
  -2   1 -25   10.81    3.13 
  -2   1 -25    8.60    3.60 
  -2  -1 -25   16.52    5.45 
  -2  -1 -25   12.47    1.92 
  -2   1 -24   10.48    5.28 
  -2  -1 -24   12.44    5.40 
  -2  -1 -24    6.35    1.44 
  -2   1 -24   12.67    3.42 
  -2  -1 -23  236.65   17.01 
  -2  -1 -23  224.10    7.76 
  -2   1 -23  257.61   17.12 
  -2   1 -23  246.26   13.16 
  -2   1 -22   70.84    7.02 
  -2  -1 -22   72.61    9.37 
  -2  -1 -22   63.36    3.87 
  -2   1 -22   83.55    9.93 
  -2  -1 -21  100.74    4.71 
  -2   1 -21  117.57   11.41 
  -2  -1 -21  118.59   11.66 
  -2   1 -21  100.67    8.07 
  -2  -1 -20  201.23   14.67 
  -2  -1 -20  181.49    6.22 
  -2   1 -20  200.29   11.23 
  -2   1 -20  213.95   14.86 
  -2  -1 -19  175.51   13.33 
  -2  -1 -19  148.57    5.28 
  -2   1 -19  172.59   12.71 
  -2   1 -19  154.91    9.71 
  -2   1 -18   25.31    4.19 
  -2   1 -18   31.13    5.70 
  -2  -1 -18   28.63    6.00 
  -2  -1 -18   21.03    1.86 
  -2  -1 -17   73.98    8.19 
  -2   1 -17   64.68    5.98 
  -2  -1 -17   64.73    3.08 
  -2   1 -17   78.37    8.34 
  -2   1 -16  370.84   14.46 
  -2  -1 -16  407.64   18.92 
  -2   1 -16  402.05   18.02 
  -2  -1 -15  118.87   10.07 
  -2   1 -15  106.86    7.48 
  -2   1 -15  119.30    9.65 
  -2   1 -14  281.91   12.19 
  -2  -1 -14  310.81   15.53 
  -2   1 -14  286.85   14.24 
  -2   1 -13  156.18    8.65 
  -2  -1 -13  159.82   10.62 
  -2   1 -13  150.68    9.82 
  -2  -1 -12   29.49    4.93 
  -2   1 -12   33.31    4.59 
  -2  -1 -11  140.07    9.67 
  -2   1 -11  152.50    9.14 
  -2   1 -10  115.99    7.48 
  -2  -1 -10  117.76    8.42 
  -2   1  -9   18.53    3.13 
  -2  -1  -9   21.50    4.01 
  -2   1  -8  191.00    8.77 
  -2  -1  -8  193.12   10.21 
  -2  -1  -7  302.04   12.40 
  -2   1  -7  319.49   10.82 
  -2   1  -6  190.33    7.98 
  -2  -1  -6  194.21    9.62 
  -2   1  -5 1199.62   21.30 
  -2  -1  -5 1129.64   24.69 
  -2  -1  -4   18.90    2.92 
  -2   1  -4   19.73    2.23 
  -2   1  -3  284.19    7.66 
  -2  -1  -3  261.52   10.09 
  -2   1  -2   79.28    3.40 
  -2   1   3  368.10    8.28 
  -2   1   4    5.79    1.12 
  -2   1   7  482.59   13.77 
  -2   1   8  309.56   10.86 
  -2   1   9  135.54    7.16 
  -2   1  10   74.98    5.38 
  -2   2 -47    0.17    5.07 
  -2  -2 -46    4.47    4.56 
  -2   2 -46    1.54    5.83 
  -2  -2 -45   11.72    7.45 
  -2   2 -45    8.29    5.59 
  -2   2 -44   -2.13    5.44 
  -2  -2 -44   -0.74    5.70 
  -2  -2 -43    2.19    4.93 
  -2   2 -43    0.03    4.70 
  -2  -2 -42    2.00    6.43 
  -2   2 -42   -3.21    4.96 
  -2  -2 -41   -0.20    4.84 
  -2   2 -41   23.32    8.86 
  -2  -2 -40    0.60    4.33 
  -2   2 -40    4.12    5.51 
  -2  -2 -39   -2.96    4.59 
  -2   2 -39   -3.40    4.30 
  -2  -2 -38   -4.03    6.28 
  -2   2 -38   -2.55    5.56 
  -2  -2 -37   21.43    7.71 
  -2   2 -37   20.39    7.78 
  -2  -2 -36   25.73    8.20 
  -2   2 -36   24.48    7.66 
  -2  -2 -35    4.30    4.55 
  -2   2 -35    8.36    5.21 
  -2  -2 -34   -3.44    5.30 
  -2   2 -34    0.09    2.68 
  -2   2 -34    8.66    5.44 
  -2  -2 -33   10.53    5.06 
  -2   2 -33    9.46    4.53 
  -2   2 -33   12.31    3.60 
  -2   2 -32   34.83    6.81 
  -2   2 -32   32.86    7.74 
  -2  -2 -32   29.25    7.79 
  -2   2 -31   33.00    6.55 
  -2   2 -31   35.99    8.11 
  -2  -2 -31   25.30    6.79 
  -2   2 -30   57.60    9.41 
  -2  -2 -30   46.56    9.32 
  -2   2 -30   57.07    8.34 
  -2   2 -29    2.95    3.13 
  -2  -2 -29    3.69    4.35 
  -2   2 -29    7.11    5.33 
  -2   2 -28   32.29    7.36 
  -2  -2 -28   29.32    7.20 
  -2   2 -28   27.39    5.61 
  -2   2 -27  134.80   11.75 
  -2  -2 -27  124.25   13.75 
  -2   2 -27  150.30   13.96 
  -2   2 -26   32.54    7.47 
  -2   2 -26   33.58    6.53 
  -2  -2 -26   41.08    8.76 
  -2  -2 -25  481.61   25.52 
  -2   2 -25  480.94   24.56 
  -2   2 -25  458.26   20.99 
  -2  -2 -24   71.50    9.98 
  -2   2 -24   78.20   10.01 
  -2   2 -24   67.26    8.18 
  -2   2 -23   11.32    3.41 
  -2   2 -23    8.91    4.06 
  -2  -2 -23    5.86    3.29 
  -2  -2 -22   57.98    8.56 
  -2   2 -22   61.40    8.24 
  -2   2 -22   64.08    7.62 
  -2   2 -21   21.42    5.27 
  -2   2 -21   15.52    3.69 
  -2  -2 -21   13.30    5.15 
  -2  -2 -20   68.68    8.81 
  -2   2 -20   67.74    8.23 
  -2   2 -20   76.48    8.04 
  -2   2 -19   83.48    8.42 
  -2  -2 -19   96.39   10.57 
  -2   2 -19   95.24    9.44 
  -2  -2 -18  171.68   13.08 
  -2   2 -18  189.74   12.84 
  -2   2 -18  170.07   11.66 
  -2   2 -17  421.70   18.16 
  -2  -2 -17  419.86   20.41 
  -2   2 -17  436.53   18.95 
  -2   2 -16   69.38    7.06 
  -2  -2 -16   67.98    7.99 
  -2   2 -16   74.12    8.12 
  -2  -2 -15  195.91   13.10 
  -2   2 -15  208.92   12.15 
  -2   2 -15  204.64   12.06 
  -2  -2 -14   66.54    7.83 
  -2   2 -14   61.38    6.38 
  -2   2 -14   70.33    6.92 
  -2   2 -13  226.08   12.27 
  -2  -2 -13  231.87   13.80 
  -2   2 -13  228.45   11.77 
  -2  -2 -12  113.17    9.31 
  -2   2 -12  107.61    7.99 
  -2  -2 -11  185.73   11.44 
  -2   2 -11  178.78    9.87 
  -2  -2 -10   47.69    5.87 
  -2   2 -10   45.56    4.96 
  -2   2  -9   41.68    4.18 
  -2  -2  -9   33.84    5.04 
  -2  -2  -8   10.62    2.90 
  -2   2  -8    9.47    2.16 
  -2   2  -7  210.67    8.62 
  -2  -2  -7  223.49   11.64 
  -2  -2  -6  144.40    5.64 
  -2   2  -6  130.90    6.36 
  -2  -2  -6  134.34    8.73 
  -2  -2  -5  144.73    8.88 
  -2  -2  -5  171.86    6.42 
  -2   2  -5  173.51    6.44 
  -2   2  -4 2296.73   31.18 
  -2  -2  -4 2480.33   34.54 
  -2  -2  -3    2.21    1.15 
  -2  -2  -3    0.70    1.95 
  -2   2  -3    1.82    0.80 
  -2   2   3   14.14    1.49 
  -2   2   4 2244.42   30.52 
  -2   2   5  146.75    5.94 
  -2   2   6  161.00    6.88 
  -2   2   7  799.49   17.91 
  -2   3 -47   -7.96    7.13 
  -2  -3 -46  -11.30    7.80 
  -2   3 -46  -10.39    6.73 
  -2  -3 -45  -15.16    7.25 
  -2   3 -45   -1.55    5.56 
  -2  -3 -44   -2.98    4.78 
  -2   3 -44    0.30    4.68 
  -2  -3 -43  -12.53    7.33 
  -2   3 -43   -7.08    4.91 
  -2  -3 -42    2.89    4.28 
  -2   3 -42   -1.02    5.21 
  -2  -3 -41    2.81    5.94 
  -2   3 -41   -5.82    5.47 
  -2  -3 -40    3.44    4.26 
  -2   3 -40    4.02    4.38 
  -2  -3 -39  -10.46    7.42 
  -2   3 -39   -5.54    4.46 
  -2  -3 -38   -4.16    5.26 
  -2   3 -38    9.97    5.44 
  -2  -3 -37   19.69    7.47 
  -2   3 -37   24.86    7.93 
  -2   3 -36   22.01    6.56 
  -2  -3 -36   21.49    7.63 
  -2   3 -36   28.13    7.96 
  -2   3 -35   13.17    5.31 
  -2  -3 -35   -2.63    5.47 
  -2   3 -35   12.16    4.61 
  -2  -3 -34    1.09    5.28 
  -2   3 -34    9.76    5.48 
  -2   3 -34    2.57    2.90 
  -2   3 -33   21.17    6.10 
  -2  -3 -33   -1.67    4.56 
  -2   3 -33   26.46    7.62 
  -2  -3 -32   56.49   10.91 
  -2   3 -32   69.87   11.40 
  -2   3 -32   61.78    9.51 
  -2   3 -31   19.29    6.35 
  -2  -3 -31   16.76    7.10 
  -2   3 -31    9.57    4.29 
  -2   3 -30    1.81    3.11 
  -2  -3 -30    6.92    5.48 
  -2   3 -30   -5.09    4.76 
  -2   3 -29    9.49    3.49 
  -2  -3 -29    3.51    4.23 
  -2   3 -29    5.22    3.36 
  -2   3 -28   16.19    5.67 
  -2   3 -28    6.50    3.59 
  -2  -3 -28   16.28    6.23 
  -2   3 -27    3.40    3.04 
  -2  -3 -27   -1.36    3.87 
  -2   3 -27   10.05    5.24 
  -2   3 -26    5.94    4.13 
  -2  -3 -26   -0.73    3.58 
  -2   3 -26    4.62    3.80 
  -2   3 -25   44.12    6.77 
  -2  -3 -25   43.99    8.42 
  -2   3 -25   37.87    7.05 
  -2   3 -24   50.14    7.67 
  -2   3 -24   53.06    8.16 
  -2  -3 -24   45.14    8.21 
  -2   3 -23   49.79    7.47 
  -2   3 -23   61.38    8.49 
  -2  -3 -23   45.24    7.93 
  -2   3 -22    3.72    2.86 
  -2  -3 -22    0.33    3.84 
  -2   3 -22    6.79    4.02 
  -2   3 -21   58.93    7.67 
  -2  -3 -21   54.15    8.34 
  -2   3 -21   64.62    8.23 
  -2   3 -20  152.31   12.64 
  -2  -3 -20  161.12   13.59 
  -2   3 -20  148.01   12.11 
  -2   3 -19   57.26    7.69 
  -2   3 -19   55.55    7.47 
  -2  -3 -19   63.67    8.53 
  -2   3 -18   29.99    5.58 
  -2   3 -18   24.56    4.63 
  -2  -3 -18   35.30    6.20 
  -2   3 -17   85.04    8.04 
  -2   3 -17   84.64    9.20 
  -2  -3 -17   80.07    9.13 
  -2  -3 -16  125.12   11.40 
  -2   3 -16  116.42    9.23 
  -2   3 -16  124.91   10.75 
  -2  -3 -15   53.09    7.28 
  -2   3 -15   51.54    6.95 
  -2   3 -15   54.02    6.34 
  -2   3 -14  209.68   13.62 
  -2  -3 -14  214.02   13.93 
  -2   3 -14  192.43   11.03 
  -2  -3 -13   73.18    8.12 
  -2   3 -13   79.29    6.98 
  -2   3 -13   76.10    8.38 
  -2  -3 -12   31.35    5.36 
  -2   3 -12   27.34    4.21 
  -2  -3 -11   86.55    8.53 
  -2   3 -11   86.94    6.70 
  -2  -3 -10   30.54    5.17 
  -2   3 -10   24.81    3.51 
  -2  -3  -9  171.48   11.29 
  -2   3  -9  167.68    8.33 
  -2  -3  -8  274.27   14.23 
  -2   3  -8  265.07   10.27 
  -2  -3  -7  512.42   19.27 
  -2   3  -7  492.90   13.48 
  -2   3  -6   79.97    4.77 
  -2  -3  -6   86.52    7.63 
  -2  -3  -5   82.99    7.40 
  -2   3  -5   96.55    4.82 
  -2   3  -4   99.56    4.48 
  -2  -3  -4   99.81    7.90 
  -2   3   4  302.40    8.71 
  -2   3   5  542.46   13.25 
  -2   3   6   55.02    4.24 
  -2   3   7  105.16    6.28 
  -2   4 -47    5.64    5.78 
  -2   4 -46    1.15    6.23 
  -2  -4 -45    4.37    4.82 
  -2   4 -45    5.43    5.15 
  -2   4 -44    7.75    6.88 
  -2  -4 -44    3.95    4.87 
  -2  -4 -43   -5.36    6.22 
  -2   4 -43    5.96    6.26 
  -2   4 -42   19.43    7.26 
  -2  -4 -42   -6.53    7.48 
  -2  -4 -41   -1.14    4.69 
  -2   4 -41    5.17    6.99 
  -2  -4 -40    1.70    5.50 
  -2   4 -40    4.68    4.37 
  -2  -4 -39    3.69    5.80 
  -2   4 -39    8.98    5.71 
  -2  -4 -38  -10.19    6.77 
  -2   4 -38    4.71    5.69 
  -2   4 -37   -6.58    5.16 
  -2  -4 -37   -1.44    4.73 
  -2   4 -37   -1.70    4.58 
  -2   4 -36   15.51    6.02 
  -2  -4 -36    3.47    4.70 
  -2   4 -36   18.42    7.08 
  -2   4 -35    6.41    5.40 
  -2  -4 -35   -6.56    5.47 
  -2   4 -35    2.13    4.90 
  -2  -4 -34   -3.24    5.02 
  -2   4 -34   -2.66    4.00 
  -2   4 -34    1.99    3.95 
  -2   4 -33    0.29    4.06 
  -2  -4 -33    2.77    3.96 
  -2   4 -33    0.33    3.68 
  -2   4 -32    4.65    3.62 
  -2  -4 -32    5.71    4.39 
  -2   4 -32   10.26    5.60 
  -2  -4 -31   12.31    6.20 
  -2   4 -31   10.38    4.62 
  -2   4 -31   10.68    4.59 
  -2   4 -30   55.16    9.34 
  -2  -4 -30   40.32    9.35 
  -2   4 -30   57.51    9.60 
  -2   4 -29   14.89    5.80 
  -2  -4 -29    6.57    3.63 
  -2   4 -29   12.12    5.09 
  -2  -4 -28    7.74    4.71 
  -2   4 -28   10.41    4.46 
  -2   4 -28    8.98    4.20 
  -2   4 -27  100.44   11.96 
  -2  -4 -27   97.16   12.42 
  -2   4 -27  119.43   13.33 
  -2   4 -26   23.72    6.64 
  -2  -4 -26   17.89    6.34 
  -2   4 -26   18.60    5.76 
  -2   4 -25   20.33    5.76 
  -2   4 -25   28.00    6.29 
  -2  -4 -25   19.65    5.28 
  -2  -4 -24  208.71   17.44 
  -2   4 -24  223.61   15.97 
  -2   4 -24  235.95   17.58 
  -2   4 -23   15.88    5.17 
  -2  -4 -23   25.32    6.71 
  -2   4 -23   10.39    3.43 
  -2   4 -22   60.19    8.14 
  -2   4 -22   53.83    8.92 
  -2  -4 -22   57.15    9.36 
  -2   4 -21    6.43    3.46 
  -2   4 -21    3.47    2.67 
  -2  -4 -21    1.70    2.84 
  -2   4 -20   30.71    6.48 
  -2  -4 -20   29.66    6.73 
  -2   4 -20   24.47    4.70 
  -2   4 -19   14.94    5.26 
  -2   4 -19   14.70    4.18 
  -2  -4 -19   20.70    5.79 
  -2  -4 -18   51.31    8.06 
  -2   4 -18   61.99    8.68 
  -2   4 -18   56.76    7.16 
  -2  -4 -17  133.07   12.13 
  -2   4 -17  125.43   10.08 
  -2   4 -17  133.17   12.55 
  -2  -4 -16  261.61   16.94 
  -2   4 -16  267.00   14.21 
  -2   4 -16  286.23   18.11 
  -2  -4 -15   26.90    5.59 
  -2   4 -15   24.24    5.47 
  -2   4 -15   21.22    3.85 
  -2   4 -14  137.06    9.31 
  -2  -4 -14  129.38   11.46 
  -2   4 -14  138.30   11.85 
  -2   4 -13   44.90    7.58 
  -2   4 -13   37.48    5.00 
  -2  -4 -13   39.80    6.76 
  -2   4 -12   31.56    6.05 
  -2  -4 -12   31.50    5.68 
  -2   4 -12   27.46    4.13 
  -2   4 -11   19.06    4.50 
  -2   4 -11   16.73    2.96 
  -2  -4 -11   18.80    4.40 
  -2   4 -10   64.50    5.70 
  -2  -4 -10   73.69    8.28 
  -2  -4  -9  297.27   15.95 
  -2   4  -9  300.17   11.69 
  -2  -4  -8    6.02    3.28 
  -2   4  -8    3.51    1.63 
  -2  -4  -7   51.64    6.62 
  -2  -4  -6   36.51    5.86 
  -2  -4  -5   90.80    8.53 
  -2  -4  -4  150.54   10.54 
  -2  -4  -3   74.36    7.45 
  -2   5 -45    3.37    5.97 
  -2   5 -44    5.89    5.35 
  -2  -5 -44   -9.93    7.56 
  -2  -5 -43    9.89    8.53 
  -2   5 -43   -1.28    5.46 
  -2  -5 -42   -7.40    6.15 
  -2   5 -42    4.78    5.94 
  -2  -5 -41   -7.65    5.87 
  -2   5 -41   -5.29    5.35 
  -2  -5 -40   -6.43    5.72 
  -2   5 -40    4.98    5.69 
  -2  -5 -39  -10.42    6.41 
  -2   5 -39   -3.79    5.01 
  -2   5 -39    0.70    4.97 
  -2  -5 -38    2.18    4.98 
  -2   5 -38   -0.11    3.94 
  -2   5 -38   13.00    7.05 
  -2   5 -37    7.72    5.55 
  -2  -5 -37    0.86    4.73 
  -2   5 -37    7.36    5.53 
  -2   5 -36   -0.99    3.79 
  -2  -5 -36    9.95    6.37 
  -2   5 -36    0.14    4.34 
  -2   5 -35    0.48    3.88 
  -2  -5 -35    3.57    4.21 
  -2   5 -35    0.21    4.04 
  -2  -5 -34   14.24    7.68 
  -2   5 -34   19.56    7.26 
  -2   5 -34   17.07    5.16 
  -2  -5 -33   17.13    7.21 
  -2   5 -33   25.13    6.98 
  -2   5 -33   11.73    5.58 
  -2   5 -32   15.89    5.94 
  -2  -5 -32   11.38    6.49 
  -2   5 -32   10.25    4.51 
  -2   5 -31    2.82    3.58 
  -2  -5 -31   13.14    6.17 
  -2   5 -31   23.15    6.84 
  -2  -5 -30    6.52    3.71 
  -2   5 -30    7.84    4.62 
  -2   5 -30    4.60    4.88 
  -2   5 -29   -3.34    3.84 
  -2   5 -29    2.88    3.02 
  -2  -5 -29   -0.29    3.87 
  -2   5 -28   25.54    7.21 
  -2   5 -28   17.77    5.69 
  -2  -5 -28   17.77    6.82 
  -2   5 -27   24.25    6.47 
  -2  -5 -27   12.52    5.70 
  -2   5 -27   30.46    6.80 
  -2   5 -26   43.75    8.17 
  -2  -5 -26   41.49    8.53 
  -2   5 -26   54.17    8.47 
  -2   5 -25   36.04    8.13 
  -2   5 -25   38.96    7.15 
  -2  -5 -25   33.44    7.04 
  -2   5 -24   78.18   10.79 
  -2   5 -24   72.48    8.75 
  -2  -5 -24   63.78    9.57 
  -2   5 -23   27.62    7.14 
  -2  -5 -23   29.21    7.31 
  -2   5 -23   25.21    5.68 
  -2   5 -22   68.76   10.11 
  -2   5 -22   55.65    7.82 
  -2  -5 -22   52.39    8.98 
  -2  -5 -21   66.78    9.96 
  -2   5 -21   72.33   10.37 
  -2   5 -21   67.73    8.23 
  -2  -5 -20  137.67   13.44 
  -2   5 -20  137.28   11.51 
  -2   5 -20  134.01   13.71 
  -2   5 -19   36.11    7.45 
  -2   5 -19   20.27    4.14 
  -2  -5 -19   20.98    5.45 
  -2   5 -18   43.11    7.51 
  -2  -5 -18   33.06    6.89 
  -2   5 -18   35.79    5.47 
  -2   5 -17  100.90   11.62 
  -2  -5 -17  102.54   11.33 
  -2   5 -17   91.48    8.57 
  -2  -5 -16   11.01    4.20 
  -2   5 -16   12.86    4.80 
  -2   5 -16   16.80    4.30 
  -2  -5 -15   94.31   10.45 
  -2   5 -15   99.51   11.55 
  -2   5 -15   96.14    8.26 
  -2   5 -14  111.07    8.71 
  -2  -5 -14  101.31   10.67 
  -2   5 -14  111.47   12.22 
  -2   5 -13   60.59    8.72 
  -2   5 -13   50.14    5.85 
  -2  -5 -13   41.79    7.06 
  -2   5 -12   28.12    6.12 
  -2  -5 -12   17.85    4.57 
  -2   5 -12   18.58    3.44 
  -2   5 -11   21.54    5.95 
  -2  -5 -11   12.16    3.54 
  -2   5 -10   84.15   10.16 
  -2  -5 -10   79.28    9.16 
  -2   5  -9  268.37   17.96 
  -2  -5  -9  258.55   15.72 
  -2  -5  -8  158.47   12.14 
  -2  -5  -7  213.01   14.11 
  -2  -5  -6   32.22    5.93 
  -2  -5  -5    9.24    3.65 
  -2  -5  -4   46.59    6.32 
  -2  -5  -3  186.51   12.89 
  -2  -6 -42  -23.78    8.99 
  -2  -6 -41   -5.63    4.87 
  -2  -6 -40   -5.54    7.03 
  -2   6 -40    9.62    7.44 
  -2  -6 -39    9.19    6.81 
  -2   6 -39   -1.05    5.03 
  -2  -6 -38   12.51    6.35 
  -2   6 -38    2.63    7.02 
  -2   6 -37   -2.09    5.17 
  -2  -6 -37   -1.88    5.43 
  -2  -6 -36   -1.92    4.31 
  -2   6 -36   -0.28    5.25 
  -2   6 -35    6.71    5.03 
  -2   6 -35   -3.91    5.76 
  -2  -6 -35    2.92    4.11 
  -2   6 -34    4.54    4.84 
  -2  -6 -34    0.80    4.35 
  -2   6 -33   -2.24    4.24 
  -2   6 -33   -0.79    4.23 
  -2  -6 -33   -3.38    4.79 
  -2   6 -32    5.67    4.80 
  -2  -6 -32    2.05    4.54 
  -2   6 -32    2.29    3.93 
  -2   6 -31   -0.76    4.40 
  -2   6 -31    7.17    5.18 
  -2  -6 -31    6.34    4.59 
  -2   6 -30   22.04    7.60 
  -2   6 -30   24.49    6.49 
  -2  -6 -30    8.46    5.04 
  -2   6 -29   18.17    6.76 
  -2  -6 -29    9.04    5.58 
  -2   6 -29   17.03    5.23 
  -2  -6 -28    6.67    3.57 
  -2   6 -28    9.54    5.16 
  -2   6 -28    9.06    5.65 
  -2   6 -27   31.44    8.24 
  -2   6 -27   28.56    5.90 
  -2  -6 -27   19.29    6.83 
  -2   6 -26   13.47    6.28 
  -2  -6 -26   10.50    4.71 
  -2   6 -26    7.18    3.31 
  -2   6 -25   20.45    5.01 
  -2  -6 -25   19.93    6.12 
  -2   6 -25   16.35    4.77 
  -2   6 -24   35.37    6.61 
  -2  -6 -24   38.32    7.92 
  -2   6 -24   39.74    8.97 
  -2   6 -23   16.97    6.47 
  -2   6 -23   26.95    6.08 
  -2  -6 -23   23.59    6.60 
  -2  -6 -22   85.55   11.28 
  -2   6 -22   90.78    9.95 
  -2   6 -22   90.15   12.66 
  -2   6 -21   27.17    5.39 
  -2   6 -21   19.36    5.95 
  -2  -6 -21   27.62    6.37 
  -2   6 -20   24.93    7.11 
  -2   6 -20   22.15    5.20 
  -2  -6 -20   21.92    5.56 
  -2  -6 -19   48.49    8.64 
  -2   6 -19   58.98    9.99 
  -2   6 -19   57.22    7.47 
  -2  -6 -18   46.63    8.48 
  -2   6 -18   44.35    8.34 
  -2   6 -18   52.22    6.83 
  -2  -6 -17   12.44    4.79 
  -2   6 -17   17.74    6.43 
  -2   6 -17   15.27    3.92 
  -2   6 -16   22.52    6.82 
  -2  -6 -16   35.15    7.31 
  -2   6 -15   34.84    7.43 
  -2  -6 -15   45.65    7.66 
  -2   6 -14    6.63    4.72 
  -2  -6 -14   -0.52    3.28 
  -2  -6 -13  110.08   11.36 
  -2   6 -13  126.06   13.55 
  -2   6 -12   10.66    4.93 
  -2  -6 -12    0.54    2.81 
  -2   6 -11  178.23   16.13 
  -2  -6 -11  175.00   14.01 
  -2   6 -10   29.51    7.42 
  -2  -6 -10   29.42    6.22 
  -2   6  -9  163.24   14.85 
  -2  -6  -9  132.31   12.21 
  -2  -6  -8    6.56    2.79 
  -2   6  -8   22.06    6.26 
  -2  -6  -7   22.38    5.59 
  -2   6  -7   19.45    6.14 
  -2  -6  -6   32.89    6.00 
  -2   6  -6   42.07    8.54 
  -2  -6  -5    6.30    3.04 
  -2  -6  -4   61.24    7.90 
  -2  -6  -3  194.29   14.15 
  -2  -6  -2   20.58    4.95 
  -2   7 -40   -0.16    6.24 
  -2  -7 -40    0.44    4.98 
  -2   7 -39  -25.44    9.25 
  -2  -7 -39    9.11    6.28 
  -2   7 -38   -8.85    7.72 
  -2  -7 -38   -1.94    4.71 
  -2  -7 -37   -4.50    6.08 
  -2   7 -37   -5.72    6.96 
  -2   7 -36   13.39    5.56 
  -2  -7 -36    1.46    5.47 
  -2  -7 -35   -2.75    4.96 
  -2   7 -35   -0.67    5.41 
  -2   7 -34    0.18    5.54 
  -2  -7 -34   10.29    6.57 
  -2  -7 -33   11.50    6.69 
  -2   7 -33    7.42    6.65 
  -2   7 -32   -5.44    5.52 
  -2  -7 -32    6.52    5.79 
  -2   7 -31   -0.63    4.48 
  -2  -7 -31    1.34    4.91 
  -2   7 -30    7.58    5.78 
  -2  -7 -30   -0.93    3.92 
  -2   7 -29   10.45    6.54 
  -2  -7 -29    8.71    6.05 
  -2   7 -28   -8.79    7.06 
  -2  -7 -28    1.22    4.22 
  -2  -7 -27   14.08    6.36 
  -2   7 -27   19.69    7.28 
  -2   7 -26    6.61    5.08 
  -2  -7 -26    9.65    5.71 
  -2  -7 -25    4.51    4.86 
  -2   7 -25    0.28    4.78 
  -2  -7 -24   -1.40    3.92 
  -2   7 -24    4.39    5.20 
  -2   7 -23    7.34    5.41 
  -2  -7 -23    6.40    4.61 
  -2   7 -22    7.17    6.73 
  -2  -7 -22    2.17    4.54 
  -2   7 -21   43.22    9.30 
  -2  -7 -21   48.94    9.03 
  -2   7 -20   68.96   11.33 
  -2  -7 -20   55.51    9.02 
  -2   7 -19   12.22    5.71 
  -2  -7 -19   14.94    5.48 
  -2  -7 -18    8.96    4.25 
  -2   7 -18   14.44    5.67 
  -2  -7 -17    3.86    4.04 
  -2   7 -17    2.36    4.24 
  -2  -7 -16   11.76    5.14 
  -2   7 -16   13.16    6.22 
  -2  -7 -15   13.97    5.39 
  -2   7 -15   21.44    6.87 
  -2   7 -14  120.31   14.72 
  -2  -7 -14  119.34   12.57 
  -2   7 -13   10.58    5.82 
  -2  -7 -13    6.81    4.27 
  -2   7 -12    4.49    4.83 
  -2  -7 -12    1.15    3.57 
  -2   7 -11   68.86   10.85 
  -2  -7 -11   64.61    8.78 
  -2   7 -10   19.06    6.06 
  -2  -7 -10   12.49    4.78 
  -2   7  -9   32.04    7.86 
  -2  -7  -9   35.48    6.55 
  -2   7  -8   16.06    6.63 
  -2  -7  -8   18.22    5.33 
  -2   7  -7   31.11    7.54 
  -2  -7  -7   25.29    5.73 
  -2   7  -6   58.03    9.92 
  -2  -7  -6   56.71    7.98 
  -2   7  -5   21.74    6.07 
  -2  -7  -5   30.36    6.34 
  -2   7  -4    1.52    4.35 
  -2  -7  -4    5.77    3.76 
  -2   7  -3   65.95   10.59 
  -2  -7  -3   66.21    8.88 
  -2  -7  -2   91.30    9.99 
  -2   7  -2  119.47   13.06 
  -2  -7  -1   12.22    4.01 
  -2  -7   0   35.04    6.73 
  -2   8 -37  -13.01    7.63 
  -2  -8 -37    0.01    5.57 
  -2   8 -36    7.49    6.84 
  -2  -8 -36   -3.64    5.12 
  -2   8 -35   -2.92    5.18 
  -2  -8 -35   14.71    6.99 
  -2   8 -34   -4.43    6.68 
  -2  -8 -34    9.41    7.17 
  -2   8 -33    4.06    4.99 
  -2  -8 -33    2.05    5.32 
  -2   8 -32   -0.73    5.35 
  -2  -8 -32    1.57    3.97 
  -2   8 -31    5.39    5.33 
  -2  -8 -31   -0.88    4.14 
  -2   8 -30   -6.84    6.29 
  -2  -8 -30   -6.14    4.80 
  -2  -8 -29    3.14    4.39 
  -2   8 -29    5.83    7.20 
  -2   8 -28    8.27    6.44 
  -2  -8 -28   -3.20    4.43 
  -2  -8 -27    0.39    3.63 
  -2   8 -27   -4.13    6.01 
  -2   8 -26   -7.47    7.49 
  -2  -8 -26   -1.37    4.51 
  -2   8 -25    4.19    4.98 
  -2  -8 -25    6.14    4.74 
  -2   8 -24   20.42    7.96 
  -2  -8 -24    7.03    3.32 
  -2  -8 -23   -2.78    3.71 
  -2   8 -23    8.62    6.73 
  -2   8 -22    3.36    4.94 
  -2  -8 -22    2.19    4.28 
  -2   8 -21   -4.89    6.26 
  -2  -8 -21   -1.70    3.76 
  -2   8 -20   10.57    6.39 
  -2  -8 -20   15.33    6.06 
  -2   8 -19   11.91    6.32 
  -2  -8 -19   -0.04    3.56 
  -2   8 -18   25.29    8.49 
  -2  -8 -18   18.16    5.35 
  -2   8 -17   48.24   10.85 
  -2  -8 -17   40.08    8.21 
  -2  -8 -16   40.03    8.00 
  -2   8 -16   37.97    9.14 
  -2   8 -15    0.33    3.80 
  -2  -8 -15   -1.06    3.25 
  -2   8 -14    4.26    5.93 
  -2  -8 -14    4.80    3.08 
  -2   8 -13   -1.82    5.66 
  -2  -8 -13   -2.76    3.05 
  -2   8 -12   -0.35    4.69 
  -2  -8 -12    3.29    2.86 
  -2   8 -11    6.18    5.70 
  -2  -8 -11    2.96    3.10 
  -2   8 -10   -5.00    5.13 
  -2  -8 -10   -1.13    3.34 
  -2   8  -9   30.41    8.47 
  -2  -8  -9   26.50    6.44 
  -2   8  -8   35.99    9.04 
  -2  -8  -8   28.72    6.53 
  -2   8  -7   37.79    8.91 
  -2  -8  -7   36.97    7.02 
  -2   8  -6   64.30   11.21 
  -2  -8  -6   57.16    8.53 
  -2  -8  -5   29.28    6.26 
  -2   8  -5   38.00    8.79 
  -2   8  -4   33.14    7.96 
  -2  -8  -4   32.21    6.65 
  -2   8  -3   39.76    8.47 
  -2  -8  -3   33.74    6.87 
  -2  -8  -2   22.20    4.87 
  -2   8  -2   27.12    7.49 
  -2   8  -1   84.50   12.11 
  -2  -8  -1   64.76    8.60 
  -2   8   0   26.16    7.39 
  -2  -8   0   33.13    6.73 
  -2   8   1    9.98    5.04 
  -2  -8   1   11.71    4.89 
  -2   8   2   25.40    6.64 
  -2   8   3   84.93   11.41 
  -2   8   4   10.70    5.30 
  -2   8   5   29.35    7.26 
  -2   8   6   46.45    8.65 
  -2   8   7   43.51    8.48 
  -2   8   8   27.48    6.88 
  -2   9 -31   -9.85    7.20 
  -2   9 -30   -6.31    5.53 
  -2   9 -29    9.66    7.81 
  -2   9 -28   -8.13    6.04 
  -2   9 -27    2.15    5.08 
  -2   9 -26   -7.17    5.72 
  -2   9 -25   -2.58    4.66 
  -2   9 -24    3.90    5.27 
  -2   9 -23   -0.26    5.36 
  -2   9 -22  -13.36    8.34 
  -2   9 -21   -4.29    4.46 
  -2   9 -20   -5.01    5.92 
  -2   9 -19   17.36    7.38 
  -2   9 -18    5.36    5.85 
  -2   9 -17   -4.80    5.56 
  -2   9 -16   11.98    7.08 
  -2   9 -15    5.55    4.21 
  -2   9 -14    2.84    4.67 
  -2   9 -13   11.73    6.08 
  -2   9 -12   12.71    7.74 
  -2   9 -11   25.75    8.27 
  -2   9 -10   32.51    9.13 
  -2   9  -9    6.41    5.59 
  -2   9  -8    8.92    6.11 
  -2   9  -7   32.09    8.87 
  -2   9  -6   28.44    8.50 
  -2   9  -5    5.69    5.51 
  -2   9  -4   -0.77    4.68 
  -2   9  -3   50.87   10.45 
  -2   9  -2    9.01    5.97 
  -2   9  -1   17.44    6.28 
  -2   9   0   13.11    6.36 
  -2   9   1    9.52    5.92 
  -2   9   2   15.37    6.64 
  -2   9   3   15.83    6.62 
  -2   9   4   43.77    9.31 
  -2   9   5   29.12    8.11 
  -2   9   6   38.97    7.93 
  -2   9   7    2.97    3.84 
  -2   9   8   -3.31    4.35 
  -2   9   9   -0.02    4.32 
  -2   9  10   -3.53    4.14 
  -2   9  11   18.31    6.16 
  -2   9  12    4.71    4.13 
  -2   9  13    0.05    3.77 
  -2   9  14   15.71    5.55 
  -2  10 -24   -2.05    6.52 
  -2  10 -23  -11.70    7.64 
  -2  10 -22  -16.00    8.92 
  -2  10 -21    3.16    5.41 
  -2  10 -20    8.50    8.22 
  -2  10 -19  -13.37    9.76 
  -2  10 -18    2.48    5.79 
  -2  10 -17  -11.13    7.88 
  -2  10 -16    0.67    5.49 
  -2  10 -15   -0.04    5.28 
  -2  10 -14   -8.33    6.33 
  -2  10 -13    3.82    5.33 
  -2  10 -12   10.06    7.22 
  -2  10 -11   -1.56    5.05 
  -2  10 -10    3.87    5.11 
  -2  10  -9    1.47    4.60 
  -2  10  -8    3.38    5.76 
  -2  10  -7    0.91    4.46 
  -2  10  -6    4.87    4.85 
  -2  10  -5   -1.14    5.56 
  -2  10  -4   -1.29    4.22 
  -2  10  -3    5.33    4.30 
  -2  10  -2    7.06    6.20 
  -2  10  -1   11.24    6.15 
  -2  10   0   29.21    8.34 
  -2  10   1   21.32    6.87 
  -2  10   2   21.00    7.54 
  -2  10   3    5.51    5.44 
  -2  10   4   10.88    6.87 
  -2  10   5    4.54    5.39 
  -2  10   6   10.00    5.48 
  -2  10   7   21.42    7.09 
  -2  10   8   46.34    9.79 
  -2  10   9    4.51    4.89 
  -2  10  10    0.06    3.60 
  -2  10  11    6.67    4.77 
  -2  11 -15    2.70    6.32 
  -2  11 -14   -7.35    6.44 
  -2  11 -13    7.08    6.63 
  -2  11 -12   -3.80    5.88 
  -2  11 -11    4.38    6.61 
  -2  11 -10   -6.69    5.51 
  -2  11  -9  -11.01    7.70 
  -2  11  -8   -5.76    7.00 
  -2  11  -7   -8.57    6.92 
  -2  11  -6   -5.07    5.60 
  -2  11  -5   10.71    6.57 
  -2  11  -4    5.34    6.82 
  -2  11  -3   -4.48    7.33 
  -2  11  -2   -6.86    5.78 
  -2  11  -1    7.99    7.26 
  -2  11   0  -10.94    6.68 
  -2  11   1    1.73    4.35 
  -2  11   2    1.59    6.17 
  -2  11   3   12.68    5.91 
  -2  11   4   26.71    8.98 
  -2  11   5   -6.67    6.04 
  -2  11   6  -10.87    6.28 
  -2  11   7    3.01    4.68 
  -2  11   8   16.93    6.87 
  -2  11   9   19.33    7.87 
  -2  12  -4  -23.59    9.21 
  -2  12  -3   -2.15    5.01 
  -2  12  -2   -6.19    6.76 
  -2  12  -1   16.46    7.62 
  -2  12   0    0.03    5.93 
  -2  12   1   -0.94    5.86 
  -2  12   2   10.35    7.24 
  -2  12   3   -2.73    5.19 
  -2  12   4    2.16    6.26 
  -2  12   5   -3.99    5.60 
  -1   0 -48   -2.80    4.63 
  -1   0 -47    8.57    6.48 
  -1   0 -46    0.18    5.39 
  -1   0 -45   -7.24    5.45 
  -1   0 -44   -9.44    5.49 
  -1   0 -43    4.06    5.41 
  -1   0 -42    6.58    6.23 
  -1   0 -41   11.75    6.33 
  -1   0 -40   -4.63    6.56 
  -1   0 -39   -6.87    5.25 
  -1   0 -38    7.65    6.89 
  -1   0 -37    1.00    4.94 
  -1   0 -36    0.35    4.41 
  -1   0 -35   14.46    5.56 
  -1   0 -34    4.21    4.99 
  -1   0 -33   42.53    8.83 
  -1   0 -32    3.50    4.89 
  -1   0 -31   36.75    8.79 
  -1   0 -31   26.63    4.67 
  -1   0 -30    3.55    3.35 
  -1   0 -30    2.48    2.26 
  -1   0 -29   46.39    8.60 
  -1   0 -29   38.04    5.29 
  -1   0 -28   11.62    5.72 
  -1   0 -28    4.51    2.04 
  -1   0 -27  175.87   15.65 
  -1   0 -27  161.66   10.05 
  -1   0 -26    2.14    4.20 
  -1   0 -26    1.61    1.43 
  -1   0 -25   22.47    6.32 
  -1   0 -25   14.46    3.04 
  -1   0 -24    2.28    3.48 
  -1   0 -24    0.23    1.43 
  -1   0 -23   44.97    7.43 
  -1   0 -23   43.46    4.83 
  -1   0 -22   -0.16    2.87 
  -1   0 -22    0.44    1.25 
  -1   0 -21  117.29    7.50 
  -1   0 -21  129.03   11.38 
  -1   0 -20    1.13    3.79 
  -1   0 -20    3.88    1.98 
  -1   0 -19  262.45   15.69 
  -1   0 -19  252.56   10.49 
  -1   0 -18   18.89    3.32 
  -1   0 -18   10.33    6.36 
  -1   0 -17 1178.02   24.01 
  -1   0 -17 1227.25   34.01 
  -1   0 -16    4.60    2.21 
  -1   0 -16    4.52    4.40 
  -1   0 -15  524.62   14.03 
  -1   0 -15  563.52   20.78 
  -1   0 -14    1.14    2.21 
  -1   0 -14    0.05    1.23 
  -1   0 -13  148.81    6.63 
  -1   0 -13  152.86    9.90 
  -1   0 -12   -0.94    1.19 
  -1   0 -12    0.10    2.26 
  -1   0 -11  286.96    8.60 
  -1   0 -11  298.38   12.86 
  -1   0 -10   -0.29    0.97 
  -1   0 -10    1.91    2.33 
  -1   0  -9 1700.91   24.90 
  -1   0  -9 1718.85   32.29 
  -1   0  -8    2.51    2.24 
  -1   0  -8    3.33    1.21 
  -1   0  -7  913.84   14.99 
  -1   0  -7  921.49   20.29 
  -1   0  -6    0.91    1.10 
  -1   0  -5  877.53   17.45 
  -1   0   8   -1.30    1.11 
  -1   0   9  606.55   14.09 
  -1   0  10    1.01    1.19 
  -1   0  11   50.93    4.22 
  -1   0  12   -0.17    1.36 
  -1   1 -48   10.64    7.09 
  -1  -1 -48   -5.96    7.61 
  -1   1 -47    4.45    6.56 
  -1  -1 -47    8.55    6.30 
  -1  -1 -46   -7.99    5.60 
  -1   1 -46    1.50    4.98 
  -1  -1 -45    4.18    5.94 
  -1   1 -45    0.79    4.85 
  -1  -1 -44    5.49    6.45 
  -1   1 -44    5.86    4.45 
  -1  -1 -43    7.35    5.35 
  -1   1 -43    5.93    6.44 
  -1   1 -42    8.29    4.56 
  -1  -1 -42    2.26    5.18 
  -1  -1 -41   10.09    6.72 
  -1   1 -41   -2.49    5.27 
  -1   1 -40   46.94   10.79 
  -1  -1 -40   58.58   11.78 
  -1  -1 -39    3.15    4.38 
  -1   1 -39   11.84    6.49 
  -1  -1 -38   -2.84    5.88 
  -1   1 -38   -1.56    4.66 
  -1  -1 -37   23.85    7.80 
  -1   1 -37   13.36    5.95 
  -1   1 -36   -0.78    4.56 
  -1  -1 -36    0.09    3.96 
  -1   1 -35    4.51    5.80 
  -1  -1 -35    3.09    4.00 
  -1   1 -34   33.42    8.64 
  -1  -1 -34   27.00    7.58 
  -1   1 -33   58.94   10.76 
  -1  -1 -33   50.13   10.00 
  -1   1 -33   56.11    7.41 
  -1  -1 -32   87.42   12.47 
  -1   1 -32   91.71   12.45 
  -1   1 -32   87.34    9.31 
  -1   1 -31   13.69    6.04 
  -1  -1 -31   25.62    7.92 
  -1   1 -31   19.48    4.83 
  -1   1 -30   53.21    9.71 
  -1  -1 -30   49.06    9.32 
  -1   1 -30   42.82    6.38 
  -1   1 -29   43.93    8.69 
  -1  -1 -29   52.60    9.30 
  -1   1 -29   47.01    6.73 
  -1   1 -28   32.25    7.01 
  -1  -1 -28   43.37    8.50 
  -1  -1 -28   38.01    3.99 
  -1   1 -28   38.01    5.88 
  -1  -1 -27   51.36    8.90 
  -1  -1 -27   42.66    4.23 
  -1   1 -27   66.46    9.74 
  -1   1 -27   51.50    6.65 
  -1   1 -26    9.12    3.16 
  -1   1 -26   10.62    4.89 
  -1  -1 -26    7.22    4.60 
  -1  -1 -26    9.53    2.21 
  -1   1 -25   74.68    7.64 
  -1   1 -25   79.02    9.73 
  -1  -1 -25   70.85    5.16 
  -1  -1 -25   76.00    9.94 
  -1   1 -24  139.15   13.04 
  -1  -1 -24  111.90    6.35 
  -1   1 -24  128.81    9.90 
  -1  -1 -24  133.88   12.92 
  -1  -1 -23  129.27    6.70 
  -1   1 -23  147.26   13.02 
  -1   1 -23  146.34   10.33 
  -1  -1 -23  155.34   13.77 
  -1   1 -22   49.38    7.55 
  -1  -1 -22   40.11    3.63 
  -1  -1 -22   55.02    8.40 
  -1   1 -22   48.20    5.86 
  -1   1 -21   26.14    6.22 
  -1  -1 -21   11.42    1.99 
  -1  -1 -21   17.26    5.36 
  -1   1 -21   12.65    3.30 
  -1   1 -20  228.54   12.04 
  -1  -1 -20  226.26    8.02 
  -1   1 -20  264.21   16.07 
  -1  -1 -20  255.23   16.04 
  -1   1 -19    2.11    2.01 
  -1  -1 -19    7.12    4.92 
  -1  -1 -19    6.29    1.71 
  -1   1 -19   18.17    5.40 
  -1  -1 -18  545.81   23.03 
  -1  -1 -18  548.18   12.28 
  -1   1 -18  583.31   22.88 
  -1   1 -18  545.42   18.33 
  -1   1 -17   45.37    6.71 
  -1  -1 -17   43.60    3.03 
  -1  -1 -17   53.02    7.19 
  -1   1 -17   45.45    5.20 
  -1  -1 -16   43.15    2.76 
  -1  -1 -16   49.10    6.68 
  -1   1 -16   53.41    6.71 
  -1   1 -16   41.93    4.81 
  -1  -1 -15  304.76    7.50 
  -1   1 -15  311.77   12.73 
  -1  -1 -15  334.31   16.32 
  -1   1 -15  338.28   15.63 
  -1  -1 -14   81.19    7.91 
  -1   1 -14   74.62    6.00 
  -1   1 -14   96.64    8.26 
  -1  -1 -13  250.38   13.20 
  -1   1 -13  245.22   10.70 
  -1   1 -13  268.64   12.98 
  -1  -1 -12   69.00    6.74 
  -1   1 -12   61.04    5.43 
  -1   1 -12   78.29    7.01 
  -1   1 -11  500.45   15.23 
  -1  -1 -11  545.40   18.18 
  -1   1 -11  557.59   17.64 
  -1  -1 -10  229.63   11.33 
  -1   1 -10  225.80    9.70 
  -1   1 -10  240.29   10.81 
  -1   1  -9   42.37    4.13 
  -1  -1  -9   46.27    5.15 
  -1   1  -9   44.64    4.73 
  -1  -1  -8  258.51   11.16 
  -1   1  -8  267.12    9.84 
  -1   1  -8  261.79   10.28 
  -1  -1  -7 1406.94   27.34 
  -1   1  -7 1356.63   25.06 
  -1  -1  -6  833.37   19.13 
  -1   1  -6  836.43   17.22 
  -1  -1  -5   18.47    2.73 
  -1   1  -5   26.06    2.62 
  -1  -1  -4 1127.48   21.18 
  -1   1  -4 1059.08   17.98 
  -1   1  -3  638.90   11.49 
  -1   1   6  960.32   17.92 
  -1   1   7  127.24    5.58 
  -1   1   8  852.04   16.59 
  -1   1   9   31.19    2.78 
  -1   1  10  355.30    9.89 
  -1   1  11   25.56    2.61 
  -1   1  12 1071.20   19.86 
  -1   1  13  103.85    5.41 
  -1   1  14  283.57    9.37 
  -1   1  15   22.35    2.77 
  -1   1  16  322.30   10.53 
  -1   2 -48  -12.60    8.88 
  -1  -2 -47   -2.34    6.46 
  -1   2 -47  -19.98    9.02 
  -1  -2 -46    2.40    4.94 
  -1   2 -46    0.75    5.50 
  -1  -2 -45  -11.07    6.19 
  -1   2 -45   -6.88    5.49 
  -1  -2 -44   11.83    6.88 
  -1   2 -44   -4.96    5.82 
  -1  -2 -43    8.91    5.79 
  -1   2 -43   -6.33    6.21 
  -1  -2 -42    0.93    4.59 
  -1   2 -42   -8.71    5.97 
  -1  -2 -41   -3.03    6.37 
  -1   2 -41   -4.31    6.05 
  -1  -2 -40   14.26    7.05 
  -1   2 -40   14.95    5.83 
  -1  -2 -39   -6.75    6.36 
  -1   2 -39   -0.23    5.63 
  -1  -2 -38   -1.65    4.33 
  -1   2 -38    3.29    4.59 
  -1  -2 -37   10.50    6.50 
  -1   2 -37    1.12    4.09 
  -1  -2 -36   53.76   10.84 
  -1   2 -36   70.47   12.06 
  -1  -2 -35    9.48    5.66 
  -1   2 -35   14.46    5.91 
  -1   2 -35   14.79    5.07 
  -1  -2 -34   19.72    6.74 
  -1   2 -34   20.36    7.06 
  -1   2 -34   12.75    5.05 
  -1  -2 -33   10.91    5.97 
  -1   2 -33   19.04    6.18 
  -1   2 -33   13.29    4.60 
  -1  -2 -32   56.52    9.93 
  -1   2 -32   59.69    8.82 
  -1   2 -32   68.06   10.65 
  -1  -2 -31   48.84    9.34 
  -1   2 -31   38.84    6.73 
  -1   2 -31   38.34    8.28 
  -1   2 -30  110.08   11.35 
  -1   2 -30  103.91   12.57 
  -1  -2 -30  104.74   12.94 
  -1   2 -29   51.14    7.57 
  -1  -2 -29   61.40   10.21 
  -1   2 -29   50.96    9.04 
  -1  -2 -28   72.66   10.72 
  -1   2 -28   70.67    9.99 
  -1   2 -28   73.15    8.80 
  -1   2 -27    5.50    3.35 
  -1  -2 -27   16.45    5.95 
  -1   2 -27   12.75    5.08 
  -1   2 -26    3.49    3.22 
  -1  -2 -26    2.30    3.58 
  -1   2 -26   -0.85    3.19 
  -1   2 -25   66.38    8.15 
  -1   2 -25   70.16    9.40 
  -1  -2 -25   73.31   10.15 
  -1   2 -24   37.99    7.12 
  -1   2 -24   26.45    5.34 
  -1  -2 -24   29.63    6.92 
  -1   2 -23   46.14    7.34 
  -1   2 -23   41.26    6.34 
  -1  -2 -23   50.00    8.03 
  -1  -2 -22  100.23   10.87 
  -1   2 -22  100.29    9.41 
  -1   2 -22   98.24   10.37 
  -1   2 -21    2.42    3.00 
  -1   2 -21    2.77    2.28 
  -1  -2 -21    5.28    3.46 
  -1   2 -20  140.83   11.75 
  -1   2 -20  116.82    9.88 
  -1  -2 -20  123.85   11.64 
  -1   2 -19   39.36    7.02 
  -1   2 -19   34.49    5.49 
  -1  -2 -19   40.79    7.54 
  -1  -2 -18  869.11   29.53 
  -1   2 -18  885.72   28.06 
  -1   2 -18  821.06   26.12 
  -1   2 -17    2.87    2.70 
  -1  -2 -17    5.16    3.62 
  -1   2 -17    8.22    4.04 
  -1   2 -16    8.20    2.81 
  -1   2 -16    7.59    2.67 
  -1  -2 -16    5.56    3.15 
  -1   2 -15    2.47    2.01 
  -1   2 -15    8.19    2.69 
  -1  -2 -15    4.34    2.96 
  -1   2 -14   83.75    7.82 
  -1  -2 -14   70.93    7.41 
  -1   2 -14   90.02    7.64 
  -1   2 -13   25.80    4.16 
  -1   2 -13   26.16    4.66 
  -1  -2 -13   26.80    4.79 
  -1   2 -12   90.87    7.47 
  -1  -2 -12   85.64    8.06 
  -1   2 -12   80.52    6.73 
  -1  -2 -11   34.49    4.85 
  -1   2 -11   38.10    5.16 
  -1   2 -11   35.46    4.50 
  -1   2 -10  142.19    9.19 
  -1  -2 -10  133.80    9.02 
  -1   2 -10  136.14    7.91 
  -1   2  -9   61.31    5.93 
  -1   2  -9   55.81    4.84 
  -1  -2  -9   55.91    5.59 
  -1  -2  -8  112.17    7.77 
  -1   2  -8   99.58    6.38 
  -1   2  -7   27.74    3.13 
  -1  -2  -7   24.08    3.59 
  -1   2  -6  744.35   16.30 
  -1  -2  -6  778.85   19.90 
  -1   2  -5  206.47    7.37 
  -1  -2  -5  228.68   10.10 
  -1  -2  -4  363.14   12.52 
  -1   2  -4  363.85    9.10 
  -1  -2  -3   99.00    6.29 
  -1   2  -3  124.45    4.62 
  -1   2   3  354.25    8.90 
  -1   2   4  263.47    8.26 
  -1   2   5  171.38    7.17 
  -1   2   6  150.06    7.18 
  -1   2   8  742.64   18.15 
  -1   2   9   73.18    5.23 
  -1   2  10   85.63    5.49 
  -1   2  11  125.67    6.67 
  -1   2  12  343.36   11.20 
  -1   2  13  283.36    9.82 
  -1   2  14  203.75    8.09 
  -1   2  15  105.33    5.68 
  -1   2  16  193.74    7.81 
  -1   2  17  172.66    7.25 
  -1   2  18   22.34    2.64 
  -1   2  19  141.07    6.60 
  -1   2  20   94.68    5.45 
  -1   3 -47    0.26    4.71 
  -1  -3 -46   -5.93    6.25 
  -1   3 -46    5.08    6.29 
  -1  -3 -45   -3.60    6.06 
  -1   3 -45   -2.25    5.25 
  -1  -3 -44    2.07    4.51 
  -1   3 -44    6.83    6.64 
  -1  -3 -43    5.73    5.78 
  -1   3 -43    1.72    6.06 
  -1  -3 -42   10.40    7.63 
  -1   3 -42   -3.37    5.18 
  -1  -3 -41  -11.77    6.59 
  -1   3 -41    5.00    5.45 
  -1   3 -40   20.80    7.11 
  -1  -3 -40   17.25    7.25 
  -1  -3 -39   16.13    7.53 
  -1   3 -39   26.15    8.13 
  -1  -3 -38   -5.30    5.84 
  -1   3 -38   16.87    7.03 
  -1  -3 -37   16.41    7.03 
  -1   3 -37   32.96    8.73 
  -1   3 -37   18.43    4.94 
  -1  -3 -36   24.83    7.53 
  -1   3 -36   29.48    7.14 
  -1   3 -36   22.25    7.63 
  -1   3 -35    7.19    4.07 
  -1   3 -35    3.98    4.59 
  -1   3 -34    4.06    4.60 
  -1  -3 -34    3.96    5.04 
  -1   3 -34   -0.28    3.92 
  -1   3 -33   33.28    7.34 
  -1  -3 -33   21.02    6.78 
  -1   3 -33   25.47    7.16 
  -1   3 -32   16.70    5.05 
  -1  -3 -32   21.18    6.44 
  -1   3 -32   15.90    5.18 
  -1   3 -31   13.93    4.75 
  -1   3 -31    8.93    4.92 
  -1  -3 -31    6.85    4.28 
  -1   3 -30   23.17    5.46 
  -1  -3 -30   10.26    4.66 
  -1   3 -30   24.75    6.92 
  -1   3 -29   34.13    6.79 
  -1  -3 -29   17.75    6.41 
  -1   3 -29   27.01    7.20 
  -1   3 -28   86.84   10.53 
  -1   3 -28  106.18   12.03 
  -1  -3 -28  112.31   13.09 
  -1   3 -27   19.35    5.19 
  -1  -3 -27   18.14    5.96 
  -1   3 -27   16.78    5.12 
  -1   3 -26  214.24   16.32 
  -1   3 -26  201.68   15.60 
  -1  -3 -26  184.04   15.99 
  -1   3 -25    4.69    3.13 
  -1   3 -25    2.14    3.18 
  -1   3 -24   26.84    5.69 
  -1  -3 -24   18.24    5.44 
  -1   3 -24   25.37    5.84 
  -1   3 -23   25.42    6.05 
  -1  -3 -23   18.80    5.17 
  -1   3 -23   25.78    5.83 
  -1   3 -22    3.19    3.13 
  -1  -3 -22    3.76    3.00 
  -1   3 -22   -2.94    3.27 
  -1  -3 -21   92.64   10.37 
  -1   3 -21   94.27    9.46 
  -1   3 -21  100.31   10.14 
  -1   3 -20   34.34    6.07 
  -1  -3 -20   36.58    6.62 
  -1   3 -20   35.71    6.11 
  -1   3 -19    3.92    2.79 
  -1  -3 -19   11.74    4.44 
  -1   3 -19    7.52    3.66 
  -1   3 -18    7.86    3.52 
  -1  -3 -18    3.59    2.40 
  -1   3 -18    3.28    2.35 
  -1   3 -17   21.90    4.95 
  -1  -3 -17   22.41    5.23 
  -1   3 -17   20.53    4.56 
  -1   3 -16    7.82    3.19 
  -1   3 -16    9.65    3.20 
  -1  -3 -16    8.30    3.69 
  -1   3 -15   84.10    8.45 
  -1  -3 -15   76.17    8.23 
  -1   3 -15   69.29    6.82 
  -1   3 -14  117.53    9.74 
  -1  -3 -14  109.24    9.77 
  -1   3 -14  106.60    8.39 
  -1   3 -13  402.87   18.63 
  -1  -3 -13  424.11   18.65 
  -1   3 -13  406.81   15.95 
  -1   3 -12  183.27   12.14 
  -1   3 -12  167.90   10.07 
  -1  -3 -12  168.85   11.29 
  -1  -3 -11   43.48    5.50 
  -1   3 -11   42.10    6.30 
  -1   3 -11   32.02    4.25 
  -1   3 -10   63.91    7.30 
  -1  -3 -10   67.16    6.89 
  -1   3 -10   56.80    5.35 
  -1   3  -9   87.66    8.14 
  -1   3  -9   88.48    6.30 
  -1  -3  -9   92.90    7.87 
  -1   3  -8  121.81    9.38 
  -1   3  -8  122.81    7.18 
  -1  -3  -8  110.24    8.34 
  -1   3  -7  245.34    9.91 
  -1  -3  -7  264.27   12.36 
  -1   3  -6  188.21    8.06 
  -1  -3  -6  187.28   10.17 
  -1  -3  -5   47.69    5.04 
  -1  -3  -4  152.62    8.98 
  -1  -3  -3   29.43    3.87 
  -1   3   5   15.44    2.42 
  -1   4 -47   -3.58    6.25 
  -1   4 -46   -2.53    5.01 
  -1   4 -45   -1.25    6.17 
  -1  -4 -45  -12.07    8.89 
  -1  -4 -44   -4.89    7.09 
  -1   4 -44   -1.07    5.68 
  -1  -4 -43   -5.94    4.69 
  -1   4 -43    0.79    5.17 
  -1   4 -42   13.77    7.12 
  -1  -4 -42    0.63    4.43 
  -1  -4 -41    2.89    4.47 
  -1   4 -41   18.60    7.76 
  -1  -4 -40    3.38    5.83 
  -1   4 -40    1.34    4.42 
  -1  -4 -39  -10.06    6.15 
  -1   4 -39    0.24    4.21 
  -1  -4 -38   -1.04    4.28 
  -1   4 -38    1.56    4.29 
  -1   4 -38   -2.70    5.46 
  -1  -4 -37   26.28    8.17 
  -1   4 -37   16.62    6.87 
  -1   4 -37   19.93    6.87 
  -1   4 -36   -0.57    4.20 
  -1  -4 -36    2.58    4.78 
  -1   4 -36    2.24    4.04 
  -1   4 -35   41.86    8.86 
  -1  -4 -35   35.95    9.01 
  -1   4 -35   53.87   10.22 
  -1  -4 -34   11.85    5.49 
  -1   4 -34   -1.12    4.18 
  -1   4 -34    4.68    4.24 
  -1   4 -33   13.15    4.86 
  -1  -4 -33   19.22    7.38 
  -1   4 -33   16.75    6.50 
  -1   4 -32    7.60    4.04 
  -1  -4 -32   16.73    6.04 
  -1   4 -32   14.59    5.30 
  -1   4 -31   20.26    5.79 
  -1   4 -31   18.56    5.82 
  -1  -4 -31   12.50    5.38 
  -1   4 -30   51.47    9.10 
  -1  -4 -30   50.50    9.29 
  -1   4 -30   49.05    8.80 
  -1  -4 -29   24.79    6.29 
  -1   4 -29   29.43    7.34 
  -1   4 -29   20.08    5.85 
  -1   4 -28   11.14    4.43 
  -1  -4 -28    6.89    4.45 
  -1   4 -28   22.09    5.42 
  -1   4 -27   10.83    4.41 
  -1   4 -27   11.64    3.99 
  -1  -4 -27   10.35    4.27 
  -1  -4 -26   82.72   11.17 
  -1   4 -26  109.84   11.72 
  -1   4 -26  101.61   11.90 
  -1  -4 -25  155.01   14.75 
  -1   4 -25  160.90   13.76 
  -1   4 -25  151.99   14.10 
  -1   4 -24   40.71    7.10 
  -1   4 -24   41.78    8.02 
  -1  -4 -24   37.64    7.35 
  -1  -4 -23   13.92    4.39 
  -1   4 -23   15.53    4.35 
  -1   4 -23   22.06    5.43 
  -1   4 -22   56.07    8.67 
  -1  -4 -22   48.63    7.89 
  -1   4 -22   50.83    7.07 
  -1  -4 -21   83.93   10.23 
  -1   4 -21   89.51    9.63 
  -1   4 -21   84.31   10.36 
  -1  -4 -20    6.13    3.28 
  -1   4 -20    2.46    3.48 
  -1   4 -20    7.60    3.58 
  -1  -4 -19  393.88   20.97 
  -1   4 -19  404.57   19.16 
  -1   4 -19  439.11   22.51 
  -1   4 -18   25.77    6.37 
  -1   4 -18   27.47    4.90 
  -1  -4 -18   16.39    4.73 
  -1  -4 -17   13.12    3.84 
  -1   4 -17   19.38    5.53 
  -1   4 -17   20.13    4.46 
  -1   4 -16  139.83   12.40 
  -1  -4 -16  129.88   11.52 
  -1   4 -16  137.56   10.12 
  -1  -4 -15   13.99    4.30 
  -1   4 -15   11.44    3.53 
  -1   4 -15   13.98    3.64 
  -1   4 -14   26.14    5.64 
  -1   4 -14   27.21    4.37 
  -1  -4 -14   32.22    5.87 
  -1   4 -13  257.72   16.57 
  -1   4 -13  238.09   12.46 
  -1  -4 -13  231.17   14.07 
  -1   4 -12   13.94    3.94 
  -1  -4 -12   16.80    4.01 
  -1   4 -12   16.57    3.53 
  -1   4 -11  196.33   13.78 
  -1  -4 -11  181.72   12.14 
  -1   4 -11  193.49   10.61 
  -1   4 -10   41.11    6.44 
  -1   4 -10   39.51    4.70 
  -1  -4 -10   40.32    5.67 
  -1   4  -9   14.03    4.34 
  -1   4  -9   14.17    2.91 
  -1  -4  -9   12.49    3.69 
  -1   4  -8  209.62   14.16 
  -1  -4  -8  210.53   12.35 
  -1   4  -7  392.43   18.97 
  -1  -4  -7  377.56   16.23 
  -1  -4  -6  166.48   10.47 
  -1  -4  -5  466.12   17.71 
  -1  -4  -4   52.74    6.22 
  -1  -4  -3  229.90   11.82 
  -1   5 -46    3.27    6.29 
  -1   5 -45   -9.11    6.61 
  -1   5 -44   -5.18    6.20 
  -1  -5 -44  -16.80    8.28 
  -1  -5 -43   -3.01    5.36 
  -1   5 -43    1.51    5.19 
  -1  -5 -42    0.50    5.55 
  -1   5 -42    4.23    4.41 
  -1  -5 -41    2.29    5.13 
  -1   5 -41    9.16    5.59 
  -1   5 -40   17.72    6.80 
  -1  -5 -40    5.29    7.05 
  -1   5 -40    0.33    4.62 
  -1  -5 -39    4.04    4.89 
  -1   5 -39   -2.79    5.04 
  -1   5 -39    7.97    6.69 
  -1  -5 -38   -3.33    4.81 
  -1   5 -38    2.60    4.25 
  -1   5 -38    4.22    4.91 
  -1   5 -37   -6.58    4.71 
  -1  -5 -37    3.19    4.20 
  -1   5 -37   -4.44    3.72 
  -1   5 -36    6.72    6.87 
  -1  -5 -36   -0.79    4.59 
  -1   5 -36   -0.83    3.48 
  -1  -5 -35    2.23    5.36 
  -1   5 -35    7.59    5.26 
  -1   5 -35    7.09    4.81 
  -1   5 -34   11.57    6.24 
  -1  -5 -34    3.97    3.68 
  -1   5 -34   -4.71    5.19 
  -1   5 -33    7.97    4.75 
  -1  -5 -33    4.81    4.86 
  -1   5 -33   10.26    5.25 
  -1   5 -32   38.23    9.13 
  -1  -5 -32   16.79    6.37 
  -1   5 -32   48.47    9.53 
  -1  -5 -31   21.12    7.36 
  -1   5 -31   17.57    7.36 
  -1   5 -31   20.01    5.85 
  -1   5 -30    1.53    4.39 
  -1   5 -30    3.51    3.83 
  -1  -5 -30   -7.83    5.13 
  -1   5 -29    1.37    4.08 
  -1  -5 -29   -5.62    4.90 
  -1   5 -29    2.92    3.45 
  -1   5 -28   15.50    6.06 
  -1   5 -28   18.63    5.92 
  -1  -5 -28   15.25    6.17 
  -1   5 -27   13.98    6.22 
  -1  -5 -27    5.05    3.71 
  -1   5 -27    4.06    2.77 
  -1   5 -26   51.41    9.40 
  -1  -5 -26   36.86    7.94 
  -1   5 -26   43.91    7.86 
  -1   5 -25   -2.88    4.63 
  -1  -5 -25    6.93    4.16 
  -1   5 -25    9.08    4.46 
  -1   5 -24   25.60    6.46 
  -1  -5 -24   24.43    6.22 
  -1   5 -24   33.67    6.81 
  -1  -5 -23  152.37   14.36 
  -1   5 -23  173.67   13.68 
  -1   5 -23  179.87   15.90 
  -1   5 -22   64.77    9.69 
  -1  -5 -22   43.37    7.83 
  -1   5 -22   53.41    7.68 
  -1   5 -21    0.42    4.04 
  -1   5 -21   -1.59    2.94 
  -1  -5 -21    3.79    3.78 
  -1   5 -20   43.72    8.12 
  -1   5 -20   43.37    6.71 
  -1  -5 -20   43.80    8.11 
  -1   5 -19    5.83    3.23 
  -1   5 -19    3.58    3.13 
  -1  -5 -19    4.69    3.77 
  -1   5 -18    7.22    4.11 
  -1   5 -18    1.67    2.19 
  -1  -5 -18    3.42    3.35 
  -1   5 -17   42.23    7.53 
  -1   5 -17   41.86    6.00 
  -1  -5 -17   34.82    6.19 
  -1   5 -16    4.06    2.97 
  -1   5 -16    2.50    2.09 
  -1  -5 -16    8.42    3.72 
  -1  -5 -15   65.29    8.13 
  -1   5 -15   70.06    7.23 
  -1   5 -15   70.10    9.94 
  -1   5 -14  198.95   15.79 
  -1   5 -14  192.64   11.71 
  -1  -5 -14  209.08   14.34 
  -1  -5 -13   10.69    3.90 
  -1   5 -13    8.02    3.38 
  -1   5 -12    2.88    3.80 
  -1  -5 -12    0.08    2.32 
  -1   5 -11   18.32    5.07 
  -1  -5 -11   17.13    4.01 
  -1   5 -10   32.82    6.75 
  -1  -5 -10   34.40    5.52 
  -1   5  -9   67.76    9.19 
  -1  -5  -9   70.05    7.75 
  -1   5  -8   22.35    5.87 
  -1  -5  -8   16.80    3.96 
  -1   5  -7    7.88    2.95 
  -1  -5  -7    9.00    2.95 
  -1   5  -6   21.71    4.88 
  -1  -5  -6   27.47    4.83 
  -1  -5  -5  144.70   10.67 
  -1   5  -5  178.72   13.69 
  -1  -5  -4   71.70    7.28 
  -1   5  -4   87.75    9.42 
  -1  -5  -3   44.10    5.66 
  -1  -5  -2   26.42    4.47 
  -1  -6 -43   -2.97    5.75 
  -1  -6 -42   -9.59    6.75 
  -1  -6 -41   -1.27    4.73 
  -1   6 -41   -4.63    6.29 
  -1   6 -41   10.80    4.79 
  -1   6 -40    6.42    6.23 
  -1  -6 -40   -5.52    6.04 
  -1   6 -40   -7.46    6.78 
  -1   6 -39    9.65    5.84 
  -1  -6 -39   -1.07    4.83 
  -1   6 -39    1.69    4.41 
  -1   6 -38    6.59    6.07 
  -1  -6 -38    0.90    5.02 
  -1   6 -38    7.39    4.16 
  -1   6 -37   15.04    6.78 
  -1  -6 -37   -3.49    4.78 
  -1   6 -37   16.29    6.43 
  -1   6 -36    3.50    4.99 
  -1  -6 -36   17.88    6.54 
  -1   6 -35   -7.15    5.18 
  -1  -6 -35   -6.06    5.03 
  -1   6 -35    8.79    4.38 
  -1   6 -34    7.34    5.74 
  -1  -6 -34   12.11    6.37 
  -1   6 -34    2.02    4.36 
  -1   6 -33    0.02    3.53 
  -1  -6 -33   -4.98    5.21 
  -1   6 -33    3.41    5.28 
  -1   6 -32   50.87   10.56 
  -1  -6 -32   24.27    6.63 
  -1   6 -32   61.89   10.29 
  -1   6 -31   13.68    6.20 
  -1  -6 -31   -1.13    4.07 
  -1   6 -31    4.64    4.30 
  -1   6 -30    6.68    5.81 
  -1   6 -30   -8.09    5.62 
  -1  -6 -30   -1.81    4.10 
  -1   6 -29   16.63    7.02 
  -1  -6 -29   16.91    6.06 
  -1   6 -29   20.60    6.27 
  -1   6 -28   -5.11    5.30 
  -1  -6 -28   -3.12    3.55 
  -1   6 -28   -3.47    5.81 
  -1   6 -27    9.86    6.05 
  -1  -6 -27    4.52    3.72 
  -1   6 -27    8.79    4.06 
  -1   6 -26   25.96    8.00 
  -1  -6 -26   12.40    5.39 
  -1   6 -26   18.64    4.91 
  -1   6 -25   53.97   10.26 
  -1   6 -25   49.52    7.86 
  -1  -6 -25   44.29    8.47 
  -1   6 -24   48.15    9.31 
  -1  -6 -24   52.79    9.26 
  -1   6 -24   70.51    9.34 
  -1  -6 -23    3.72    3.79 
  -1   6 -23    8.88    4.46 
  -1   6 -23    9.91    5.67 
  -1   6 -22   14.84    5.66 
  -1  -6 -22   17.16    5.86 
  -1   6 -22   12.93    4.78 
  -1   6 -21    2.06    3.86 
  -1   6 -21   -0.10    2.57 
  -1  -6 -21   -4.91    3.70 
  -1   6 -20   99.24   10.12 
  -1  -6 -20   90.44   10.63 
  -1   6 -20  118.95   13.69 
  -1   6 -19   70.21   10.97 
  -1   6 -19   59.57    7.34 
  -1  -6 -19   56.71    8.44 
  -1  -6 -18  198.08   15.48 
  -1   6 -18  208.14   17.92 
  -1  -6 -17  127.81   12.09 
  -1   6 -17  150.29   15.14 
  -1  -6 -16   72.42    9.12 
  -1   6 -16   89.48   11.84 
  -1  -6 -15   24.49    5.27 
  -1   6 -15   29.42    7.32 
  -1   6 -14   13.16    5.04 
  -1  -6 -14   11.58    3.89 
  -1   6 -13   40.73    8.06 
  -1  -6 -13   35.28    6.32 
  -1   6 -12    8.91    4.66 
  -1  -6 -12    4.30    2.59 
  -1   6 -11   70.79   10.57 
  -1  -6 -11   65.72    7.97 
  -1   6 -10   49.68    8.52 
  -1  -6 -10   36.36    6.00 
  -1   6  -9   -0.09    4.41 
  -1  -6  -9    2.05    2.61 
  -1   6  -8   96.64   11.50 
  -1  -6  -8   99.71    9.40 
  -1  -6  -7   18.96    4.31 
  -1   6  -7   19.32    5.92 
  -1   6  -6  143.25   13.26 
  -1  -6  -6  127.41   10.69 
  -1  -6  -5   52.96    6.80 
  -1   6  -5   58.74    8.50 
  -1  -6  -4   57.36    7.01 
  -1   6  -4   49.01    8.05 
  -1   6  -3  126.72   12.57 
  -1  -6  -3   95.21    9.04 
  -1   6  -2   43.30    7.55 
  -1  -6  -2   28.27    5.25 
  -1   6  -1   84.87   10.35 
  -1  -6  -1   67.11    7.64 
  -1   6   0  197.31   15.12 
  -1   7 -41    2.87    5.55 
  -1  -7 -41    4.50    5.33 
  -1   7 -40   -2.07    7.51 
  -1  -7 -40  -10.04    6.62 
  -1   7 -39    6.56    5.60 
  -1  -7 -39    1.04    5.52 
  -1   7 -38    5.46    7.03 
  -1  -7 -38   -1.95    5.64 
  -1   7 -37   -1.42    5.80 
  -1  -7 -37   -2.98    4.85 
  -1   7 -36   -3.68    6.88 
  -1  -7 -36   -2.12    4.00 
  -1   7 -35    0.60    5.20 
  -1  -7 -35   14.04    6.76 
  -1  -7 -34    5.41    5.51 
  -1   7 -34   -2.48    5.10 
  -1   7 -33    3.51    4.95 
  -1  -7 -33    4.74    5.55 
  -1   7 -32    3.77    4.58 
  -1  -7 -32   -5.13    5.39 
  -1   7 -31   -4.57    5.99 
  -1  -7 -31    1.35    4.09 
  -1   7 -30   -3.41    4.77 
  -1  -7 -30    6.86    5.07 
  -1   7 -29    5.85    4.93 
  -1  -7 -29    2.12    3.97 
  -1   7 -28   23.70    7.93 
  -1  -7 -28    9.69    4.80 
  -1   7 -27    8.04    6.00 
  -1  -7 -27    0.45    4.19 
  -1   7 -26   -2.75    5.34 
  -1  -7 -26   -3.87    3.73 
  -1  -7 -25    1.97    4.54 
  -1   7 -25    0.80    4.75 
  -1   7 -24   13.12    6.12 
  -1  -7 -24   12.46    5.22 
  -1   7 -23   33.20    8.46 
  -1  -7 -23   37.62    8.04 
  -1   7 -22   39.43    8.95 
  -1  -7 -22   33.74    7.20 
  -1   7 -21   14.92    7.20 
  -1  -7 -21   12.80    5.18 
  -1   7 -20   19.86    7.69 
  -1  -7 -20   11.15    4.45 
  -1   7 -19   25.08    7.67 
  -1  -7 -19   11.10    3.89 
  -1   7 -18   11.32    5.83 
  -1  -7 -18    3.83    2.72 
  -1   7 -17    9.96    4.77 
  -1  -7 -17   11.68    4.68 
  -1   7 -16   33.35    8.24 
  -1  -7 -16   29.58    6.21 
  -1   7 -15   44.19    9.11 
  -1  -7 -15   34.37    6.52 
  -1   7 -14   16.62    6.22 
  -1  -7 -14   23.74    5.44 
  -1  -7 -13   54.23    7.98 
  -1   7 -13   45.35    9.13 
  -1   7 -12   14.00    4.92 
  -1  -7 -12   19.59    5.24 
  -1   7 -11   24.19    7.30 
  -1  -7 -11   13.27    4.18 
  -1   7 -10   12.12    5.77 
  -1  -7 -10    7.65    3.83 
  -1   7  -9   26.88    6.66 
  -1  -7  -9   36.13    6.75 
  -1   7  -8    4.54    3.56 
  -1  -7  -8    9.64    4.15 
  -1   7  -7   18.36    5.31 
  -1  -7  -7   21.41    4.44 
  -1   7  -6   91.68   12.30 
  -1  -7  -6   85.73    9.20 
  -1  -7  -5   34.64    6.32 
  -1   7  -5   49.26    9.64 
  -1   7  -4    2.92    4.52 
  -1  -7  -4    2.99    2.87 
  -1   7  -3   27.81    7.33 
  -1  -7  -3   16.68    4.50 
  -1  -7  -2   85.27    9.26 
  -1   7  -2  100.03   11.80 
  -1   7  -1   22.74    6.53 
  -1  -7  -1   14.67    4.02 
  -1   7   0   19.54    6.11 
  -1  -7   0   13.77    4.44 
  -1   7   1   17.59    6.08 
  -1   7   2   13.66    5.23 
  -1   7   3   46.74    8.22 
  -1   7   4    3.61    3.52 
  -1   7   5   36.37    7.61 
  -1   7   6   78.49   10.39 
  -1   7   7   42.37    7.85 
  -1   7   8   15.46    5.18 
  -1   7   9   44.85    7.79 
  -1   7  10   31.09    6.66 
  -1   7  11   33.28    6.60 
  -1   7  16   16.12    4.32 
  -1   7  17    3.81    2.48 
  -1  -8 -37  -24.43    8.52 
  -1   8 -37  -17.10    8.26 
  -1  -8 -36    8.50    4.74 
  -1   8 -36  -14.88    7.73 
  -1   8 -35   -4.92    7.02 
  -1  -8 -35    0.47    5.03 
  -1  -8 -34    3.58    6.04 
  -1   8 -34    7.50    8.00 
  -1  -8 -33   -2.19    4.00 
  -1   8 -33   -1.27    5.99 
  -1   8 -32    3.76    6.32 
  -1  -8 -32   -6.29    5.53 
  -1  -8 -31    1.96    4.71 
  -1   8 -31    1.55    5.33 
  -1   8 -30    5.46    6.23 
  -1  -8 -30    5.00    5.81 
  -1   8 -29    2.74    5.73 
  -1  -8 -29    3.81    3.87 
  -1   8 -28    2.20    4.83 
  -1  -8 -28   -0.74    4.20 
  -1   8 -27    0.56    5.12 
  -1  -8 -27    5.44    4.98 
  -1   8 -26   -4.80    5.70 
  -1  -8 -26    0.99    3.40 
  -1   8 -25   12.00    6.70 
  -1  -8 -25    1.81    3.24 
  -1  -8 -24    9.00    4.98 
  -1   8 -24    8.30    6.07 
  -1   8 -23   11.15    6.27 
  -1  -8 -23    1.50    3.83 
  -1   8 -22    2.75    4.26 
  -1  -8 -22    3.76    3.62 
  -1   8 -21    6.01    5.31 
  -1  -8 -21   10.69    5.27 
  -1   8 -20    9.60    6.73 
  -1  -8 -20    9.34    4.25 
  -1   8 -19   10.59    6.38 
  -1  -8 -19    5.18    3.53 
  -1   8 -18   14.08    6.52 
  -1  -8 -18   19.49    6.69 
  -1   8 -17   -0.22    4.25 
  -1  -8 -17    4.86    3.11 
  -1   8 -16   24.58    7.38 
  -1  -8 -16   11.78    3.84 
  -1  -8 -15    5.37    2.85 
  -1   8 -15    5.61    5.27 
  -1   8 -14    1.64    4.12 
  -1  -8 -14    3.80    3.60 
  -1  -8 -13    5.87    3.85 
  -1   8 -13    9.81    6.25 
  -1  -8 -12   -4.43    4.21 
  -1   8 -12    9.24    6.48 
  -1   8 -11   27.41    8.23 
  -1  -8 -11   23.57    5.78 
  -1   8 -10   57.57   10.82 
  -1  -8 -10   40.37    6.51 
  -1   8  -9   22.32    7.74 
  -1  -8  -9   14.66    4.51 
  -1   8  -8   10.24    5.16 
  -1  -8  -8    4.07    2.39 
  -1   8  -7   41.77    9.05 
  -1  -8  -7   48.66    7.17 
  -1   8  -6   10.25    5.11 
  -1  -8  -6    4.75    2.64 
  -1   8  -5   12.36    5.51 
  -1  -8  -5   10.71    3.85 
  -1  -8  -4   -0.77    2.52 
  -1   8  -4   -0.07    4.52 
  -1   8  -3    7.80    4.85 
  -1  -8  -3   22.72    5.64 
  -1   8  -2   33.55    7.94 
  -1  -8  -2   30.63    5.71 
  -1  -8  -1    1.87    2.50 
  -1   8  -1   12.38    5.80 
  -1   8   0   51.43    9.20 
  -1  -8   0   49.78    7.14 
  -1   8   1   15.84    6.03 
  -1  -8   1   16.24    4.60 
  -1   8   2    6.75    4.01 
  -1  -8   2    1.11    2.17 
  -1   8   3   21.07    5.96 
  -1   8   4   10.52    5.27 
  -1   8   5   62.60    9.70 
  -1   8   6   23.97    5.88 
  -1   8   7    3.91    3.46 
  -1   8   8    9.47    4.82 
  -1   8   9   40.59    7.82 
  -1   8  10   18.43    5.42 
  -1   8  11   -0.50    3.07 
  -1   8  12   37.47    7.07 
  -1   8  13    3.84    4.42 
  -1   8  14   13.37    4.04 
  -1   8  15    2.61    2.95 
  -1   9 -31   -8.18    6.03 
  -1   9 -30   -9.45    8.90 
  -1   9 -29   -3.61    6.88 
  -1   9 -28   -5.26    6.11 
  -1   9 -27   -2.67    5.45 
  -1   9 -26  -13.47    8.72 
  -1   9 -25   -2.01    6.28 
  -1   9 -24    1.57    5.19 
  -1   9 -23   -6.59    4.32 
  -1   9 -22    1.47    4.78 
  -1   9 -21    0.85    5.76 
  -1   9 -20   -0.16    4.84 
  -1   9 -19    4.97    7.10 
  -1   9 -18    1.42    4.45 
  -1   9 -17    1.86    5.02 
  -1   9 -16    8.84    6.21 
  -1   9 -15    3.91    4.69 
  -1   9 -14   27.09    9.05 
  -1   9 -13   11.89    5.74 
  -1   9 -12    4.26    5.71 
  -1   9 -11   10.68    4.39 
  -1   9 -10    9.59    5.33 
  -1   9  -9   12.10    6.21 
  -1   9  -8    0.62    5.06 
  -1   9  -7    0.85    5.25 
  -1   9  -6   22.14    7.35 
  -1   9  -5   39.14    9.16 
  -1   9  -4   60.37   11.18 
  -1   9  -3   18.22    6.50 
  -1   9  -2  114.40   14.93 
  -1   9  -1   23.05    7.67 
  -1   9   0   18.31    6.43 
  -1   9   1   55.97   10.53 
  -1   9   2   20.77    7.30 
  -1   9   3    6.06    5.26 
  -1   9   4   96.19   12.76 
  -1   9   5   -1.87    4.80 
  -1   9   6   22.08    7.16 
  -1   9   7   13.18    5.16 
  -1   9   8   39.25    8.22 
  -1   9   9   36.02    7.63 
  -1   9  10   18.75    6.53 
  -1   9  11   15.97    6.10 
  -1   9  12   39.17    8.28 
  -1   9  13   18.02    6.81 
  -1  10 -25   -1.05    6.56 
  -1  10 -24   -9.28    7.09 
  -1  10 -23   -6.77    7.44 
  -1  10 -22  -14.68    9.37 
  -1  10 -21    4.41    5.49 
  -1  10 -20  -10.16    7.49 
  -1  10 -19   -5.04    4.40 
  -1  10 -18   12.94    6.45 
  -1  10 -17   -7.41    6.10 
  -1  10 -16   -1.03    4.85 
  -1  10 -15   -7.88    5.59 
  -1  10 -14   -3.69    4.90 
  -1  10 -13   10.91    6.89 
  -1  10 -12   -1.19    4.93 
  -1  10 -11    2.17    4.48 
  -1  10 -10    4.26    6.54 
  -1  10  -9    8.53    7.83 
  -1  10  -8   19.50    7.86 
  -1  10  -7   18.73    8.03 
  -1  10  -6    7.24    4.18 
  -1  10  -5   -5.73    6.04 
  -1  10  -4   -5.44    5.45 
  -1  10  -3    9.65    6.46 
  -1  10  -2   -8.17    5.99 
  -1  10  -1  -10.43    5.14 
  -1  10   0   11.11    5.19 
  -1  10   1   27.48    7.88 
  -1  10   2    3.85    5.13 
  -1  10   3    0.53    4.31 
  -1  10   4   15.86    6.80 
  -1  10   5    7.17    4.33 
  -1  10   6   21.98    6.40 
  -1  10   7    0.09    4.07 
  -1  10   8   16.29    5.97 
  -1  10   9    8.04    5.67 
  -1  10  10    0.21    3.77 
  -1  11 -16   -1.51    7.45 
  -1  11 -15    1.44    5.28 
  -1  11 -14    0.01    7.04 
  -1  11 -13  -10.69    8.60 
  -1  11 -12  -12.27    8.55 
  -1  11 -11   -1.63    5.09 
  -1  11 -10    3.69    6.09 
  -1  11  -9    6.92    7.22 
  -1  11  -8   10.26    4.68 
  -1  11  -7    3.16    4.55 
  -1  11  -6  -12.01    8.20 
  -1  11  -5  -11.13    7.05 
  -1  11  -4   -5.42    6.08 
  -1  11  -3   -1.49    5.93 
  -1  11  -2    1.65    5.25 
  -1  11  -1    3.41    5.41 
  -1  11   0   12.58    6.81 
  -1  11   1    2.94    4.47 
  -1  11   2    0.43    5.30 
  -1  11   3    9.45    6.45 
  -1  11   4    5.34    4.22 
  -1  11   5   30.06    8.48 
  -1  11   6    6.04    5.13 
  -1  11   7    6.54    4.68 
  -1  11   8   -8.39    6.28 
  -1  12  -5   -7.02    6.49 
  -1  12  -4    5.59    7.53 
  -1  12  -3    2.84    5.84 
  -1  12  -2   -2.45    5.30 
  -1  12  -1   -1.83    6.22 
  -1  12   0   -0.38    5.53 
  -1  12   1   -6.06    5.92 
  -1  12   2   -0.83    5.04 
  -1  12   3   -3.84    5.91 
  -1  12   4  -18.60    9.14 
   0   0 -48   -9.14    6.39 
   0   0 -47  -11.90    7.53 
   0   0 -46   -3.26    6.28 
   0   0 -45   -4.02    6.96 
   0   0 -44   17.66    6.75 
   0   0 -43    3.64    5.66 
   0   0 -42   20.23    8.14 
   0   0 -41    7.75    6.01 
   0   0 -40    6.53    5.66 
   0   0 -39    7.42    4.88 
   0   0 -38   15.76    6.46 
   0   0 -37   -6.13    6.11 
   0   0 -36   65.39   11.27 
   0   0 -35    0.50    4.28 
   0   0 -34    3.18    5.09 
   0   0 -33   -6.52    5.92 
   0   0 -32   36.80    8.52 
   0   0 -32   36.49    5.53 
   0   0 -31    2.53    4.98 
   0   0 -31   -1.55    1.88 
   0   0 -30    5.60    2.70 
   0   0 -30   -0.92    4.08 
   0   0 -29    3.37    3.26 
   0   0 -29    1.89    2.09 
   0   0 -28   40.35    7.92 
   0   0 -28   42.36    5.69 
   0   0 -27   18.24    6.95 
   0   0 -27   15.36    3.83 
   0   0 -26  653.09   21.37 
   0   0 -26  697.07   30.19 
   0   0 -25    7.84    4.82 
   0   0 -25    3.79    2.37 
   0   0 -24   26.72    6.13 
   0   0 -24   37.88    4.85 
   0   0 -23    9.73    5.30 
   0   0 -23    8.07    2.66 
   0   0 -22  297.27   12.94 
   0   0 -22  321.31   18.79 
   0   0 -21   15.83    6.11 
   0   0 -21   10.61    3.05 
   0   0 -20  295.08   12.29 
   0   0 -20  294.58   17.12 
   0   0 -19   71.27    6.39 
   0   0 -19   96.14   11.48 
   0   0 -18 2853.03   45.78 
   0   0 -18 3019.51   58.17 
   0   0 -17   12.08    5.60 
   0   0 -17   11.26    3.47 
   0   0 -16   29.29    5.25 
   0   0 -16   31.63    3.62 
   0   0 -15   -0.71    2.05 
   0   0 -15   -0.72    1.21 
   0   0 -14   85.43    5.58 
   0   0 -14   84.94    7.66 
   0   0 -13    7.26    3.32 
   0   0 -13    7.66    2.40 
   0   0 -12  729.25   21.21 
   0   0 -12  693.10   15.77 
   0   0 -11    6.71    3.27 
   0   0 -11    4.74    2.02 
   0   0 -10  926.44   17.62 
   0   0 -10  974.93   23.04 
   0   0  -9    3.20    2.49 
   0   0  -9    2.30    1.54 
   0   0  -8  945.41   16.47 
   0   0  -8  974.33   20.97 
   0   0  -7    0.97    1.07 
   0   0  -7    2.73    2.20 
   0   0   7    0.44    1.02 
   0   0   8  924.44   15.95 
   0   0   9    3.02    1.23 
   0   0  10  891.65   16.77 
   0   0  11    7.94    1.94 
   0   0  12  745.96   16.07 
   0   0  13    7.46    1.98 
   0   0  14  105.92    5.97 
   0  -1 -48   -8.53    5.03 
   0   1 -48   -4.39    5.31 
   0   1 -47   -1.67    6.06 
   0  -1 -47  -12.79    6.89 
   0   1 -46    3.12    6.63 
   0  -1 -46   -5.26    7.29 
   0  -1 -45   -6.75    5.95 
   0   1 -45   -4.24    4.92 
   0   1 -44    4.42    5.42 
   0  -1 -44   11.27    7.42 
   0   1 -43    7.43    4.86 
   0  -1 -43   27.13    9.02 
   0  -1 -42   12.89    6.43 
   0   1 -42   16.60    8.04 
   0  -1 -41   -1.14    6.17 
   0   1 -41    6.07    5.47 
   0  -1 -40   12.11    6.92 
   0   1 -40   14.67    6.67 
   0  -1 -39   13.54    6.64 
   0   1 -39   15.53    6.68 
   0  -1 -38    5.72    5.09 
   0   1 -38    3.87    5.04 
   0  -1 -37   14.14    6.22 
   0   1 -37   27.26    8.07 
   0  -1 -36    3.94    4.87 
   0   1 -36    5.28    6.12 
   0  -1 -35   33.82    7.96 
   0   1 -35   36.96    8.55 
   0  -1 -34   43.36    9.52 
   0   1 -34   49.56    7.19 
   0   1 -34   46.74    9.50 
   0  -1 -33   14.06    5.49 
   0   1 -33   22.88    6.90 
   0   1 -33   16.88    4.49 
   0  -1 -32   40.80    8.62 
   0   1 -32   40.32    7.95 
   0   1 -32   38.78    6.55 
   0  -1 -31   17.14    6.19 
   0   1 -31   18.88    4.52 
   0   1 -31   22.23    5.46 
   0  -1 -30   69.95   10.64 
   0   1 -30   50.76    9.33 
   0  -1 -30   57.60    5.77 
   0   1 -30   56.10    7.38 
   0  -1 -29   49.15    9.33 
   0  -1 -29   50.49    5.49 
   0   1 -29   53.27    9.30 
   0   1 -29   49.62    7.06 
   0   1 -28   36.42    8.13 
   0  -1 -28   24.26    5.82 
   0  -1 -28   26.01    4.15 
   0   1 -28   33.83    5.68 
   0   1 -27   24.39    5.95 
   0  -1 -27   15.90    4.99 
   0  -1 -27   19.92    3.25 
   0   1 -27   18.53    4.34 
   0   1 -26    4.36    4.02 
   0  -1 -26    7.66    4.43 
   0  -1 -26    4.97    2.10 
   0   1 -26    2.65    2.54 
   0   1 -25   60.18    8.87 
   0  -1 -25   51.37    8.47 
   0  -1 -25   45.22    4.60 
   0   1 -25   58.27    6.84 
   0   1 -24   27.82    6.47 
   0  -1 -24   30.43    6.53 
   0  -1 -24   26.87    3.46 
   0   1 -24   30.03    5.04 
   0  -1 -23   11.30    5.27 
   0   1 -23   10.65    3.44 
   0  -1 -23    9.78    2.38 
   0   1 -23   15.19    4.91 
   0   1 -22  184.81   11.51 
   0  -1 -22  180.61    8.71 
   0   1 -22  197.83   14.51 
   0  -1 -22  192.46   14.41 
   0  -1 -21  156.52   13.01 
   0  -1 -21  139.11    7.37 
   0   1 -21  144.79   12.20 
   0   1 -21  142.01    9.85 
   0  -1 -20   93.50    5.92 
   0  -1 -20  104.15   10.29 
   0   1 -20   98.82    8.15 
   0   1 -20  113.99   10.65 
   0  -1 -19  191.89   13.63 
   0  -1 -19  167.92    7.78 
   0   1 -19  172.76   12.78 
   0   1 -19  169.49   10.43 
   0   1 -18  522.73   21.60 
   0  -1 -18  487.68   13.41 
   0   1 -18  463.14   17.50 
   0  -1 -18  492.85   21.35 
   0  -1 -17  482.11   12.90 
   0   1 -17  538.53   21.29 
   0   1 -17  491.44   17.27 
   0  -1 -17  514.04   20.97 
   0  -1 -16   34.23    3.14 
   0  -1 -16   31.40    5.53 
   0   1 -16   45.43    6.37 
   0   1 -16   33.68    4.56 
   0   1 -15  102.76    7.36 
   0   1 -15  115.29    9.09
[truncated: 451,026 more chars]
